# Supplementary material for: Transcriptomic analysis of mouse liver reveals a potential hepato-enteric pathogenic mechanism in acute Toxoplasma gondii infection
Source: Parasit Vectors. 2016 Aug 3;9:427. doi: 10.1186/s13071-016-1716-x (PMC4973073; doi:10.1186/s13071-016-1716-x)
Supplement: Additional file 1: Table S1. — Differentially expressed transcripts. (XLSX 688 kb) [file 13071_2016_1716_MOESM1_ESM.xlsx]

## Sheet: Sheet1
geneID	Symbol	geneLength	Uninfected-liver1-Expression	infected-liver1-Expression	Uninfected-liver1-RPKM	infected-liver1-RPKM	Uninfected-liver2-Expression	infected-liver2-Expression	Uninfected-liver2-RPKM	infected-liver2-RPKM	Uninfected-liver3-Expression	infected-liver3-Expression	Uninfected-liver3-RPKM	infected-liver3-RPKM	log2_Ratio (infected-liver1/Uninfected-liver1)	log2_Ratio (infected-liver2/Uninfected-liver2)	log2_Ratio (infected-liver3/Uninfected-liver3)	FDR (infected-liver1/Uninfected-liver1)	FDR (infected-liver2/Uninfected-liver2)	FDR (infected-liver3/Uninfected-liver3)
NM_001252601	Irf7	1780	32	271	0.560673	4.83269	14	334	0.263529	5.86448	14	334	0.263529	5.86448	3.1076	4.48228	4.47597	1.3294e-48	1.69071e-61	3.59864e-75
NM_016850	Irf7	1876	85	399	1.41308	6.75118	54	356	0.964453	5.9309	54	356	0.964453	5.9309	2.2563	2.79854	2.62047	3.50331e-50	3.23959e-54	1.69309e-50
NM_001252600	Irf7	1783	10	85	0.174916	1.51324	8	89	0.150334	1.56006	8	89	0.150334	1.56006	3.11291	2.92156	3.37536	7.32178e-16	2.06151e-15	7.93404e-17
NM_001205313	Stat1	5150	8	54	0.0484465	0.332833	3	60	0.0195179	0.364122	3	60	0.0195179	0.364122	2.78033	3.12946	4.22155	2.21486e-09	2.28093e-07	1.37928e-13
NM_009283	Stat1	5183	6	175	0.0361035	1.07176	15	213	0.0969684	1.2844	15	213	0.0969684	1.2844	4.89169	4.58681	3.72744	2.67201e-44	7.74442e-37	1.91589e-42
NM_001205314	Stat1	5168	6	28	0.0362083	0.171979	0	23	0.001	0.139094	0	23	0.001	0.139094	2.24784	7.45997	7.11992	0.000231135	4.02639e-08	7.86603e-07
NM_178682	4933426M11Rik	5025	46	112	0.285497	0.707492	38	134	0.253377	0.833435	38	134	0.253377	0.833435	1.30924	1.85262	1.71778	1.83275e-07	5.56043e-12	6.11993e-12
NM_001242419	4933426M11Rik	5088	35	122	0.214536	0.761119	28	105	0.184387	0.644979	28	105	0.184387	0.644979	1.8269	1.42067	1.80651	2.02037e-12	3.71216e-07	3.48263e-10
NM_007388	Acp5	1367	33	123	0.752879	2.85612	39	152	0.955908	3.47519	39	152	0.955908	3.47519	1.92357	2.19657	1.86215	2.4212e-13	5.04156e-16	7.40513e-15
NM_019807	Acpp	2667	0	79	0.001	0.940251	0	82	0.001	0.960935	0	82	0.001	0.960935	9.8769	9.23538	9.9083	4.54466e-24	4.5154e-14	1.84117e-23
NM_207668	Acpp	4488	0	299	0.001	2.11475	2	227	0.0149313	1.5808	2	227	0.0149313	1.5808	11.0463	10.8227	6.72617	8.01888e-91	2.75792e-70	6.17585e-61
NM_001169153	Cd300lf	1885	0	44	0.001	0.740937	0	103	0.001	1.70777	0	103	0.001	1.70777	9.53321	5.66788	10.7379	1.58179e-13	7.41033e-29	2.03395e-29
NM_145634	Cd300lf	1864	0	49	0.001	0.83443	0	46	0.001	0.771285	0	46	0.001	0.771285	9.70465	9.54784	9.59112	4.98523e-15	2.962e-12	2.79442e-13
NM_001042605	Cd74	1431	238	3284	5.18701	72.8456	198	3532	4.63602	77.1408	198	3532	4.63602	77.1408	3.81187	3.6633	4.05653	0	0	0
NM_010545	Cd74	1239	625	8788	15.7322	225.143	596	9310	16.1174	234.845	596	9310	16.1174	234.845	3.83905	3.86737	3.86502	0	0	0
NM_001252472	Cd84	3520	6	43	0.0531604	0.387762	19	57	0.180855	0.506099	19	57	0.180855	0.506099	2.86675	3.72203	1.48458	7.33577e-08	5.7586e-18	9.31895e-05
NM_013489	Cd84	3290	86	542	0.815234	5.22929	89	590	0.906388	5.60479	89	590	0.906388	5.60479	2.68133	2.84053	2.62846	9.13611e-83	2.48917e-129	2.29506e-83
NM_001165925	Cldn14	1283	27	98	0.656322	2.42459	35	151	0.914032	3.67835	35	151	0.914032	3.67835	1.88527	1.3221	2.00874	1.43284e-10	2.54924e-06	3.23074e-16
NM_001165926	Cldn14	1456	37	218	0.792538	4.75264	32	243	0.736391	5.21613	32	243	0.736391	5.21613	2.58418	3.37869	2.82443	1.60791e-32	7.92762e-53	1.30132e-37
NM_025815	Cpne8	3324	111	1249	1.04146	11.9273	170	1589	1.71359	14.9405	170	1589	1.71359	14.9405	3.51759	2.74957	3.12413	1.55503e-247	8.1236e-144	1.14906e-266
NM_001033851	Cpne8	718	625	1761	27.1478	77.8529	492	2223	22.9594	96.765	492	2223	22.9594	96.765	1.51991	1.53061	2.0754	1.00273e-127	6.35003e-151	8.55149e-235
NM_007796	Ctla2a	1373	14	166	0.318007	3.83775	26	157	0.634487	3.57382	26	157	0.634487	3.57382	3.59313	3.34504	2.4938	3.39418e-34	3.38708e-53	1.30299e-21
NM_001145799	Ctla2a	1335	0	27	0.001	0.641981	6	44	0.150588	1.03009	6	44	0.150588	1.03009	9.32639	4.43758	2.77409	1.9128e-08	2.4107e-11	2.09979e-07
NM_007797	Ctla2b	856	4	76	0.145736	2.81825	10	86	0.391423	3.13999	10	86	0.391423	3.13999	4.27337	5.381	3.00396	3.64388e-18	2.77265e-23	1.02875e-14
NM_001145801	Ctla2b	1157	27	526	0.727797	14.4309	31	642	0.897735	17.3422	31	642	0.897735	17.3422	4.30948	4.71899	4.27186	3.37291e-122	5.44991e-135	1.30898e-139
NM_021281	Ctss	1373	69	1352	1.56732	31.2569	114	1585	2.78198	36.0796	114	1585	2.78198	36.0796	4.3178	4.96264	3.697	0	0	0
NM_001267695	Ctss	1376	6	146	0.135992	3.36802	6	176	0.146101	3.99758	6	176	0.146101	3.99758	4.63031	6.47185	4.77409	5.79708e-36	3.33802e-52	1.9923e-41
NM_207655	Egfr	5983	947	10350	4.9364	54.9112	1046	9239	5.85778	48.2624	1046	9239	5.85778	48.2624	3.47557	2.06624	3.04248	0	0	0
NM_007912	Egfr	2678	360	2861	4.19249	33.9115	323	2224	4.04121	25.9554	323	2224	4.04121	25.9554	3.0159	2.57656	2.68317	0	1.07926e-260	0
NM_025459	Fam134b	1530	13	373	0.264991	7.73851	22	309	0.481783	6.31205	22	309	0.481783	6.31205	4.86804	4.19384	3.71165	1.81289e-93	9.24865e-105	5.1386e-61
NM_001034851	Fam134b	3164	1436	7414	14.1546	74.3799	1599	8181	16.9329	80.8115	1599	8181	16.9329	80.8115	2.39364	2.60432	2.25473	0	0	0
NM_015797	Fbxo6	1955	10	82	0.159527	1.33139	18	135	0.308493	2.15819	18	135	0.308493	2.15819	3.06107	2.26963	2.80651	4.22269e-15	7.87255e-10	3.67326e-21
NM_001163707	Fbxo6	1240	24	254	0.603628	6.50207	24	401	0.648499	10.1071	24	401	0.648499	10.1071	3.42917	3.82074	3.96212	6.96099e-50	1.36276e-69	5.43167e-83
NM_010196	Fga	3373	23667	173121	218.83	1629.2	18130	174543	180.095	1617.3	18130	174543	180.095	1617.3	2.89628	3.08856	3.16675	0	0	0
NM_001111048	Fga	2652	122	562	1.43472	6.72671	127	555	1.60454	6.54068	127	555	1.60454	6.54068	2.22914	2.08738	2.02728	2.95122e-69	8.23749e-57	1.29359e-57
NM_001256005	Gbp4	4538	0	20	0.001	0.139896	0	15	0.001	0.103307	0	15	0.001	0.103307	7.12821	6.54798	6.69079	2.30001e-06	0.000493126	0.000129614
NM_008620	Gbp4	4475	10	385	0.0696926	2.73091	4	424	0.0299493	2.96126	4	424	0.0299493	2.96126	5.29223	4.84305	6.62754	1.30138e-100	1.87917e-119	4.41452e-113
NM_021792	Iigp1	2966	8	870	0.0841198	9.31082	4	1420	0.0451865	14.9631	4	1420	0.0451865	14.9631	6.79032	9.48365	8.3713	4.40485e-248	0	0
NM_001146275	Iigp1	3149	13	92	0.128751	0.927374	23	166	0.244723	1.64755	23	166	0.244723	1.64755	2.84857	5.22096	2.7511	9.9568e-16	1.08976e-40	2.70483e-25
NM_001159562	Il1rn	2409	6	132	0.0776773	1.73931	4	197	0.0556344	2.55583	4	197	0.0556344	2.55583	4.48488	11.2616	5.52167	5.65709e-32	3.7228e-51	1.28244e-49
NM_001039701	Il1rn	2480	17	376	0.213785	4.81256	12	631	0.162125	7.95208	12	631	0.162125	7.95208	4.49257	6.53156	5.61616	6.49308e-90	1.20976e-108	6.46029e-159
NM_001159299	Itih4	3142	3392	14474	33.6689	146.225	2593	16264	27.6514	161.78	2593	16264	27.6514	161.78	2.1187	2.48629	2.54861	0	0	0
NM_018746	Itih4	3145	1939	8901	19.2281	89.8375	1414	8889	15.0643	88.3355	1414	8889	15.0643	88.3355	2.2241	2.41663	2.55186	0	0	0
NM_001242396	Jmjd1c	8617	14	46	0.0506701	0.16945	26	62	0.101097	0.224874	26	62	0.101097	0.224874	1.74165	1.73714	1.15338	5.22266e-05	3.49118e-07	0.000884131
NM_207221	Jmjd1c	8382	2	24	0.00744153	0.0908873	2	25	0.0079947	0.0932171	2	25	0.0079947	0.0932171	3.61041	1.84148	3.54348	1.2567e-05	0.000145866	1.82446e-05
NM_001271417	Ly6a	987	22	810	0.695161	26.05	24	1351	0.814731	42.7801	24	1351	0.814731	42.7801	5.22779	6.14499	5.71447	7.60591e-210	0	0
NM_001271416	Ly6a	1002	0	58	0.001	1.83738	0	55	0.001	1.71553	0	55	0.001	1.71553	10.8434	4.381	10.7444	9.78115e-18	5.04228e-21	8.06527e-16
NM_001166375	March1	3942	0	71	0.001	0.571717	3	77	0.0254991	0.610488	3	77	0.0254991	0.610488	9.15916	5.61978	4.58145	1.17963e-21	7.70882e-28	4.36078e-18
NM_028584	Marveld3	2451	35	356	0.445353	4.61048	37	292	0.5058	3.72343	37	292	0.5058	3.72343	3.3719	3.01725	2.87999	1.46569e-68	7.62781e-52	6.61015e-46
NM_212447	Marveld3	1372	6	31	0.136388	0.717212	5	27	0.122106	0.615053	5	27	0.122106	0.615053	2.39468	4.02254	2.33258	4.99978e-05	3.26249e-08	0.000345563
NM_028595	Ms4a6c	1844	137	1405	2.31707	24.1855	60	1806	1.09021	30.6098	60	1806	1.09021	30.6098	3.38377	3.8646	4.81131	5.27814e-269	0	0
NM_001166376	Ms4a6c	714	0	28	0.001	1.2448	0	50	0.001	2.18864	0	50	0.001	2.18864	10.2817	11.9478	11.0958	9.62165e-09	1.79306e-24	2.08627e-14
NM_001113326	Msr1	1467	4	32	0.0850373	0.692404	8	33	0.182717	0.703051	8	33	0.182717	0.703051	3.02545	3.05907	1.94402	2.42178e-06	6.29359e-07	0.000394883
NM_031195	Msr1	3643	142	639	1.21565	5.56777	126	984	1.15886	8.44188	126	984	1.15886	8.44188	2.19537	2.50353	2.86486	3.80332e-77	1.22105e-124	9.09514e-152
NM_138671	Nadk	2952	0	108	0.001	1.16131	2	124	0.0227004	1.31283	2	124	0.0227004	1.31283	10.1815	4.69134	5.85382	7.69014e-33	6.3538e-27	3.93698e-32
NM_001146707	Nap1l1	3951	574	1571	4.5309	12.6214	828	2082	7.02172	16.4694	828	2082	7.02172	16.4694	1.47801	1.61629	1.22989	1.84169e-109	7.85026e-152	3.93144e-104
NM_015781	Nap1l1	1529	68	216	1.38701	4.48421	83	288	1.81882	5.88692	83	288	1.81882	5.88692	1.69287	2.68764	1.69451	3.42988e-19	1.15722e-65	4.66836e-24
NM_001110146	Prg4	1884	109	592	1.80437	9.97426	97	470	1.72509	7.79687	97	470	1.72509	7.79687	2.46672	2.73983	2.17623	3.05169e-82	8.57192e-74	1.77594e-53
NM_021400	Prg4	4278	2065	14337	15.0542	106.379	1912	12501	14.975	91.3287	1912	12501	14.975	91.3287	2.82098	3.01897	2.60851	0	0	0
NM_133914	Rasa4	2911	0	89	0.001	0.970482	10	52	0.115101	0.558296	10	52	0.115101	0.558296	9.92256	4.64403	2.27813	4.31521e-27	2.65428e-13	4.35488e-07
NM_001039103	Rasa4	2776	8	30	0.0898773	0.343037	2	32	0.0241396	0.360275	2	32	0.0241396	0.360275	1.93234	3.1634	3.89962	0.000557028	1.36953e-07	3.16754e-07
NM_181318	Rasgef1b	2993	16	102	0.166722	1.08177	30	150	0.335842	1.56635	30	150	0.335842	1.56635	2.69787	1.97554	2.22155	2.00462e-16	6.95599e-15	3.63378e-18
NM_145839	Rasgef1b	2996	26	116	0.270652	1.22901	30	150	0.335505	1.56478	30	150	0.335505	1.56478	2.18299	3.46506	2.22155	1.05779e-14	6.54639e-28	3.63469e-18
NM_001139520	Samhd1	4010	80	676	0.622193	5.35109	54	649	0.4512	5.05829	54	649	0.4512	5.05829	3.1044	2.88669	3.48681	8.01636e-120	6.53999e-132	7.03837e-121
NM_018851	Samhd1	3887	17	248	0.1364	2.02524	8	259	0.0689597	2.08252	8	259	0.0689597	2.08252	3.89218	4.09762	4.91643	5.5593e-54	1.66352e-96	1.2635e-61
NM_011361	Sgk1	2471	28	105	0.353399	1.34883	34	203	0.461027	2.56759	34	203	0.461027	2.56759	1.93234	2.43375	2.4775	1.34285e-11	2.57226e-23	1.82183e-27
NM_001161849	Sgk1	2496	10	88	0.12495	1.11912	7	66	0.0939666	0.826423	7	66	0.0939666	0.826423	3.16295	1.73714	3.13666	1.25515e-16	2.59555e-05	6.15763e-12
NM_009896	Socs1	1220	2	121	0.0511269	3.14822	0	117	0.001	2.99729	0	117	0.001	2.99729	5.94431	12.0952	11.5494	1.66453e-33	3.56187e-46	2.13577e-33
NM_001271603	Socs1	1340	0	33	0.001	0.781716	0	40	0.001	0.93295	0	40	0.001	0.93295	9.6105	10.1443	9.86566	3.09508e-10	2.7126e-13	1.36196e-11
NM_144882	Spats2l	3932	12	68	0.0951804	0.548953	30	79	0.255639	0.627938	30	79	0.255639	0.627938	2.52795	3.381	1.29651	1.54401e-10	3.68586e-09	2.90027e-05
NM_001164566	Spats2l	3743	6	62	0.0499932	0.525789	4	82	0.0358064	0.684695	4	82	0.0358064	0.684695	3.39468	3.381	4.25717	1.08209e-12	3.68705e-09	2.07672e-18
NM_001079694	Srsf5	1536	127	336	2.57865	6.94365	157	545	3.42475	11.0894	157	545	3.42475	11.0894	1.42908	1.72286	1.69511	4.31737e-23	2.21662e-62	1.27425e-44
NM_009159	Srsf5	1532	8	85	0.162859	1.76116	29	110	0.634248	2.24407	29	110	0.634248	2.24407	3.43484	5.19657	1.823	2.88887e-17	1.32604e-59	9.60548e-11
NM_213660	Stat3	4484	36	125	0.25039	0.884879	31	87	0.231641	0.606397	31	87	0.231641	0.606397	1.82131	2.57508	1.38837	1.18414e-12	4.41679e-19	3.25192e-06
NM_213659	Stat3	4487	226	550	1.57084	3.89087	196	564	1.46359	3.9285	196	564	1.46359	3.9285	1.30855	1.69447	1.42446	1.35562e-32	3.11287e-48	4.71115e-36
NM_001004468	Tacc2	9103	66	826	0.22612	2.88028	48	902	0.176676	3.09689	48	902	0.176676	3.09689	3.67105	3.9519	4.13164	5.81461e-170	2.1838e-155	1.89409e-191
NM_206856	Tacc2	3906	8	95	0.063876	0.772024	1	47	0.00857803	0.37607	1	47	0.00857803	0.37607	3.5953	9.51158	5.45421	6.36719e-20	9.84747e-25	3.35607e-12
NM_001025313	Tapbp	2750	174	361	1.97331	4.16691	168	377	2.0469	4.28462	168	377	2.0469	4.28462	1.07836	1.36358	1.06573	2.75344e-16	7.10582e-28	6.44832e-16
NM_009318	Tapbp	2747	158	333	1.79382	3.84791	180	390	2.1955	4.4372	180	390	2.1955	4.4372	1.10104	1.21683	1.0151	1.3829e-15	6.22418e-24	2.95486e-15
NM_011593	Timp1	902	0	14	0.001	0.492676	0	40	0.001	1.38598	0	40	0.001	1.38598	8.94449	10.5309	10.4367	0.000133378	9.73011e-12	1.36223e-11
NM_001044384	Timp1	905	0	12	0.001	0.420894	0	25	0.001	0.863365	0	25	0.001	0.863365	8.71731	10.3146	9.75383	0.000511924	3.47958e-10	2.18163e-07
NM_001164208	Tmem176b	1069	5	51	0.145872	1.51437	7	69	0.219402	2.01732	7	69	0.219402	2.01732	3.37594	10.2859	3.20079	1.53941e-10	9.73363e-12	1.16869e-12
NM_023056	Tmem176b	1670	58	377	1.08316	7.1658	47	369	0.942978	6.90579	47	369	0.942978	6.90579	2.72589	2.24959	2.87251	6.96962e-59	1.73103e-32	1.26386e-57
NM_001199105	Trp53inp1	5430	24	208	0.137845	1.21591	18	417	0.111069	2.40016	18	417	0.111069	2.40016	3.14092	3.95504	4.4336	6.89673e-38	8.39513e-82	3.97553e-93
NM_021897	Trp53inp1	5392	9	75	0.0520562	0.441521	9	110	0.0559259	0.637597	9	110	0.0559259	0.637597	3.08434	9.45764	3.51106	5.57792e-14	7.85376e-33	2.76476e-21
NM_021394	Zbp1	1988	122	2736	1.91392	43.6857	97	3169	1.63484	49.8206	97	3169	1.63484	49.8206	4.51256	4.94322	4.92952	0	0	0
NM_001139519	Zbp1	781	144	1359	5.75031	55.2342	67	1338	2.87438	53.5437	67	1338	2.87438	53.5437	3.26385	3.96333	4.2194	9.09667e-252	0	8.36888e-288
NM_028820	1700017B05Rik	4934	259	531	1.63712	3.41614	254	822	1.72486	5.20686	254	822	1.72486	5.20686	1.06121	1.54449	1.59393	7.08745e-23	5.4361e-55	3.018e-61
NR_040310	1700025B11Rik	553	0	40	0.001	2.29601	0	21	0.001	1.18685	0	21	0.001	1.18685	11.1649	10.3623	10.2129	2.50376e-12	1.40505e-06	2.82447e-06
NM_028275	1700112E06Rik	911	30	130	1.02703	4.52965	16	87	0.588466	2.98472	16	87	0.588466	2.98472	2.14092	2.5297	2.34257	5.44431e-16	5.27095e-13	1.36785e-11
NM_026985	1810033B17Rik	1132	4	126	0.110203	3.53316	0	189	0.001	5.21817	0	189	0.001	5.21817	5.00273	6.14653	12.3493	1.94259e-32	8.49282e-82	6.98386e-54
NR_033514	2310015A10Rik	4861	87	200	0.558179	1.306	88	268	0.606565	1.72311	88	268	0.606565	1.72311	1.22636	1.42164	1.50628	2.04116e-11	2.85231e-19	4.05623e-19
NM_181075	2610524H06Rik	945	22	84	0.726057	2.82155	6	77	0.212735	2.54661	6	77	0.212735	2.54661	1.95833	2.7466	3.58145	1.26242e-09	9.57436e-22	2.24624e-15
NR_045295	2810029C07Rik	1968	10	64	0.158473	1.03227	8	39	0.136202	0.619359	8	39	0.136202	0.619359	2.70352	2.86642	2.18502	1.15882e-10	7.57233e-06	2.58276e-05
NM_026515	2810417H13Rik	2387	22	92	0.287442	1.22342	17	136	0.238625	1.7807	17	136	0.238625	1.7807	2.08958	6.87259	2.89962	2.80818e-11	4.27536e-174	5.23104e-22
NM_001081343	3110043O21Rik	3198	303	752	2.95491	7.46413	281	1663	2.94407	16.2524	281	1663	2.94407	16.2524	1.33686	1.6659	2.46477	1.26709e-45	3.09463e-77	6.35321e-217
NR_030715	3930402G23Rik	2847	9	318	0.0985904	3.54552	2	492	0.0235376	5.40108	2	492	0.0235376	5.40108	5.1684	6.66492	7.84214	2.86792e-82	8.85527e-120	6.48071e-136
NM_028732	4632428N05Rik	4846	26	71	0.167328	0.465066	12	65	0.0829694	0.419211	12	65	0.0829694	0.419211	1.47475	2.83868	2.33703	6.78204e-06	2.01216e-15	7.18264e-09
NR_045431	4933401D09Rik	1325	1	22	0.0235377	0.527044	2	20	0.0505748	0.471756	2	20	0.0505748	0.471756	4.48488	4.49203	3.22155	6.8424e-06	3.0494e-06	0.000301164
NM_198642	5031414D18Rik	2651	8	61	0.0941152	0.730398	6	85	0.0758336	1.0021	6	85	0.0758336	1.0021	2.95618	4.12946	3.72405	4.21864e-11	9.36034e-42	2.14216e-17
NM_145509	5430435G22Rik	2539	6	65	0.0737001	0.812625	9	93	0.118768	1.14478	9	93	0.118768	1.14478	3.46285	2.10637	3.26886	1.76168e-13	2.90186e-10	4.44125e-17
NM_027482	5730508B09Rik	1603	82	183	1.59536	3.62374	77	215	1.60945	4.19187	77	215	1.60945	4.19187	1.18359	2.88191	1.38103	5.12192e-10	7.3884e-58	8.82949e-14
NM_144905	6330416G13Rik	3630	219	1432	1.88156	12.5221	210	1155	1.93835	9.9444	210	1155	1.93835	9.9444	2.73447	2.44521	2.35905	7.07118e-222	3.46098e-182	2.15201e-143
NR_029460	6530402F18Rik	4308	13	61	0.0941125	0.449463	42	95	0.326658	0.689209	42	95	0.326658	0.689209	2.25574	2.07342	1.07716	1.78213e-08	7.21811e-11	7.84178e-05
NM_001081963	9430020K01Rik	6748	197	520	0.910481	2.44606	234	584	1.16188	2.70484	234	584	1.16188	2.70484	1.42576	1.24426	1.21908	4.75199e-35	3.45679e-23	1.3951e-29
NR_029463	9430083A17Rik	2990	22	53	0.229473	0.562658	13	80	0.145677	0.836223	13	80	0.145677	0.836223	1.29393	3.84865	2.52111	0.000544492	3.17198e-23	1.35575e-11
NM_026739	9530077C05Rik	2173	2	884	0.0287045	12.9132	0	717	0.001	10.3125	0	717	0.001	10.3125	8.81335	13.7278	13.3321	6.79993e-264	2.87287e-255	1.16092e-204
NR_015472	9530082P21Rik	3162	84	250	0.828509	2.50968	73	304	0.773537	3.0048	73	304	0.773537	3.0048	1.59891	1.21222	1.95772	2.10499e-20	1.15586e-13	1.24807e-30
NM_001114679	9930111J21Rik1	3863	28	214	0.226054	1.75844	22	318	0.190817	2.5728	22	318	0.190817	2.5728	2.95956	3.76033	3.75307	8.74148e-37	8.94547e-81	2.56156e-63
NM_173434	9930111J21Rik2	2403	4	41	0.0519142	0.541589	0	28	0.001	0.364173	0	28	0.001	0.364173	3.383	4.64403	8.50848	1.2092e-08	2.65377e-13	3.15775e-08
NM_175628	A2m	4687	0	5320	0.001	36.0293	0	12004	0.001	80.045	0	12004	0.001	80.045	15.1369	15.3394	16.2885	0	0	0
NM_172447	A330021E22Rik	3245	10	75	0.0961092	0.733645	12	128	0.123904	1.23282	12	128	0.123904	1.23282	2.93234	3.76689	3.31466	2.40112e-13	1.13536e-18	1.77811e-23
NM_001001982	A430105I19Rik	4716	51	120	0.337269	0.807695	37	143	0.262874	0.947688	37	143	0.262874	0.947688	1.25991	1.27666	1.85004	1.58515e-07	3.50232e-07	6.37188e-14
NM_213615	A530032D15Rik	1760	0	27	0.001	0.486957	4	26	0.0761495	0.461704	4	26	0.0761495	0.461704	8.92765	10.7653	2.60006	1.91315e-08	1.46193e-26	0.000181802
NM_175688	A530099J19Rik	2773	3	25	0.0337405	0.286174	2	36	0.0241657	0.405747	2	36	0.0241657	0.405747	3.08434	4.40957	4.06955	3.27307e-05	4.23104e-11	2.96425e-08
NM_177055	A630001G21Rik	1936	14	70	0.225529	1.14771	9	63	0.15576	1.01704	9	63	0.15576	1.01704	2.34737	5.55092	2.70698	5.17707e-10	2.37084e-52	5.35626e-10
NM_001004174	AA467197	672	0	12	0.001	0.566828	0	24	0.001	1.11621	0	24	0.001	1.11621	9.14677	11.251	10.1244	0.000511524	2.48426e-14	4.14257e-07
NM_177604	AA986860	2940	57	270	0.604654	2.91512	91	361	1.03708	3.83763	91	361	1.03708	3.83763	2.26937	2.42383	1.88768	1.64271e-34	1.39433e-56	1.61795e-34
NM_001198794	AB124611	1307	2	160	0.0477237	3.88583	12	205	0.307628	4.90209	12	205	0.307628	4.90209	6.34737	3.75633	3.99414	4.34957e-45	4.05868e-42	4.89086e-43
NM_013454	Abca1	10260	4901	12480	14.8976	38.6106	6600	16076	21.5534	48.9704	6600	16076	21.5534	48.9704	1.37392	1.29322	1.18399	0	0	0
NM_001031621	Abca17	5202	0	21	0.001	0.128141	2	36	0.0128819	0.216289	2	36	0.0128819	0.216289	7.00159	4.59512	4.06955	1.15944e-06	1.00094e-06	2.96527e-08
NM_008576	Abcc1	5959	31	116	0.162244	0.617909	61	169	0.342986	0.886373	61	169	0.342986	0.886373	1.92923	2.36573	1.36976	1.10104e-12	5.36319e-28	6.21818e-11
NM_009593	Abcg1	5821	353	1062	1.89128	5.79117	254	1010	1.46203	5.42284	254	1010	1.46203	5.42284	1.61449	1.99081	1.89108	1.74419e-84	8.85752e-118	5.68127e-95
NM_001077190	Abi1	3504	14	45	0.124607	0.407651	10	38	0.0956216	0.33894	10	38	0.0956216	0.33894	1.70994	1.92477	1.82562	8.0514e-05	0.00013492	0.000250005
NM_025659	Abi3	4038	2	51	0.015447	0.400907	2	29	0.0165952	0.224458	2	29	0.0165952	0.224458	4.69787	3.90706	3.7576	4.32196e-13	2.79237e-14	1.81458e-06
NM_139306	Acer2	4204	580	1621	4.30274	12.2394	323	1899	2.5743	14.1177	323	1899	2.5743	14.1177	1.50821	1.37457	2.45526	2.49508e-116	1.49901e-82	1.80208e-246
NM_019736	Acot9	1548	76	234	1.53117	4.79827	135	324	2.92202	6.5415	135	324	2.92202	6.5415	1.64788	1.87464	1.16266	5.74495e-20	7.8765e-37	9.59601e-16
NM_053115	Acox2	2573	160	511	1.93937	6.30407	249	544	3.2425	6.60788	249	544	3.2425	6.60788	1.7007	1.19967	1.02708	2.73954e-44	1.14655e-16	3.04838e-21
NM_207625	Acsl4	5280	0	14	0.001	0.0841654	4	25	0.0253832	0.147982	4	25	0.0253832	0.147982	6.39516	6.42903	2.54348	0.000133562	0.000275634	0.000301168
NM_009609	Actg1	1931	5482	12332	88.5394	202.717	5433	14004	94.2709	226.659	5433	14004	94.2709	226.659	1.19508	2.07121	1.26564	0	0	0
NM_007395	Acvr1b	3277	217	1097	2.0652	10.626	168	1174	1.71772	11.1968	168	1174	1.71772	11.1968	2.36324	3.25481	2.70452	3.89748e-144	4.97019e-237	3.39458e-170
NM_009612	Acvrl1	3625	124	510	1.06683	4.46583	96	589	0.887326	5.07821	96	589	0.887326	5.07821	2.0656	1.48956	2.51678	3.15766e-57	3.47937e-28	2.66899e-79
NM_007398	Ada	1626	44	260	0.84394	5.07566	43	296	0.88607	5.6895	43	296	0.88607	5.6895	2.58838	2.33115	2.68281	1.11888e-38	3.86722e-37	3.19549e-43
NM_007399	Adam10	4605	961	2097	6.50839	14.4547	1112	2454	8.09087	16.6551	1112	2454	8.09087	16.6551	1.15116	1.52816	1.0416	2.65087e-99	1.33836e-198	3.97766e-94
NM_001037722	Adam15	3006	0	18	0.001	0.190074	2	43	0.0222926	0.447077	2	43	0.0222926	0.447077	7.57042	2.43758	4.32589	8.91295e-06	1.46171e-05	4.46401e-10
NM_007403	Adam8	3034	22	88	0.226145	0.920676	12	225	0.132521	2.31777	12	225	0.132521	2.31777	2.02545	5.47861	4.12844	1.92037e-10	4.75061e-74	2.88868e-48
NM_001024139	Adamts15	5946	16	124	0.0839218	0.661967	14	164	0.0788902	0.86203	14	164	0.0788902	0.86203	2.97964	2.49613	3.44982	7.94632e-22	1.67078e-22	6.98732e-31
NM_172845	Adamts4	3673	4	76	0.033964	0.656799	2	155	0.0182444	1.31891	2	155	0.0182444	1.31891	4.27337	5.77056	6.17575	3.64485e-18	3.7688e-31	9.36371e-41
NM_001081020	Adamts6	4822	4	41	0.025871	0.269896	0	125	0.001	0.810188	0	125	0.001	0.810188	3.383	2.81806	9.66211	1.20943e-08	2.70458e-16	1.13678e-35
NM_144899	Adamtsl4	3856	87	238	0.703658	1.9592	103	272	0.894994	2.20463	103	272	0.894994	2.20463	1.47732	1.63022	1.30058	1.86446e-17	3.06655e-21	9.44671e-16
NM_172723	Adap1	2418	54	109	0.696494	1.4309	40	147	0.554273	1.90005	40	147	0.554273	1.90005	1.03874	2.38922	1.77737	2.33753e-05	1.44283e-26	1.40859e-13
NM_133770	Adck4	2190	737	1481	10.4955	21.466	533	1916	8.15461	27.3435	533	1916	8.15461	27.3435	1.03228	1.7017	1.74551	3.40873e-59	7.84093e-161	1.0011e-160
NM_009622	Adcy1	12259	2	708	0.00508809	1.83323	6	913	0.016399	2.32766	6	913	0.016399	2.32766	8.49305	7.99923	7.14913	1.71747e-210	1.46266e-156	1.11346e-247
NM_080435	Adcy4	3414	135	520	1.23325	4.83481	143	385	1.40344	3.52452	143	385	1.40344	3.52452	1.971	1.22413	1.32847	6.47557e-55	4.36424e-18	1.50902e-22
NM_001127353	Adgb	5218	8	57	0.0478152	0.346745	4	71	0.0256848	0.425263	4	71	0.0256848	0.425263	2.85834	8.12415	4.04937	4.10496e-10	8.97583e-13	1.55673e-15
NM_001008533	Adora1	5807	33	205	0.177232	1.12058	36	215	0.207716	1.15715	36	215	0.207716	1.15715	2.66053	1.63405	2.47789	1.29573e-31	2.39106e-16	4.84956e-29
NM_007417	Adra2a	3818	0	55	0.001	0.457263	2	110	0.0175515	0.900451	2	110	0.0175515	0.900451	8.83688	5.54449	5.68098	7.81751e-17	4.24626e-52	2.98002e-28
NM_007420	Adrb2	2173	67	619	0.961601	9.04213	74	704	1.14102	10.1255	74	704	1.14102	10.1255	3.23315	3.41832	3.1496	3.99447e-114	4.46852e-126	1.53911e-119
NM_177078	Adrbk2	6554	114	529	0.542473	2.56206	207	656	1.05824	3.12824	207	656	1.05824	3.12824	2.23968	1.85444	1.56369	1.26021e-65	4.80713e-68	9.01165e-48
NM_134158	AF251705	1139	123	401	3.36791	11.1753	99	388	2.91227	10.6466	99	388	2.91227	10.6466	1.73039	2.02254	1.87018	8.18827e-36	5.1358e-49	1.41616e-36
NM_007423	Afp	2086	7	37	0.104656	0.563024	14	228	0.224871	3.41605	14	228	0.224871	3.41605	2.42754	3.49203	3.92516	6.60255e-06	5.67412e-24	3.49472e-47
NM_009642	Agtrap	4047	198	1013	1.52585	7.9454	140	855	1.15908	6.60292	140	855	1.15908	6.60292	2.38051	2.79734	2.51012	2.49242e-134	1.17904e-153	2.39462e-114
NM_026203	Ahi1	4885	14	50	0.0893806	0.324897	24	67	0.164614	0.42866	24	67	0.164614	0.42866	1.86195	1.93877	1.38075	8.86234e-06	3.04264e-09	5.66682e-05
NM_178901	AI467606	1918	16	62	0.260166	1.02608	13	67	0.227099	1.09177	13	67	0.227099	1.09177	1.97964	3.0986	2.26527	1.91237e-07	2.48694e-29	8.10521e-09
NM_001204910	AI607873	3496	97	1387	0.865326	12.5934	115	1816	1.10216	16.2348	115	1816	1.10216	16.2348	3.86329	3.97645	3.88068	9.80369e-297	0	0
NR_015519	AI662270	1408	137	506	3.03457	11.4074	162	477	3.85507	10.5881	162	477	3.85507	10.5881	1.91041	3.04826	1.45762	2.53271e-51	3.25368e-202	1.08349e-31
NM_019467	Aif1	875	238	780	8.48298	28.2961	186	810	7.12238	28.9321	186	810	7.12238	28.9321	1.73796	2.59578	2.02224	4.1483e-69	3.84882e-140	2.29703e-83
NM_172393	Aim1	7416	671	2474	2.82184	10.5894	551	2444	2.48944	10.2999	551	2444	2.48944	10.2999	1.90791	1.60976	2.04874	1.31664e-246	3.00186e-181	8.7656e-254
NM_001013779	Aim2	2541	24	111	0.294568	1.38662	39	149	0.514257	1.83267	39	149	0.514257	1.83267	2.2349	4.4283	1.83339	1.69625e-14	4.09373e-64	2.66325e-14
NM_030187	Ak7	3093	12	269	0.120999	2.76065	14	494	0.151659	4.99172	14	494	0.151659	4.99172	4.51195	3.45455	5.04063	1.08045e-64	6.24565e-59	1.60319e-118
NM_031185	Akap12	6262	74	156	0.368552	0.790772	77	236	0.412	1.17788	77	236	0.412	1.17788	1.10139	1.19337	1.51548	7.40421e-08	5.19689e-11	4.2147e-17
NM_001045514	Akna	5513	49	317	0.277196	1.8252	112	342	0.680691	1.93884	112	342	0.680691	1.93884	2.71908	3.45393	1.51012	1.58274e-49	1.98974e-121	3.36637e-24
NM_172398	Akr1b10	1341	83	258	1.93032	6.10704	101	228	2.52355	5.31385	101	228	2.52355	5.31385	1.66163	2.07104	1.0743	3.70476e-22	1.25856e-24	3.69422e-10
NM_011785	Akt3	4735	97	345	0.638898	2.3128	91	382	0.643934	2.52143	91	382	0.643934	2.52143	1.85599	2.3641	1.96926	5.32899e-34	4.7632e-57	1.60997e-38
NM_026316	Aldh3b1	1915	63	315	1.02601	5.22133	43	374	0.75235	6.10388	43	374	0.75235	6.10388	2.34737	2.74712	3.02025	9.62323e-42	4.01493e-60	2.19046e-61
NM_001177307	Aldoa	1597	9	62	0.175759	1.23233	19	62	0.398629	1.21336	19	62	0.398629	1.21336	2.80972	2.89242	1.60589	9.50671e-11	5.54914e-15	1.38176e-05
NM_145223	Alms1	10005	40	91	0.124687	0.288711	45	99	0.150701	0.309258	45	99	0.150701	0.309258	1.21131	1.6059	1.03713	1.18911e-05	1.18333e-12	9.34275e-05
NM_007440	Alox12	2991	22	68	0.229396	0.721659	6	104	0.0672132	1.08673	6	104	0.0672132	1.08673	1.65348	3.7165	4.0151	1.56998e-06	1.95274e-63	2.76123e-22
NM_009663	Alox5ap	872	70	500	2.50358	18.2009	35	571	1.34484	20.4655	35	571	1.34484	20.4655	2.86195	3.99506	3.92769	6.65496e-82	3.26744e-194	4.23011e-117
NM_027808	Alpk1	4795	89	3026	0.57887	20.0318	86	2755	0.600938	17.9571	86	2755	0.600938	17.9571	5.11291	5.10192	4.90119	0	0	0
NM_001005421	Amica1	2472	42	247	0.529884	3.17167	15	278	0.203312	3.51479	15	278	0.203312	3.51479	2.5815	4.38543	4.11167	1.10987e-36	5.53743e-67	2.67537e-59
NM_009667	Ampd3	4098	48	221	0.365299	1.71183	35	243	0.286165	1.85326	35	243	0.286165	1.85326	2.22839	3.44734	2.69515	8.19551e-28	2.74968e-76	7.93513e-36
NM_001161731	Ang	816	23	159	0.879058	6.1851	16	120	0.656976	4.59615	16	120	0.656976	4.59615	2.81477	1.97418	2.80651	3.25242e-26	4.01379e-13	6.57458e-19
NM_001081433	Ankrd44	6156	74	224	0.374898	1.15502	90	258	0.489851	1.30986	90	258	0.489851	1.30986	1.62335	1.69097	1.419	9.02419e-19	1.28805e-37	5.73852e-17
NM_010730	Anxa1	1395	115	444	2.57101	10.103	140	741	3.36259	16.6015	140	741	3.36259	16.6015	1.97437	3.2287	2.30367	3.84627e-47	6.67244e-197	9.20498e-90
NM_013470	Anxa3	1619	72	230	1.38696	4.50942	82	310	1.69702	5.98436	82	310	1.69702	5.98436	1.70101	2.36237	1.81819	1.68318e-20	1.6261e-38	2.33762e-28
NM_012054	Aoah	2915	6	236	0.0641937	2.56988	18	250	0.206897	2.68043	18	250	0.206897	2.68043	5.32313	3.19657	3.69548	4.68577e-62	1.02241e-35	2.41425e-49
NM_026887	Ap1s2	3204	40	295	0.389356	2.9226	70	422	0.732024	4.11645	70	422	0.732024	4.11645	2.90809	3.8378	2.49144	1.72435e-49	2.10556e-102	1.97707e-56
NM_001033448	Ap5b1	3092	42	158	0.423633	1.62202	51	147	0.552651	1.48587	51	147	0.552651	1.48587	1.93691	2.4123	1.42687	5.25706e-17	2.89444e-24	3.47845e-10
NM_019456	Apbb1ip	2540	92	408	1.12962	5.09878	57	443	0.751902	5.45096	57	443	0.751902	5.45096	2.17431	3.48059	2.85789	5.02744e-49	1.58418e-140	1.21593e-68
NM_011318	Apcs	1012	21936	133743	676.015	4194.98	15794	142394	522.916	4397.59	15794	142394	522.916	4397.59	2.63354	2.79632	3.07206	0	0	0
NM_001134391	Apobec1	2209	42	107	0.592971	1.53754	35	141	0.530875	1.99493	35	141	0.530875	1.99493	1.3746	1.59129	1.90989	1.19275e-07	1.95808e-07	2.69582e-14
NM_001160415	Apobec3	2459	6	41	0.0760978	0.529255	6	28	0.0817547	0.355879	6	28	0.0817547	0.355879	2.79804	2.98507	2.12201	2.2517e-07	1.71379e-06	0.000592988
NM_138310	Apobr	3615	43	250	0.370971	2.19519	43	278	0.398548	2.40348	43	278	0.398548	2.40348	2.56497	3.4903	2.5923	7.46115e-37	1.8277e-72	3.52755e-39
NM_177820	Apol10b	1986	5	125	0.0785182	1.99788	7	181	0.118097	2.84841	7	181	0.118097	2.84841	4.6693	6.91705	4.59211	4.95788e-31	3.03975e-36	1.14282e-41
NM_001143686	Apol11b	2057	0	71	0.001	1.09563	0	64	0.001	0.972409	0	64	0.001	0.972409	10.0975	14.6627	9.92542	1.17929e-21	0	2.31104e-18
NM_028010	Apol6	2325	0	16	0.001	0.218442	0	33	0.001	0.443603	0	33	0.001	0.443603	7.77111	9.61234	8.79312	3.45492e-05	6.90393e-16	1.25737e-09
NM_001040111	Arap1	5837	34	77	0.181664	0.418736	29	69	0.166467	0.369456	29	69	0.166467	0.369456	1.20477	1.75209	1.15017	6.7047e-05	1.35501e-08	0.000439944
NM_009705	Arg2	1417	22	433	0.484209	9.69969	16	452	0.378329	9.96946	16	452	0.378329	9.96946	4.32424	3.99619	4.7198	6.04377e-101	5.66117e-125	9.8569e-105
NM_181416	Arhgap11a	5017	36	72	0.223789	0.455542	51	122	0.340601	0.760009	51	122	0.340601	0.760009	1.02545	2.74276	1.15793	0.00082007	7.65228e-36	1.56749e-06
NM_153820	Arhgap15	2663	16	76	0.187382	0.905904	24	101	0.301967	1.18537	24	101	0.301967	1.18537	2.27337	2.43063	1.97287	2.02584e-10	1.54226e-25	6.17011e-11
NM_153800	Arhgap22	2598	4	48	0.0480176	0.586465	4	46	0.0515871	0.553378	4	46	0.0515871	0.553378	3.61041	3.61978	3.42318	1.72159e-10	3.16117e-11	3.47241e-09
NM_001037727	Arhgap25	2831	8	69	0.0881312	0.773658	2	70	0.0236706	0.77279	2	70	0.0236706	0.77279	3.13397	5.40957	5.0289	4.10963e-13	8.70325e-24	2.72011e-17
NM_001005508	Arhgap30	4509	152	538	1.05134	3.7874	139	535	1.03289	3.70832	139	535	1.03289	3.70832	1.84898	3.10227	1.84408	3.46175e-52	3.35291e-199	4.09402e-49
NM_146011	Arhgap9	1811	58	182	0.998825	3.19001	26	170	0.481033	2.93382	26	170	0.481033	2.93382	1.67526	1.90392	2.60857	4.16897e-16	4.72395e-21	1.7513e-24
NM_007486	Arhgdib	1100	378	1729	10.7171	49.8933	273	2116	8.31553	60.121	273	2116	8.31553	60.121	2.21893	3.9261	2.85399	7.32297e-210	0	0
NM_001081295	Arhgef26	5205	1536	4834	9.20344	29.4799	1380	4783	8.88338	28.7199	1380	4783	8.88338	28.7199	1.67949	1.20572	1.69287	0	2.3911e-194	0
NM_152801	Arhgef6	4580	114	268	0.776281	1.85742	133	288	0.972985	1.96531	133	288	0.972985	1.96531	1.25865	2.26552	1.01426	1.60998e-15	1.73038e-66	1.57687e-11
NM_007880	Arid3a	5326	24	95	0.140537	0.56619	33	132	0.207603	0.774597	33	132	0.207603	0.774597	2.01034	3.07699	1.89962	4.23736e-11	5.30844e-38	2.34427e-13
NM_177337	Arl11	1505	6	72	0.124335	1.51857	22	85	0.489786	1.76517	22	85	0.489786	1.76517	3.61041	2.89364	1.84958	2.42701e-15	2.79356e-16	1.1389e-08
NM_172595	Arl15	3376	224	1457	2.06931	13.6993	326	1394	3.23545	12.9052	326	1394	3.23545	12.9052	2.72688	2.56166	1.99591	4.7122e-225	8.65157e-161	2.4034e-140
NM_207231	Arl5c	1616	8	41	0.154393	0.805345	6	31	0.124403	0.599547	6	31	0.124403	0.599547	2.383	10.738	2.26886	2.47979e-06	5.95489e-24	0.000145975
NM_027870	Armcx3	3385	105	461	0.967409	4.32297	168	575	1.66292	5.309	168	575	1.66292	5.309	2.15982	2.27518	1.67472	8.2517e-55	1.19224e-80	3.06593e-46
NM_007488	Arnt2	6006	0	15	0.001	0.0792767	0	44	0.001	0.228966	0	44	0.001	0.228966	6.30883	7.95099	7.83899	6.79892e-05	4.93187e-13	1.02173e-12
NM_023142	Arpc1b	1555	1127	2693	22.6034	54.9725	862	3042	18.5736	61.1409	862	3042	18.5736	61.1409	1.28217	1.78523	1.71888	1.16076e-150	4.3288e-287	3.40112e-249
NM_009713	Arsa	3491	325	1494	2.90344	13.5844	371	1865	3.56077	16.6968	371	1865	3.56077	16.6968	2.22611	1.88707	2.22931	3.36806e-182	5.86669e-128	1.14659e-215
NM_028710	Arsg	3292	123	274	1.16527	2.64199	164	359	1.66918	3.4083	164	359	1.66918	3.4083	1.18096	1.26343	1.02991	1.9742e-14	7.1497e-14	1.93483e-14
NM_020577	As3mt	1752	1920	4276	34.178	77.4717	1761	4071	33.6779	72.6223	1761	4071	33.6779	72.6223	1.1806	1.18943	1.10861	1.21903e-209	3.42526e-180	6.84114e-172
NM_023048	Asb4	3286	3	43	0.028473	0.415375	13	47	0.132555	0.447027	13	47	0.132555	0.447027	3.86675	3.86642	1.75377	6.05619e-10	8.31961e-14	6.45323e-05
NM_012055	Asns	1927	10	251	0.161844	4.13458	27	723	0.469464	11.7263	27	723	0.469464	11.7263	4.67506	5.66195	4.64259	1.07795e-61	8.74445e-170	1.49198e-165
NM_026414	Asprv1	1550	10	60	0.201209	1.22874	0	81	0.001	1.63326	0	81	0.001	1.63326	2.61041	5.6075	10.6735	1.03133e-09	1.38357e-27	3.53648e-23
NM_007498	Atf3	1981	80	290	1.25946	4.64679	74	343	1.2516	5.41144	74	343	1.2516	5.41144	1.88343	1.21579	2.11223	2.70822e-29	1.53133e-16	6.92878e-38
NM_001111111	Atg16l2	2183	72	477	1.02863	6.93592	81	363	1.24323	5.19704	81	363	1.24323	5.19704	2.75337	2.70061	2.0636	4.59592e-75	1.84519e-63	6.86277e-39
NM_178628	Atl1	2818	10	50	0.110672	0.563208	25	61	0.297248	0.676538	25	61	0.297248	0.676538	2.34737	1.6185	1.1865	2.05768e-07	6.73635e-06	0.00073823
NM_009728	Atp10a	5469	24	59	0.136862	0.342439	36	78	0.220554	0.445748	36	78	0.220554	0.445748	1.32313	1.5185	1.0151	0.000189147	0.000167371	0.000749129
NR_003966	Atp10d	6048	8	61	0.0412532	0.320153	10	60	0.0553998	0.310058	10	60	0.0553998	0.310058	2.95618	5.33705	2.48458	4.21776e-11	1.57743e-22	8.61525e-09
NM_015804	Atp11a	7443	713	3671	2.98759	15.6558	621	4235	2.79553	17.7831	621	4235	2.79553	17.7831	2.38965	2.81359	2.66932	0	0	0
NM_144921	Atp1a3	4043	15	68	0.115709	0.533881	6	75	0.0497242	0.579777	6	75	0.0497242	0.579777	2.20602	3.61978	3.54348	4.06547e-09	1.15691e-21	7.15898e-15
NM_007502	Atp1b3	1833	1090	3449	18.5457	59.727	1249	4214	22.8307	71.8514	1249	4214	22.8307	71.8514	1.6873	2.3221	1.65404	8.80835e-290	0	0
NM_080467	Atp6v0a4	3300	10	3583	0.0945074	34.4645	4	3927	0.0406131	37.1921	4	3927	0.0406131	37.1921	8.51047	9.04662	9.83883	0	0	0
NM_001080944	Atp8b4	5529	37	164	0.208706	0.941536	34	264	0.20604	1.49232	34	264	0.20604	1.49232	2.17354	2.97277	2.85655	2.78368e-20	5.16269e-44	2.99421e-41
NM_011496	Aurkb	1957	18	80	0.286854	1.29759	11	44	0.188331	0.702692	11	44	0.188331	0.702692	2.17745	6.13802	1.89962	2.0869e-10	2.77885e-81	4.42015e-05
NM_020026	B3galnt1	1901	89	280	1.46012	4.67537	87	277	1.53341	4.55408	87	277	1.53341	4.55408	1.679	1.62876	1.57042	2.65915e-24	6.23302e-21	6.71398e-21
NM_020283	B3galt1	5222	468	14525	2.79504	88.2915	492	19501	3.15681	116.714	492	19501	3.15681	116.714	4.98133	4.39633	5.20837	0	0	0
NM_177083	B430306N03Rik	3462	36	467	0.324306	4.28183	29	467	0.280667	4.21593	29	467	0.280667	4.21593	3.7228	2.89039	3.90892	1.57388e-97	5.89315e-75	1.45692e-95
NM_177897	B4galnt4	3105	0	42	0.001	0.429366	0	27	0.001	0.271772	0	27	0.001	0.271772	8.74606	3.3221	8.08626	6.29574e-13	1.04547e-08	6.02477e-08
NM_019737	B4galt6	5808	114	253	0.61215	1.38272	66	329	0.380748	1.7704	66	329	0.380748	1.7704	1.17555	2.96131	2.21717	2.57904e-13	1.29973e-80	1.35572e-38
NR_040705	B930025P03Rik	3085	20	76	0.202188	0.781984	37	91	0.401852	0.921912	37	91	0.401852	0.921912	1.95145	2.61546	1.19796	9.20092e-09	4.54233e-17	2.39005e-05
NR_026843	Bach2os	1661	11	52	0.206539	0.993741	12	53	0.242065	0.997262	12	53	0.242065	0.997262	2.26645	2.14313	2.04258	2.12821e-07	2.32026e-06	2.01481e-06
NM_007523	Bak1	2017	666	1311	10.2979	20.6318	483	1278	8.02345	19.8029	483	1278	8.02345	19.8029	1.00252	1.7832	1.30341	4.20623e-50	9.58166e-149	2.58665e-70
NM_001033350	Bank1	3248	59	137	0.566521	1.33889	43	136	0.44358	1.30866	43	136	0.44358	1.30866	1.24084	3.79299	1.56082	2.83267e-08	1.00611e-116	1.07502e-10
NM_027395	Basp1	1855	77	223	1.29457	3.81593	49	281	0.885059	4.73441	49	281	0.885059	4.73441	1.55956	2.45683	2.41934	1.07075e-17	7.55125e-51	1.16316e-36
NM_016767	Batf	904	12	82	0.413992	2.87929	6	79	0.222384	2.73125	6	79	0.222384	2.73125	2.79804	3.20427	3.61844	7.152e-14	1.0279e-30	7.05055e-16
NM_028967	Batf2	1433	20	380	0.435275	8.41738	9	359	0.210434	7.82981	9	359	0.210434	7.82981	4.27337	3.90706	5.21754	5.5444e-88	4.50807e-75	9.41445e-88
NM_030060	Batf3	712	6	68	0.262815	3.03158	7	49	0.329411	2.1509	7	49	0.329411	2.1509	3.52795	3.73714	2.70698	2.82651e-14	3.35117e-18	5.74446e-08
NR_027893	BB123696	2308	0	203	0.001	2.7919	2	151	0.0290345	2.04477	2	151	0.0290345	2.04477	11.447	6.70292	6.13803	1.18513e-61	9.28096e-62	1.22006e-39
NM_153513	BC028528	447	5	48	0.348853	3.40858	9	70	0.674613	4.89434	9	70	0.674613	4.89434	3.28848	2.85816	2.85898	9.23462e-10	2.99088e-13	1.34283e-11
NM_001254946	BC035044	2612	39	124	0.465662	1.50691	11	98	0.141104	1.17262	11	98	0.141104	1.17262	1.69424	3.17324	3.0549	1.85067e-11	8.11332e-30	6.60695e-17
NM_001001179	BC048546	4698	54	515	0.358476	3.47964	41	468	0.292409	3.11341	41	468	0.292409	3.11341	3.27899	3.38769	3.41243	2.45112e-96	5.16752e-91	8.84488e-86
NM_001033485	BC048644	2260	1	274	0.0137997	3.84841	0	291	0.001	4.02428	0	291	0.001	4.02428	8.12348	11.5408	11.9745	4.35679e-81	3.14852e-58	5.66696e-83
NR_015455	BC064078	870	24	133	0.860343	4.85257	13	99	0.500661	3.55647	13	99	0.500661	3.55647	2.49577	2.26765	2.82854	1.85938e-19	1.01713e-23	7.0765e-16
NM_001082546	BC100530	453	0	29	0.001	2.03207	0	46	0.001	3.17368	0	46	0.001	3.17368	10.9887	13.1095	11.6319	4.84179e-09	1.16285e-34	2.79502e-13
NM_009742	Bcl2a1a	796	16	80	0.626883	3.19019	0	192	0.001	7.53861	0	192	0.001	7.53861	2.34737	5.12946	12.8801	2.6148e-11	6.46358e-38	9.74736e-55
NM_007534	Bcl2a1b	764	2	143	0.0816425	5.94131	6	257	0.263135	10.5134	6	257	0.263135	10.5134	6.18532	4.76836	5.32028	4.94987e-40	1.48498e-70	1.5333e-63
NM_007536	Bcl2a1d	796	10	44	0.391802	1.7546	8	96	0.336742	3.76931	8	96	0.336742	3.76931	2.16295	5.1634	3.48458	4.26187e-06	6.36672e-39	1.4496e-18
NM_025778	Bcl2l14	2220	2	25	0.0280968	0.357459	0	22	0.001	0.309723	0	22	0.001	0.309723	3.6693	2.84566	8.27483	6.83642e-06	1.20417e-10	1.4876e-06
NM_010800	Bhlha15	3494	12	45	0.107112	0.408817	34	101	0.326044	0.903445	34	101	0.326044	0.903445	1.93234	5.09469	1.47037	1.63892e-05	9.2184e-19	1.35385e-07
NM_001270537	Bin2	1978	43	453	0.677988	7.26962	84	559	1.4229	8.8326	84	559	1.4229	8.8326	3.42255	2.81342	2.63401	3.58358e-88	1.90714e-117	3.21785e-79
NM_007464	Birc3	2820	309	831	3.41735	9.35388	326	895	3.87337	9.91921	326	895	3.87337	9.91921	1.45269	2.29502	1.35664	6.28008e-57	5.17494e-159	1.24191e-52
NM_028472	Bmper	3793	45	1685	0.370006	14.1012	48	1460	0.424012	12.0302	48	1460	0.424012	12.0302	5.25213	4.61252	4.82641	0	0	0
NM_009763	Bst1	2336	40	430	0.534031	5.84299	71	603	1.01837	8.06766	71	603	1.01837	8.06766	3.45171	3.79688	2.98589	2.32174e-84	7.08693e-105	2.4677e-97
NM_007568	Btc	2876	30	98	0.325321	1.08163	36	202	0.419405	2.19516	36	202	0.419405	2.19516	1.73327	2.56311	2.38791	1.56368e-09	1.25322e-20	3.13948e-26
NM_007570	Btg2	3083	263	1982	2.66049	20.4066	291	2485	3.16257	25.1916	291	2485	3.16257	25.1916	2.93927	3.27959	2.99378	0	0	0
NM_013482	Btk	2535	25	247	0.307568	3.09285	23	256	0.303997	3.1562	23	256	0.303997	3.1562	3.32996	4.47591	3.37606	2.69325e-47	1.13725e-110	7.4418e-47
NM_009773	Bub1b	3669	27	68	0.229507	0.588303	10	51	0.0913213	0.434436	10	51	0.0913213	0.434436	1.35802	5.23433	2.25012	3.83628e-05	2.26262e-61	7.03061e-07
NM_177000	C130050O18Rik	2006	10	62	0.155471	0.981071	14	51	0.233839	0.794589	14	51	0.233839	0.794589	2.65771	3.11218	1.76469	3.46893e-10	1.0781e-13	2.70742e-05
NM_007572	C1qa	1082	1724	5677	49.6924	166.545	1113	5097	34.4658	147.228	1113	5097	34.4658	147.228	1.74482	2.09809	2.09482	0	0	0
NM_009777	C1qb	1062	1644	7467	48.2789	223.183	1207	7342	38.0805	216.069	1207	7342	38.0805	216.069	2.20876	2.53691	2.50437	0	0	0
NM_007574	C1qc	1063	1651	7351	48.4388	219.509	1282	7089	40.4087	208.427	1282	7089	40.4087	208.427	2.18005	2.22956	2.36681	0	0	0
NM_023143	C1ra	2762	8952	19036	101.083	218.772	7798	20143	94.5975	227.931	7798	20143	94.5975	227.931	1.11389	1.09213	1.26872	0	0	0
NM_001113356	C1rb	2166	7	93	0.10079	1.3629	16	61	0.247504	0.880186	16	61	0.247504	0.880186	3.75725	2.26552	1.83036	3.43091e-20	3.74101e-09	2.05975e-06
NM_144938	C1s	2947	338	829	3.57698	8.92923	310	782	3.52453	8.29335	310	782	3.52453	8.29335	1.31979	1.75682	1.23452	3.18958e-49	6.82416e-59	5.21547e-40
NM_009778	C3	5147	316075	822818	1915.21	5074.45	268339	807620	1746.83	4904.06	268339	807620	1746.83	4904.06	1.40575	1.50893	1.48924	0	0	0
NM_011413	C4a	5369	1355	3610	7.87092	21.3429	1050	3598	6.55263	20.9445	1050	3598	6.55263	20.9445	1.43915	1.83101	1.67643	1.93344e-240	0	2.25982e-284
NM_007576	C4bp	1883	14249	30821	236.001	519.56	14107	33811	251.018	561.191	14107	33811	251.018	561.191	1.1385	1.00729	1.1607	0	0	0
NM_016704	C6	2863	344	2333	3.74729	25.8662	345	1447	4.03755	15.7961	345	1447	4.03755	15.7961	2.78715	1.94947	1.96802	0	1.26735e-125	5.45625e-143
NM_146148	C8a	3636	5526	20194	47.3987	176.294	6379	18882	58.7826	162.303	6379	18882	58.7826	162.303	1.89507	1.06276	1.46523	0	0	0
NR_015465	C920009B18Rik	4515	0	14	0.001	0.098426	0	17	0.001	0.117678	0	17	0.001	0.117678	6.62097	7.39181	6.8787	0.000133544	7.77799e-07	3.63518e-05
NM_144532	Cabp4	1472	6	37	0.127123	0.797873	12	39	0.273145	0.828057	12	39	0.273145	0.828057	2.64994	2.15218	1.60006	2.06347e-06	1.5857e-07	0.000761791
NM_153112	Cadm4	2155	76	504	1.09988	7.42374	83	337	1.29048	4.88749	83	337	1.29048	4.88749	2.7548	2.85262	1.92119	2.63052e-79	8.23162e-60	4.90328e-33
NM_029782	Calr3	1371	6	32	0.136488	0.740887	6	55	0.146634	1.2538	6	55	0.146634	1.2538	2.44048	2.54449	3.09602	2.97205e-05	1.08466e-09	5.63869e-10
NM_018883	Camkk1	3466	8	29	0.0719848	0.265588	6	52	0.058002	0.468898	6	52	0.058002	0.468898	1.88343	4.45596	3.0151	0.000882287	6.40266e-17	2.90218e-09
NM_001042534	Capg	1400	10	41	0.222767	0.929599	8	48	0.191462	1.07156	8	48	0.191462	1.07156	2.06107	5.2607	2.48458	1.83345e-05	2.86184e-21	3.29372e-07
NM_001037761	Capzb	1789	10	78	0.174329	1.38396	22	124	0.412033	2.16628	22	124	0.412033	2.16628	2.98892	3.01725	2.39439	4.28159e-14	2.84809e-21	1.62016e-16
NM_024495	Car13	2299	4	70	0.0542626	0.966493	19	127	0.276907	1.72651	19	127	0.276907	1.72651	4.15473	3.8246	2.64038	1.71589e-16	4.99786e-29	9.27856e-19
NM_007607	Car4	1316	2	32	0.0473973	0.771852	2	52	0.0509207	1.23495	2	52	0.0509207	1.23495	4.02545	10.9528	4.60006	8.81805e-08	1.18835e-22	1.87036e-12
NM_175362	Card11	4112	22	59	0.166859	0.455448	6	56	0.0488898	0.425636	6	56	0.0488898	0.425636	1.44866	3.87815	3.12201	5.90161e-05	7.29232e-47	3.25489e-10
NM_001037747	Card9	1611	0	47	0.001	0.926066	5	62	0.103991	1.20282	5	62	0.103991	1.20282	9.85497	3.47411	3.53189	1.98554e-14	1.73946e-14	2.11809e-12
NM_080643	Caskin2	4762	458	1334	2.99955	8.89214	431	959	3.03255	6.29408	431	959	3.03255	6.29408	1.56779	1.16538	1.05346	1.76124e-101	9.14565e-48	3.98031e-38
NM_009807	Casp1	1533	51	428	1.03755	8.86219	50	518	1.09282	10.5607	50	518	1.09282	10.5607	3.09449	3.17296	3.27257	6.01489e-76	3.44699e-96	2.24202e-91
NM_009808	Casp12	2605	32	129	0.383109	1.57189	78	186	1.00324	2.23156	78	186	1.00324	2.23156	2.03667	2.38676	1.15338	5.91636e-15	3.85244e-30	2.2473e-09
NM_007609	Casp4	1433	16	373	0.34822	8.26233	18	507	0.420868	11.0577	18	507	0.420868	11.0577	4.56848	4.75274	4.71554	4.0224e-90	1.98802e-159	2.44883e-117
NM_001164658	Catsperg1	3566	2	30	0.0174916	0.267042	4	26	0.0375836	0.227874	4	26	0.0375836	0.227874	3.93234	7.67334	2.60006	3.08769e-07	1.40366e-06	0.000181706
NM_007619	Cbl	5083	57	156	0.349731	0.974191	64	182	0.421871	1.11906	64	182	0.421871	1.11906	1.47796	2.20226	1.40742	8.4277e-12	8.92783e-28	3.88897e-12
NM_001033238	Cblb	6323	226	596	1.11472	2.99201	298	766	1.57911	3.78625	298	766	1.57911	3.78625	1.42444	1.91191	1.26165	5.76025e-40	1.25065e-79	1.57568e-40
NM_025779	Ccdc109b	1332	4	97	0.093656	2.31157	4	77	0.100618	1.80672	4	77	0.100618	1.80672	4.62536	5.35185	4.16641	4.23777e-24	8.83744e-23	4.26447e-17
NM_207202	Ccdc120	3641	18	281	0.154181	2.44977	31	423	0.285273	3.63097	31	423	0.285273	3.63097	3.98995	4.37209	3.66994	3.38476e-62	3.00277e-66	1.7035e-82
NM_183115	Ccdc125	2705	40	112	0.461182	1.31429	38	109	0.470691	1.2594	38	109	0.470691	1.2594	1.51087	1.26223	1.41988	5.16329e-09	9.82416e-07	9.26996e-08
NM_001256059	Ccdc149	3317	71	223	0.667563	2.13402	48	235	0.484859	2.21424	48	235	0.484859	2.21424	1.6766	2.46296	2.19118	1.58848e-19	4.58857e-32	1.86758e-27
NM_001081291	Ccdc88b	4959	46	234	0.289297	1.49783	46	261	0.310802	1.64494	46	261	0.310802	1.64494	2.37225	3.37376	2.40397	1.22949e-31	4.59315e-67	7.14767e-34
NM_011330	Ccl11	1073	6	28	0.174394	0.82832	2	77	0.0624526	2.24282	2	77	0.0624526	2.24282	2.24784	4.19657	5.16641	0.000231197	4.133e-18	3.41052e-19
NM_011331	Ccl12	537	2	34	0.116154	2.00976	8	41	0.499155	2.38623	8	41	0.499155	2.38623	4.11291	3.92696	2.25717	2.4947e-08	1.61574e-14	1.00711e-05
NM_011332	Ccl17	541	0	19	0.001	1.1148	2	24	0.123866	1.38649	2	24	0.123866	1.38649	10.1226	9.97891	3.48458	4.52808e-06	4.76588e-05	3.21225e-05
NM_011888	Ccl19	720	34	162	1.47274	7.14204	25	215	1.1634	9.33274	25	215	1.1634	9.33274	2.27783	5.80753	3.00396	3.49979e-21	6.63713e-237	1.75612e-35
NM_011333	Ccl2	806	11	132	0.425635	5.19851	15	205	0.623557	7.94917	15	205	0.623557	7.94917	3.61041	2.97334	3.67221	1.84575e-27	4.43258e-37	2.08936e-40
NM_009137	Ccl22	1815	4	132	0.0687326	2.30854	6	379	0.110763	6.52628	6	379	0.110763	6.52628	5.06984	7.5348	5.88071	3.53417e-34	1.93855e-112	2.31737e-97
NM_019577	Ccl24	1289	133	567	3.21794	13.9627	104	440	2.70334	10.6685	104	440	2.70334	10.6685	2.11737	2.23169	1.98054	1.53097e-65	1.27541e-65	1.55335e-44
NM_011337	Ccl3	804	0	44	0.001	1.73715	0	161	0.001	6.25854	0	161	0.001	6.25854	10.7625	2.27112	12.6116	1.58142e-13	3.31855e-16	6.59465e-46
NM_013652	Ccl4	674	0	47	0.001	2.21349	0	216	0.001	10.0161	0	216	0.001	10.0161	11.1121	5.56157	13.29	1.98648e-14	1.02936e-39	1.41351e-61
NM_013653	Ccl5	579	46	333	2.47776	18.256	64	353	3.70358	19.0546	64	353	3.70358	19.0546	2.88126	3.02636	2.36315	3.18214e-55	4.23848e-86	1.41191e-44
NM_009139	Ccl6	1436	573	6418	12.4446	141.868	494	7102	11.5264	154.572	494	7102	11.5264	154.572	3.51096	4.16678	3.74526	0	0	0
NM_013654	Ccl7	912	3	108	0.10259	3.75897	6	199	0.220433	6.81964	6	199	0.220433	6.81964	5.19537	4.53804	4.95128	2.14859e-28	5.34361e-47	1.15671e-47
NM_021443	Ccl8	517	4	86	0.241295	5.28017	10	101	0.648081	6.10568	10	101	0.648081	6.10568	4.45171	12.5749	3.23591	5.61672e-21	2.41667e-27	2.57225e-18
NM_172301	Ccnb1	2316	20	74	0.269322	1.01422	2	80	0.0289342	1.07958	2	80	0.0289342	1.07958	1.91297	3.67473	5.22155	2.32333e-08	9.04445e-86	5.19025e-20
NM_007634	Ccnf	3099	69	196	0.694396	2.00759	72	211	0.77845	2.12796	72	211	0.77845	2.12796	1.53163	2.21358	1.4508	2.69094e-15	9.62581e-42	1.67218e-14
NM_009912	Ccr1	2831	0	279	0.001	3.12827	0	551	0.001	6.08296	0	551	0.001	6.08296	11.6111	5.82309	12.5706	9.60464e-85	9.28474e-224	3.21953e-157
NM_009915	Ccr2	3589	31	284	0.269382	2.5118	67	466	0.625491	4.05803	67	466	0.625491	4.05803	3.221	3.19657	2.69772	1.23048e-52	8.68883e-76	6.36723e-68
NM_009917	Ccr5	2926	134	1307	1.42827	14.1788	157	1366	1.79782	14.5908	157	1366	1.79782	14.5908	3.3114	3.15747	3.02074	1.98838e-245	7.08608e-229	6.01052e-222
NM_007719	Ccr7	1975	10	58	0.157911	0.932182	6	80	0.10179	1.26598	6	80	0.10179	1.26598	2.5615	6.2607	3.63659	3.04643e-09	5.23464e-89	3.94547e-16
NM_017466	Ccrl2	2110	23	135	0.339958	2.03091	42	261	0.66694	3.86599	42	261	0.66694	3.86599	2.5787	3.02716	2.53521	1.91133e-20	6.02724e-48	5.91532e-36
NM_009841	Cd14	1497	152	18769	3.16666	397.978	76	29210	1.70103	609.836	76	29210	1.70103	609.836	6.97358	7.63122	8.48587	0	0	0
NM_026862	Cd177	2733	0	189	0.001	2.19514	2	167	0.0245194	1.90977	2	167	0.0245194	1.90977	11.1001	5.13289	6.28333	2.12597e-57	3.8088e-94	4.18947e-44
NM_008533	Cd180	2326	36	155	0.482695	2.11525	11	229	0.158454	3.07701	11	229	0.158454	3.07701	2.13165	4.39058	4.27939	8.83811e-19	3.77561e-62	2.6511e-50
NM_144943	Cd207	1530	24	234	0.489215	4.85472	41	360	0.897868	7.35384	41	360	0.897868	7.35384	3.31085	1.92423	3.03392	1.27162e-44	2.83164e-27	2.21673e-59
NM_018729	Cd244	3758	12	65	0.0995873	0.54903	3	77	0.0267476	0.640379	3	77	0.0267476	0.640379	2.46285	10.0788	4.58145	7.58294e-10	3.4937e-35	4.35969e-18
NM_021893	Cd274	3653	62	1703	0.529324	14.7981	122	2267	1.119	19.3957	122	2267	1.119	19.3957	4.80511	4.7234	4.11545	0	0	0
NM_007642	Cd28	4317	5	792	0.0361217	5.82348	23	937	0.178511	6.78361	23	937	0.178511	6.78361	7.33287	7.56242	5.24797	6.13648e-230	2.12829e-286	8.75427e-229
NM_170758	Cd300a	4642	116	425	0.77935	2.90619	105	505	0.757886	3.40008	105	505	0.757886	3.40008	1.89878	2.43295	2.16552	6.31624e-43	7.0143e-75	4.85659e-57
NM_172050	Cd300e	1963	22	1090	0.349528	17.6257	22	1009	0.375511	16.0648	22	1009	0.375511	16.0648	5.65613	4.86425	5.4189	2.53286e-292	3.65356e-144	5.70728e-250
NM_007645	Cd37	1226	27	127	0.686836	3.28816	37	111	1.01119	2.82967	37	111	1.01119	2.82967	2.25924	4.27824	1.48458	1.17501e-16	8.80053e-150	2.35142e-08
NM_007646	Cd38	2995	515	3288	5.36278	34.8477	356	3401	3.98266	35.4906	356	3401	3.98266	35.4906	2.70001	3.13352	3.15563	0	0	0
NM_013487	Cd3d	1330	1	24	0.0234492	0.572795	2	22	0.0503847	0.516981	2	22	0.0503847	0.516981	4.61041	3.23964	3.35905	1.89999e-06	3.20282e-17	9.93763e-05
NM_001039151	Cd44	4409	0	73	0.001	0.52556	16	60	0.121591	0.425319	16	60	0.121591	0.425319	9.03771	3.59512	1.80651	2.94542e-22	4.22856e-16	3.14792e-06
NM_007649	Cd48	1142	35	332	0.955832	9.22809	57	412	1.67236	11.2755	57	412	1.67236	11.2755	3.2712	3.35538	2.75323	2.86398e-62	1.65345e-102	1.8036e-61
NM_013706	Cd52	531	115	1144	6.75434	68.3866	116	1444	7.31953	84.9916	116	1444	7.31953	84.9916	3.33983	4.45766	3.5375	1.31812e-216	0	2.65885e-271
NM_007651	Cd53	2802	279	1939	3.10539	21.9659	317	2053	3.79063	22.8994	317	2053	3.79063	22.8994	2.82242	3.62761	2.5948	0	0	1.0459e-283
NM_010016	Cd55	2527	251	1058	3.09776	13.2899	258	1128	3.42085	13.9511	258	1128	3.42085	13.9511	2.10103	1.53161	2.02795	2.99593e-120	5.54036e-55	3.9781e-116
NM_009690	Cd5l	2037	2504	8548	38.3374	133.203	1755	7958	28.8673	122.1	1755	7958	28.8673	122.1	1.7968	1.77315	2.08056	0	0	0
NM_009853	Cd68	1008	306	783	9.46761	24.657	210	944	6.98038	29.2695	210	944	6.98038	29.2695	1.38093	1.95674	2.06802	8.01806e-50	9.16929e-95	8.18534e-100
NM_001033122	Cd69	1620	0	39	0.001	0.764169	2	62	0.0413652	1.19613	2	62	0.0413652	1.19613	9.57775	11.6017	4.85382	4.98327e-12	1.47912e-43	3.93096e-15
NM_009854	Cd7	1052	8	39	0.237167	1.17676	14	72	0.445895	2.13905	14	72	0.445895	2.13905	2.31085	5.45139	2.26219	6.914e-06	1.51994e-24	2.1526e-09
NM_009855	Cd80	1701	10	60	0.183348	1.11966	8	62	0.157582	1.13918	8	62	0.157582	1.13918	2.61041	2.65141	2.85382	1.03153e-09	9.04336e-14	2.34823e-10
NM_019388	Cd86	2539	54	234	0.663301	2.92545	95	269	1.25366	3.31126	95	269	1.25366	3.31126	2.14092	2.54449	1.40123	5.28992e-28	1.24755e-66	2.46114e-17
NM_007657	Cd9	1306	519	3075	12.3938	74.738	458	4145	11.7501	99.1938	458	4145	11.7501	99.1938	2.59223	3.09882	3.07757	0	0	0
NM_010740	Cd93	6638	175	787	0.822206	3.76337	205	818	1.03475	3.85141	205	818	1.03475	3.85141	2.19445	1.59709	1.8961	9.70604e-95	1.59345e-57	2.19239e-77
NM_001033364	Cdhr2	4131	5	32	0.037748	0.245886	4	52	0.0324433	0.393415	4	52	0.0324433	0.393415	2.70352	3.78153	3.60006	9.14039e-06	8.47526e-07	1.11355e-10
NM_007669	Cdkn1a	1910	2	104	0.032657	1.72838	0	118	0.001	1.93086	0	118	0.001	1.93086	5.72589	10.6615	10.915	1.747e-28	8.03346e-27	1.11188e-33
NM_001040654	Cdkn2a	850	2	26	0.0733822	0.970944	0	71	0.001	2.61061	0	71	0.001	2.61061	3.72589	10.6807	11.3502	3.70935e-06	2.96584e-12	2.42102e-20
NM_173370	Cds1	3939	4	70	0.0316704	0.564094	18	50	0.153111	0.396723	18	50	0.153111	0.396723	4.15473	4.15218	1.37355	1.71546e-16	2.77981e-13	0.00062722
NM_007679	Cebpd	2260	333	1601	4.59532	22.4865	138	1596	2.04593	22.0713	138	1596	2.04593	22.0713	2.29083	3.13913	3.43134	3.51494e-202	2.90572e-292	5.47635e-292
NM_173762	Cenpe	7813	14	61	0.0558843	0.247829	6	85	0.0257308	0.34002	6	85	0.0257308	0.34002	2.14883	4.62675	3.72405	4.84981e-08	7.32662e-88	2.14164e-17
NM_001014996	Cenpj	4385	80	274	0.568984	1.98345	125	373	0.955125	2.65854	125	373	0.955125	2.65854	1.80155	2.12336	1.47687	3.66071e-26	1.29961e-42	1.76407e-25
NM_001099637	Cep170	6930	180	427	0.810063	1.95584	189	594	0.913795	2.6789	189	594	0.913795	2.6789	1.27169	2.10934	1.5517	1.78067e-24	6.23062e-74	6.94361e-43
NM_027556	Cep192	8125	96	195	0.368492	0.761817	80	259	0.329903	0.996276	80	259	0.329903	0.996276	1.04781	2.93616	1.5945	6.68115e-09	3.02389e-81	5.09178e-20
NM_026665	Cep57	2529	8	36	0.0986554	0.451849	24	62	0.317967	0.766207	24	62	0.317967	0.766207	2.19537	2.40957	1.26886	3.13026e-05	5.98664e-13	0.00031598
NM_145475	Cerk	4562	122	295	0.834035	2.05261	100	466	0.734454	3.19252	100	466	0.734454	3.19252	1.29928	2.45799	2.11995	8.76617e-18	1.40452e-86	2.42943e-51
NM_001048176	Cerkl	1759	37	288	0.656018	5.19716	62	260	1.18099	4.61967	62	260	1.18099	4.61967	2.98592	2.21597	1.96779	1.24734e-49	7.86414e-29	1.64768e-26
NM_145825	Cetn4	1059	3	39	0.0883497	1.16898	8	46	0.253113	1.35758	8	46	0.253113	1.35758	3.72589	3.59512	2.42318	7.30166e-09	5.38738e-11	8.87504e-07
NM_009888	Cfh	4365	17775	76918	127	559.35	22625	90211	173.67	645.92	22625	90211	173.67	645.92	2.13892	2.32081	1.89501	0	0	0
NM_008823	Cfp	1524	1075	4369	21.999	90.999	682	4136	14.9941	84.8201	682	4136	14.9941	84.8201	2.04841	2.18749	2.50001	0	0	0
NM_026929	Chac1	1583	138	354	2.7188	7.09843	19	479	0.402154	9.4571	19	479	0.402154	9.4571	1.38453	3.22899	4.55558	3.46578e-23	4.88942e-44	1.12173e-108
NM_007695	Chil1	1704	20	1903	0.36605	35.4494	17	2387	0.334271	43.781	17	2387	0.334271	43.781	6.59758	4.85441	7.03314	0	0	0
NM_009892	Chil3	1567	8	568	0.159221	11.5059	0	1164	0.001	23.216	0	1164	0.001	23.216	6.17519	15.1793	14.5028	1.32527e-157	0	0
NM_133913	Chpf2	3730	368	904	3.07694	7.69306	339	927	3.04517	7.76737	339	927	3.04517	7.76737	1.32206	1.46484	1.35091	1.01486e-53	4.45844e-76	3.93477e-54
NM_133709	Chrdl2	1520	0	60	0.001	1.25299	5	39	0.110216	0.801907	5	39	0.110216	0.801907	10.2912	3.59512	2.8631	2.43894e-18	5.38833e-11	7.60781e-07
NM_029935	Chst15	4265	226	618	1.6526	4.59948	195	608	1.53192	4.45541	195	608	1.53192	4.45541	1.47673	1.56334	1.54022	1.21355e-43	1.82042e-39	2.08032e-43
NM_178373	Cidec	1702	34	262	0.623016	4.88631	26	490	0.511839	8.99787	26	490	0.511839	8.99787	2.97141	2.04224	4.13582	5.15636e-45	1.05605e-33	2.10964e-104
NM_007705	Cirbp	1256	141	319	3.50114	8.06196	125	404	3.33457	10.053	125	404	3.33457	10.053	1.20331	1.65885	1.59205	4.23583e-17	5.69211e-40	1.38243e-30
NM_181589	Ckap2l	3154	24	55	0.237317	0.553529	12	49	0.127479	0.485554	12	49	0.127479	0.485554	1.22184	3.99587	1.92937	0.000771517	6.81853e-52	1.1982e-05
NM_009899	Clca1	3022	106	1151	1.09393	12.0898	159	1447	1.76288	14.965	159	1447	1.76288	14.965	3.4662	3.47561	3.08559	2.8537e-225	0	5.1775e-240
NM_019952	Clcf1	818	6	31	0.228759	1.20295	2	21	0.0819213	0.80236	2	21	0.0819213	0.80236	2.39468	2.01725	3.29194	5.00122e-05	0.000377305	0.000173534
NM_021719	Cldn15	1878	20	70	0.332135	1.18316	21	93	0.374666	1.54771	21	93	0.374666	1.54771	1.8328	1.57667	2.04646	1.4264e-07	1.38981e-05	1.37335e-10
NM_177686	Clec12a	2222	77	693	1.08075	9.89986	98	817	1.47775	11.4916	98	817	1.47775	11.4916	3.19537	2.37547	2.9591	2.93088e-126	1.05446e-83	2.192e-130
NM_019985	Clec1b	1170	26	134	0.693054	3.63545	40	139	1.1455	3.71306	40	139	1.1455	3.71306	2.3911	2.48716	1.69663	1.0896e-18	5.29481e-19	3.74348e-12
NM_199311	Clec4a1	1592	177	1391	3.46745	27.7347	106	1397	2.23091	27.4256	106	1397	2.23091	27.4256	2.99975	3.47204	3.61982	1.90383e-237	2.19686e-239	1.30268e-267
NM_001170333	Clec4a2	2553	0	21	0.001	0.261101	4	44	0.0524964	0.538648	4	44	0.0524964	0.538648	8.02846	8.74041	3.35905	1.15906e-06	1.14359e-09	1.07695e-08
NM_153197	Clec4a3	1328	12	86	0.281814	2.05561	10	130	0.252303	3.05949	10	130	0.252303	3.05949	2.86675	3.51324	3.60006	7.50041e-15	1.96032e-24	1.63271e-25
NM_019948	Clec4e	2519	6	139	0.0742853	1.75157	0	228	0.001	2.82885	0	228	0.001	2.82885	4.55942	4.50267	11.466	5.76025e-34	6.48797e-57	5.35222e-65
NM_020001	Clec4n	1245	6	140	0.150301	3.56943	13	114	0.34986	2.8618	13	114	0.34986	2.8618	4.56977	2.90706	3.03207	2.99074e-34	1.72796e-29	2.1606e-19
NM_020008	Clec7a	2277	123	294	1.6847	4.09849	135	497	1.98651	6.82176	135	497	1.98651	6.82176	1.2826	1.87555	1.77991	2.13004e-17	2.28423e-55	1.39139e-43
NM_033444	Clic1	1159	549	1364	14.773	37.3569	474	1716	13.703	46.274	474	1716	13.703	46.274	1.33841	2.18978	1.75571	4.86588e-82	3.42604e-245	3.17243e-145
NM_175554	Clspn	5011	3	22	0.0186714	0.13936	2	28	0.0133729	0.174637	2	28	0.0133729	0.174637	2.89992	6.45824	3.70698	0.000180966	1.09538e-51	3.24613e-06
NM_008153	Cmklr1	2845	93	430	1.01948	4.79762	57	406	0.671294	4.46012	57	406	0.671294	4.46012	2.23448	2.20142	2.73207	2.25464e-53	4.148e-48	4.26235e-60
NM_020557	Cmpk2	3215	115	229	1.11557	2.26097	98	386	1.02133	3.7524	98	386	1.02133	3.7524	1.01916	1.87964	1.87737	7.27602e-10	8.22358e-46	1.416e-36
NM_133978	Cmtm7	1158	19	84	0.511711	2.30256	22	92	0.636552	2.48303	22	92	0.636552	2.48303	2.16984	2.98507	1.96375	7.73968e-11	1.97424e-23	5.44359e-10
NM_016782	Cntnap1	5360	67	497	0.389843	2.94328	117	743	0.731377	4.33239	117	743	0.731377	4.33239	2.91646	1.02285	2.56648	5.22325e-83	2.94983e-11	5.22282e-102
NM_007731	Col13a1	2900	116	441	1.2475	4.82703	116	443	1.34023	4.77429	116	443	1.34023	4.77429	1.9521	1.84236	1.8328	3.81977e-46	2.17296e-28	1.62192e-40
NM_027174	Col22a1	6128	0	47	0.001	0.243455	2	65	0.0109353	0.331511	2	65	0.0109353	0.331511	7.92751	2.85262	4.92199	1.98601e-14	2.99201e-08	6.10602e-16
NM_009931	Col4a1	6636	953	4737	4.47885	22.6588	651	5592	3.28696	26.3369	651	5592	3.28696	26.3369	2.33887	2.17291	3.00226	0	0	0
NM_009932	Col4a2	6426	614	1486	2.97994	7.34037	535	1440	2.78954	7.00366	535	1440	2.78954	7.00366	1.30057	1.15819	1.32808	1.8613e-85	1.84338e-58	2.20013e-81
NM_009898	Coro1a	1616	183	727	3.53175	14.2801	116	863	2.40512	16.6906	116	863	2.40512	16.6906	2.01556	3.71197	2.79486	1.22656e-78	0	8.05736e-130
NM_001164804	Coro2a	3887	0	12	0.001	0.0979956	0	27	0.001	0.217096	0	27	0.001	0.217096	6.61464	7.60788	7.76219	0.00051179	7.77687e-07	6.02579e-08
NM_007752	Cp	3851	14176	110612	114.805	911.735	13181	116887	114.682	948.628	13181	116887	114.682	948.628	2.98943	2.67739	3.0482	0	0	0
NM_001042611	Cp	4564	62	465	0.423668	3.23405	95	418	0.697426	2.86242	95	418	0.697426	2.86242	2.93234	1.54037	2.03713	3.74208e-78	9.29196e-24	6.60788e-44
NM_019775	Cpb2	1503	17689	47494	367.049	1003.04	17180	46728	382.987	971.676	17180	46728	382.987	971.676	1.45034	1.26132	1.34318	0	0	0
NM_172728	Creb5	2873	0	14	0.001	0.154679	0	12	0.001	0.130542	0	12	0.001	0.130542	7.27314	4.86642	7.02837	0.000133636	3.39055e-08	0.000856779
NM_030209	Crispld2	4165	57	159	0.426815	1.21177	52	310	0.41832	2.32622	52	310	0.41832	2.32622	1.50544	3.28333	2.47531	2.60493e-12	1.381e-42	2.11096e-41
NM_021352	Crybb3	854	0	17	0.001	0.631874	0	19	0.001	0.695343	0	19	0.001	0.695343	9.30349	5.22899	9.44158	1.75888e-05	1.1166e-10	1.01631e-05
NM_144942	Csad	2265	488	2804	6.71941	39.2961	840	2911	12.426	40.1677	840	2911	12.426	40.1677	2.54798	1.35361	1.69268	0	7.03008e-103	2.00453e-233
NM_001037859	Csf1r	3875	1741	5742	14.0122	47.0361	1351	4949	11.6816	39.9162	1351	4949	11.6816	39.9162	1.74708	2.24544	1.77273	0	0	0
NM_009970	Csf2ra	1850	78	555	1.31493	9.52272	83	625	1.50323	10.5587	83	625	1.50323	10.5587	2.85639	2.74307	2.81229	1.25384e-90	3.06479e-100	7.02633e-95
NM_007780	Csf2rb	4776	195	2543	1.27336	16.9014	142	2816	0.996194	18.4277	142	2816	0.996194	18.4277	3.73043	4.34726	4.20931	0	0	0
NM_007781	Csf2rb2	4619	17	1312	0.114784	9.01624	21	1250	0.152332	8.45795	21	1250	0.152332	8.45795	6.29554	5.05085	5.79502	0	0	0
NM_009971	Csf3	1363	0	16	0.001	0.372618	0	14	0.001	0.321022	0	14	0.001	0.321022	8.54155	9.38279	8.32653	3.45592e-05	4.02763e-08	0.000244204
NM_030165	Csgalnact2	3676	290	624	2.46038	5.38826	355	826	3.23573	7.02276	355	826	3.23573	7.02276	1.13094	1.11416	1.11794	1.7774e-29	1.00713e-31	3.2906e-36
NM_033616	Csprs	2719	118	267	1.35348	3.11704	90	406	1.10906	4.66681	90	406	1.10906	4.66681	1.2035	1.87136	2.0731	1.74108e-14	1.53578e-38	1.26266e-43
NM_153287	Csrnp1	2890	219	648	2.36334	7.11733	129	987	1.49559	10.6739	129	987	1.49559	10.6739	1.59051	3.098	2.8353	7.34837e-51	1.03881e-185	1.3416e-150
NM_009977	Cst7	986	0	27	0.001	0.869214	0	31	0.001	0.982625	0	31	0.001	0.982625	9.76357	11.8738	9.9405	1.91385e-08	4.76695e-32	4.5562e-09
NM_010217	Ctgf	2418	279	676	3.59855	8.87422	189	798	2.61894	10.3145	189	798	2.61894	10.3145	1.3022	1.65645	1.97762	1.56724e-39	2.61747e-66	8.23515e-80
NM_007800	Ctsg	1004	0	12	0.001	0.379391	0	15	0.001	0.46694	0	15	0.001	0.46694	8.56754	12.6983	8.86709	0.000510196	1.05212e-57	0.000129545
NM_012007	Ctsj	1282	0	26	0.001	0.643762	0	68	0.001	1.65777	0	68	0.001	1.65777	9.33038	9.92184	10.695	3.79399e-08	5.82621e-11	1.71075e-19
NM_009985	Ctsw	1232	8	37	0.202516	0.953302	2	40	0.0543925	1.01473	2	40	0.0543925	1.01473	2.2349	1.40957	4.22155	1.90246e-05	0.000662887	2.71442e-09
NM_008176	Cxcl1	964	271	13781	8.76742	453.778	325	5268	11.296	170.794	325	5268	11.296	170.794	5.69369	4.7588	3.91837	0	0	0
NM_021274	Cxcl10	1120	115	389	3.20228	11.0248	91	499	2.72235	13.9247	91	499	2.72235	13.9247	1.78358	1.22756	2.35472	3.15441e-36	7.90302e-36	2.35301e-62
NM_019494	Cxcl11	1597	0	11	0.001	0.218639	5	41	0.104902	0.802384	5	41	0.104902	0.802384	7.77241	3.8246	2.93525	0.000995857	3.47308e-10	2.6188e-07
NM_018866	Cxcl13	1162	79	4425	2.12032	120.878	73	4369	2.10493	117.511	73	4369	2.10493	117.511	5.83313	6.20769	5.80288	0	0	0
NM_019568	Cxcl14	1848	31	896	0.523166	15.3903	33	700	0.598318	11.8386	33	700	0.598318	11.8386	4.8786	2.7291	4.30644	6.16755e-224	2.61691e-49	5.61549e-153
NM_023158	Cxcl16	2448	290	846	3.69459	10.9698	227	859	3.10695	10.9669	227	859	3.10695	10.9669	1.57005	1.72957	1.81959	7.14366e-65	2.43193e-59	7.41376e-77
NM_009140	Cxcl2	1083	5	30	0.143986	0.879291	0	70	0.001	2.0201	0	70	0.001	2.0201	2.61041	5.53156	10.9802	2.72216e-05	4.57421e-26	4.64966e-20
NM_008599	Cxcl9	2905	739	8091	7.93374	88.4089	651	14104	7.50853	151.74	651	14104	7.50853	151.74	3.47812	3.8847	4.33692	0	0	0
NM_009909	Cxcr2	3043	59	171	0.604686	1.78375	36	277	0.396388	2.84499	36	277	0.396388	2.84499	1.56066	3.25917	2.84344	8.02769e-14	8.13681e-77	4.92481e-43
NM_009911	Cxcr4	1821	21	63	0.359657	1.09817	28	67	0.515191	1.14992	28	67	0.515191	1.14992	1.61041	3.24529	1.15836	6.21171e-06	4.18037e-83	0.000500707
NM_030712	Cxcr6	1893	14	52	0.230652	0.871952	22	66	0.389397	1.08967	22	66	0.389397	1.08967	1.91853	2.96596	1.48458	3.56031e-06	6.14036e-12	2.32427e-05
NM_007805	Cyb561	2474	38	851	0.479031	10.9187	20	875	0.270863	11.0538	20	875	0.270863	11.0538	4.51053	5.25481	5.35083	3.53779e-203	2.51499e-165	1.29678e-215
NM_007806	Cyba	764	294	1295	12.0014	53.8042	212	1361	9.29742	55.676	212	1361	9.29742	55.676	2.16451	3.10178	2.58215	1.28764e-152	0	2.30536e-187
NM_007807	Cybb	4752	351	4297	2.30362	28.7031	326	4241	2.29859	27.893	326	4241	2.29859	27.893	3.63923	3.35207	3.60108	0	0	0
NM_009994	Cyp1b1	5128	41	159	0.249354	0.984212	34	236	0.222152	1.43836	34	236	0.222152	1.43836	1.98078	3.82696	2.6948	1.36467e-17	5.19564e-114	8.15443e-35
NM_001100180	Cyp3a57	1589	7	63	0.13739	1.25851	22	81	0.463894	1.59318	22	81	0.463894	1.59318	3.19537	3.5185	1.78004	2.99525e-12	2.65259e-10	6.18103e-08
NM_024442	Cyp4f16	2192	95	260	1.35165	3.76506	105	289	1.60498	4.1206	105	289	1.60498	4.1206	1.47796	1.41594	1.3603	5.52609e-19	7.21543e-24	8.83533e-18
NM_028195	Cyth4	2791	153	864	1.70967	9.82638	114	922	1.36856	10.3246	114	922	1.36856	10.3246	2.52295	3.03294	2.91535	9.73524e-123	5.96806e-174	7.81865e-145
NM_139200	Cytip	5735	32	278	0.174019	1.53869	66	445	0.385594	2.4251	66	445	0.385594	2.4251	3.14439	5.51412	2.65289	2.14342e-50	4.56767e-303	9.75729e-64
NM_026579	D10Wsu102e	3535	543	1491	4.7906	13.3884	486	2202	4.60646	19.4684	486	2202	4.60646	19.4684	1.4827	2.15427	2.07941	1.98407e-104	3.44113e-237	3.66984e-233
NM_011932	Dapp1	3088	11	127	0.111095	1.30547	16	123	0.173605	1.24489	16	123	0.173605	1.24489	3.5547	3.71803	2.84214	4.0298e-26	5.64241e-55	1.33579e-19
NM_007833	Dcn	1794	89	385	1.5472	6.81205	136	480	2.54002	8.36223	136	480	2.54002	8.36223	2.13843	1.35012	1.71905	2.25115e-45	9.43796e-18	3.43954e-40
NM_029083	Ddit4	1685	159	2231	2.94291	42.0281	100	3923	1.98847	72.7648	100	3923	1.98847	72.7648	3.83604	5.28606	5.19351	0	0	0
NM_028038	Ddx28	1871	421	2302	7.01759	39.0545	352	2855	6.3036	47.6909	352	2855	6.3036	47.6909	2.47644	2.72503	2.91947	0	0	0
NM_001081215	Ddx60	5989	116	408	0.604065	2.16245	134	646	0.749671	3.37118	134	646	0.749671	3.37118	1.83989	2.76462	2.16892	1.44922e-39	4.72903e-88	7.72485e-73
NM_027185	Def6	2294	8	49	0.108762	0.67802	13	81	0.189876	1.10356	13	81	0.189876	1.10356	2.64016	4.21435	2.53903	3.49398e-08	2.96108e-49	8.16813e-12
NM_153551	Dennd1c	2539	14	126	0.171967	1.57524	19	129	0.250733	1.58793	19	129	0.250733	1.58793	3.19537	3.42644	2.66292	1.17934e-23	2.3488e-44	3.30073e-19
NM_001081066	Dennd3	5299	77	169	0.453186	1.01235	81	233	0.512166	1.37425	81	233	0.512166	1.37425	1.15954	2.26223	1.42396	4.61631e-09	1.04885e-26	1.67988e-15
NM_024440	Derl3	1336	59	150	1.37729	3.56389	55	190	1.37936	4.44478	55	190	1.37936	4.44478	1.37162	3.35605	1.68812	2.74026e-10	4.69074e-72	3.88384e-16
NM_030150	Dhx58	2427	171	634	2.19738	8.292	211	709	2.91295	9.13019	211	709	2.91295	9.13019	1.91593	1.85954	1.64816	2.67312e-64	7.54254e-72	1.58793e-55
NM_019670	Diap3	3516	2	19	0.0177403	0.171532	2	26	0.019059	0.231115	2	26	0.019059	0.231115	3.27337	3.98507	3.60006	0.000250381	1.81537e-22	1.02819e-05
NM_015814	Dkk3	3357	132	494	1.22632	4.67106	76	618	0.758547	5.75361	76	618	0.758547	5.75361	1.92942	2.37869	2.92316	8.71057e-51	3.83044e-55	1.24115e-97
NM_001081330	Dnah2	13704	5	29	0.011379	0.0671723	4	37	0.00977986	0.0843835	4	37	0.00977986	0.0843835	2.5615	4.92696	3.10908	4.647e-05	1.62128e-16	5.32038e-07
NM_175291	Dock10	7303	91	796	0.388615	3.4598	136	902	0.623961	3.86019	136	902	0.623961	3.86019	3.15428	3.44905	2.62914	3.957e-143	1.69141e-236	5.33623e-127
NM_001009947	Dock11	6665	16	213	0.0748686	1.01442	45	337	0.226221	1.58028	45	337	0.226221	1.58028	3.76016	3.19171	2.80437	2.90042e-45	1.67594e-94	2.01297e-51
NM_033374	Dock2	6291	123	525	0.609769	2.64898	109	570	0.580533	2.83177	109	570	0.580533	2.83177	2.11911	3.5524	2.28626	8.07758e-61	1.04828e-223	1.21523e-68
NM_010070	Dok1	1821	29	183	0.49667	3.18993	62	151	1.14078	2.59161	62	151	1.14078	2.59161	2.68316	2.86162	1.18383	1.42106e-28	3.50474e-54	4.36493e-08
NM_010071	Dok2	1717	75	242	1.36229	4.47388	90	204	1.75627	3.71333	90	204	1.75627	3.71333	1.71549	2.11218	1.08019	9.19913e-22	1.54308e-42	2.85504e-09
NM_013739	Dok3	1546	37	225	0.7464	4.61969	57	246	1.23534	4.97312	57	246	1.23534	4.97312	2.62977	2.91231	2.00925	3.52385e-34	1.37464e-80	8.36254e-26
NM_021720	Donson	2336	59	138	0.787696	1.87519	52	214	0.745848	2.86315	52	214	0.745848	2.86315	1.25133	1.95953	1.94065	2.00894e-08	1.86011e-26	1.2843e-21
NM_177208	Dopey1	9124	352	920	1.2032	3.20068	370	885	1.35874	3.03153	370	885	1.35874	3.03153	1.4115	1.54739	1.15777	2.71962e-60	2.92003e-66	6.96168e-41
NM_176913	Dpep2	1766	2	113	0.0353199	2.03108	1	127	0.0189727	2.24759	1	127	0.0189727	2.24759	5.84563	7.1634	6.88831	3.86642e-31	3.08688e-43	1.87825e-34
NM_013874	Dpf1	2278	6	41	0.0821443	0.571307	7	35	0.102959	0.480195	7	35	0.102959	0.480195	2.79804	3.90706	2.22155	2.25132e-07	1.66985e-07	6.14665e-05
NM_172624	Dpp9	3509	1605	3294	14.265	29.7975	1445	4105	13.7976	36.5623	1445	4105	13.7976	36.5623	1.06271	1.0529	1.40593	1.18187e-136	1.80072e-127	8.29237e-251
NM_172920	Dpy19l1	4753	1199	5216	7.8674	34.8345	1892	4544	13.3375	29.8795	1892	4544	13.3375	29.8795	2.14656	1.47245	1.16367	0	1.82267e-302	3.74251e-207
NM_027878	Dram1	2807	16	832	0.177769	9.4085	27	884	0.322286	9.84267	27	884	0.322286	9.84267	5.72589	5.46393	4.93264	2.37926e-224	2.42186e-291	2.89918e-209
NM_172508	Dse	4243	199	486	1.46271	3.63582	248	568	1.95839	4.18387	248	568	1.95839	4.18387	1.31363	1.3568	1.09517	4.35397e-29	1.57283e-30	1.90083e-24
NM_022019	Dusp10	2712	96	197	1.10398	2.30577	98	347	1.21076	3.99892	98	347	1.21076	3.99892	1.06254	1.70237	1.7237	3.64277e-09	1.17585e-25	1.90274e-29
NM_010090	Dusp2	1630	6	32	0.1148	0.623164	0	58	0.001	1.1121	0	58	0.001	1.1121	2.44048	11.8399	10.1191	2.97162e-05	1.11447e-51	1.14896e-16
NM_008748	Dusp8	4839	23	242	0.148235	1.58745	28	340	0.193875	2.19597	28	340	0.193875	2.19597	3.42075	1.34752	3.50166	1.82263e-47	2.81079e-13	6.1724e-64
NM_019682	Dynll1	2037	1112	2818	17.0252	43.9126	1058	2761	17.4026	42.3622	1058	2761	17.4026	42.3622	1.36696	1.37823	1.28347	7.04955e-174	1.18557e-155	3.73886e-147
NM_001110017	Dzip3	5771	0	18	0.001	0.0990059	0	34	0.001	0.184133	0	34	0.001	0.184133	6.62944	6.64179	7.5246	8.91977e-06	2.65277e-05	6.5818e-10
NM_178756	E130309F12Rik	3762	14	71	0.116062	0.599072	21	70	0.187034	0.581544	21	70	0.187034	0.581544	2.36784	5.43758	1.63659	3.09105e-10	2.71769e-24	2.51078e-06
NR_015614	E230029C05Rik	2441	4	54	0.051106	0.702208	7	54	0.0960838	0.6914	7	54	0.0960838	0.6914	3.78033	3.1634	2.84715	4.2259e-12	2.32398e-14	4.12517e-09
NM_007895	Ear2	716	44	687	1.91655	30.4567	38	693	1.77824	30.2499	38	693	1.77824	30.2499	3.99018	4.03132	4.08841	5.42335e-151	5.5728e-159	3.62557e-146
NM_015766	Ebi3	1187	22	68	0.578032	1.81844	18	84	0.508091	2.21173	18	84	0.508091	2.21173	1.65348	2.3438	2.12201	1.57023e-06	3.24024e-16	4.62907e-10
NM_145537	Edem2	2294	1856	4969	25.2327	68.7567	1696	4633	24.7715	63.1207	1696	4633	24.7715	63.1207	1.4462	1.41806	1.34943	0	6.81245e-299	6.76518e-266
NM_007913	Egr1	3072	159	960	1.61419	9.9195	96	1261	1.04706	12.8291	96	1261	1.04706	12.8291	2.61945	3.09854	3.61501	3.53412e-142	1.9776e-217	2.26116e-241
NM_010118	Egr2	2972	0	14	0.001	0.149527	4	23	0.0450953	0.24187	4	23	0.0450953	0.24187	7.22426	2.50973	2.42318	0.000133599	5.81091e-06	0.000811519
NM_133838	Ehd4	3387	317	848	2.91893	7.94731	297	1024	2.93806	9.44905	297	1024	2.93806	9.44905	1.44503	1.80876	1.6853	1.27723e-57	4.66131e-97	2.84373e-82
NM_010120	Eif1a	2879	1398	5931	15.1442	65.3922	1689	7007	19.6566	76.0665	1689	7007	19.6566	76.0665	2.11036	1.96355	1.95225	0	0	0
NM_025829	Eif4e3	2513	254	619	3.15225	7.81876	197	816	2.6266	10.1485	197	816	2.6266	10.1485	1.31056	1.9293	1.95	1.23254e-36	1.15805e-76	4.18845e-80
NM_201256	Eif4ebp3	1151	688	9119	18.642	251.485	539	6193	15.6904	168.162	539	6193	15.6904	168.162	3.75384	3.13689	3.4219	0	0	0
NM_015779	Elane	920	4	35	0.135598	1.20759	0	24	0.001	0.815317	0	24	0.001	0.815317	3.15473	13.7434	9.67122	4.23188e-07	3.9551e-109	4.14591e-07
NM_019680	Elf4	5847	91	308	0.485387	1.67208	66	337	0.378208	1.80136	66	337	0.378208	1.80136	1.78444	2.64632	2.25183	6.54382e-29	2.13257e-83	3.00405e-40
NM_080288	Elmo1	5576	30	78	0.167795	0.444029	16	112	0.0961429	0.627767	16	112	0.0961429	0.627767	1.40396	3.56672	2.70698	5.32852e-06	6.70222e-58	4.43905e-17
NM_010330	Emb	2622	44	225	0.523359	2.72389	16	373	0.20446	4.4461	16	373	0.20446	4.4461	2.3798	3.80436	4.44265	1.44143e-30	6.53888e-118	1.76722e-83
NM_145158	Emilin2	3910	99	763	0.789656	6.19423	83	838	0.711248	6.69839	83	838	0.711248	6.69839	2.97163	3.28009	3.23539	2.0953e-129	4.87025e-171	9.1481e-146
NM_010130	Emr1	3245	294	2319	2.82561	22.6843	205	2355	2.1167	22.6819	205	2355	2.1167	22.6819	3.00506	3.03482	3.42165	0	0	0
NM_007930	Enc1	4752	310	1397	2.03453	9.33168	190	2441	1.33967	16.0544	190	2441	1.33967	16.0544	2.19744	3.30407	3.58302	1.05016e-167	0	0
NM_199016	Enpp4	4558	532	1223	3.64013	8.5171	581	1517	4.27092	10.4019	581	1517	4.27092	10.4019	1.22637	1.20557	1.28423	2.00247e-64	2.19038e-62	2.09508e-81
NM_009848	Entpd1	4197	215	1548	1.59764	11.7077	192	1720	1.53279	12.8083	192	1720	1.53279	12.8083	2.87344	2.93676	3.06285	9.28165e-253	5.87528e-273	4.44422e-283
NM_175313	Eogt	3205	81	203	0.7882	2.01052	131	336	1.3695	3.27653	131	336	1.3695	3.27653	1.35093	1.08659	1.25852	2.84206e-13	3.58129e-14	2.61789e-18
NM_013813	Epb4.1l3	4051	67	227	0.515813	1.7787	74	199	0.612054	1.5353	74	199	0.612054	1.5353	1.78591	3.10249	1.32679	1.34117e-21	5.24794e-58	3.89056e-12
NM_144848	Eppk1	21627	330	3166	0.47588	4.6468	329	3552	0.509706	5.1331	329	3552	0.509706	5.1331	3.28757	3.03606	3.33209	0	0	0
NM_029495	Epsti1	1869	34	91	0.567348	1.54551	34	135	0.609522	2.2575	34	135	0.609522	2.2575	1.44578	2.49203	1.88897	4.23841e-07	2.39107e-27	1.52539e-13
NM_026983	Erp27	953	24	161	0.785413	5.36257	29	122	1.01959	4.00101	29	122	1.01959	4.00101	2.7714	2.38623	1.97238	4.08406e-26	5.28404e-17	5.32267e-13
NM_011809	Ets2	3560	1139	3512	9.97823	31.3144	954	5432	8.9788	47.6884	954	5432	8.9788	47.6884	1.64997	1.90034	2.40904	8.25775e-286	0	0
NM_001163396	Evl	1976	6	37	0.0946987	0.594367	0	38	0.001	0.601035	0	38	0.001	0.601035	2.64994	9.87084	9.23131	2.0638e-06	3.79891e-16	4.9467e-11
NM_028807	Exoc3l4	2943	20	144	0.211943	1.55314	13	107	0.148004	1.13631	13	107	0.148004	1.13631	2.87344	2.75506	2.94065	2.52862e-24	4.86571e-23	9.72635e-18
NM_007971	Ezh2	2665	12	40	0.140431	0.476434	7	56	0.0880077	0.656741	7	56	0.0880077	0.656741	1.76241	2.10911	2.89962	0.000155612	8.91149e-10	1.42353e-09
NM_009510	Ezr	3070	224	635	2.27557	6.56561	152	842	1.65892	8.5719	152	842	1.65892	8.5719	1.5287	2.48068	2.36937	4.11422e-47	2.87585e-170	2.45815e-105
NM_028066	F11	2246	2523	5299	35.0338	74.89	2713	6690	40.4725	93.0935	2713	6690	40.4725	93.0935	1.09603	1.06064	1.20174	2.02711e-230	5.15225e-203	0
NM_010169	F2r	3296	298	925	2.81974	8.90829	311	1102	3.1615	10.4496	311	1102	3.1615	10.4496	1.65959	1.58514	1.72476	1.17642e-76	1.3957e-81	2.35542e-91
NM_007974	F2rl1	2773	3	20	0.0337405	0.228939	4	29	0.0483315	0.326852	4	29	0.0483315	0.326852	2.76241	8.35812	2.7576	0.000550759	4.02825e-08	3.86645e-05
NR_030718	F630028O10Rik	2796	24	150	0.267703	1.70292	41	189	0.491323	2.11265	41	189	0.491323	2.11265	2.6693	3.35863	2.10431	1.85123e-23	7.00776e-54	3.19652e-21
NM_001101475	F830016B08Rik	3297	303	877	2.86618	8.44346	684	1653	6.95116	15.6696	684	1653	6.95116	15.6696	1.55871	1.75898	1.17264	1.63097e-66	4.99844e-163	5.8488e-77
NM_024406	Fabp4	646	154	531	7.43478	26.0917	124	642	6.43145	31.0603	124	642	6.43145	31.0603	1.81123	2.94819	2.27186	4.1243e-50	7.04754e-100	1.30269e-76
NM_001163567	Fam102b	5702	83	270	0.453974	1.50306	70	283	0.41133	1.55118	70	283	0.41133	1.55118	1.72722	2.27656	1.915	2.19716e-24	1.18387e-38	8.73687e-28
NM_183187	Fam107a	3144	2	99	0.0198393	0.999522	6	67	0.0639424	0.666033	6	67	0.0639424	0.666033	5.6548	3.19657	3.38075	5.14212e-27	2.71671e-18	6.92844e-13
NM_026640	Fam111a	3199	54	160	0.526452	1.58762	74	205	0.775064	2.00282	74	205	0.775064	2.00282	1.59249	2.6726	1.36965	2.36458e-13	8.82964e-82	4.88579e-13
NM_001037725	Fam117b	5534	271	586	1.52725	3.36123	231	620	1.3986	3.50151	231	620	1.3986	3.50151	1.13805	1.77471	1.324	5.09198e-28	5.54163e-66	1.74634e-35
NM_022018	Fam129a	3956	81	200	0.63857	1.60477	71	251	0.601343	1.98299	71	251	0.601343	1.98299	1.32945	1.53465	1.72142	8.45124e-13	5.93664e-20	1.514e-21
NM_172682	Fam160a1	4392	55	159	0.390553	1.14914	52	239	0.396699	1.70074	52	239	0.396699	1.70074	1.55697	1.47411	2.10005	7.00572e-13	1.20335e-12	1.66044e-26
NM_198861	Fam211a	2047	44	187	0.67037	2.89977	37	146	0.605625	2.22914	37	146	0.605625	2.22914	2.11291	1.88689	1.87999	3.2367e-22	2.71454e-13	1.75804e-14
NM_001004180	Fam222a	2717	37	425	0.424709	4.96523	15	688	0.184979	7.91411	15	688	0.184979	7.91411	3.54731	3.41091	5.419	2.29122e-85	6.98774e-91	1.31769e-170
NM_175449	Fam26f	1095	25	515	0.712042	14.9291	8	416	0.244791	11.8736	8	416	0.244791	11.8736	4.39002	4.50532	5.60006	4.06249e-121	6.16416e-136	8.07589e-105
NM_144846	Fam49b	3808	321	1315	2.62898	10.9615	341	1578	3.00039	12.9513	341	1578	3.00039	12.9513	2.05986	2.60084	2.10988	1.75002e-145	0	1.74289e-170
NM_173862	Fam83a	2089	39	377	0.582245	5.72852	21	582	0.336822	8.70738	21	582	0.336822	8.70738	3.29846	2.07645	4.69218	3.9376e-71	2.31181e-17	3.22129e-134
NM_016925	Fanca	4541	2	52	0.0137359	0.363489	4	54	0.029514	0.37166	4	54	0.029514	0.37166	4.72589	9.8377	3.65451	2.24354e-13	5.7331e-36	3.51218e-11
NM_134082	Farp1	4857	983	2162	6.31197	14.1295	643	2408	4.43571	15.495	643	2408	4.43571	15.495	1.16255	1.10759	1.80457	5.90133e-104	5.2748e-71	3.23315e-211
NM_133765	Fbxo31	4372	1635	5514	11.6632	40.0338	1351	6025	10.3537	43.0705	1351	6025	10.3537	43.0705	1.77925	2.00076	2.05656	0	0	0
NM_026346	Fbxo32	6936	99	238	0.445149	1.0892	87	340	0.420272	1.53205	87	340	0.420272	1.53205	1.29091	3.32639	1.86607	2.04811e-14	3.19129e-56	4.38964e-32
NM_175401	Fbxw17	1832	30	114	0.510711	1.97524	23	123	0.420651	2.09837	23	123	0.420651	2.09837	1.95145	1.73714	2.31857	1.16962e-12	2.73203e-10	8.12418e-16
NM_010185	Fcer1g	683	323	2172	14.749	100.944	219	2451	10.7434	112.157	219	2451	10.7434	112.157	2.77486	2.98286	3.38399	0	0	0
NM_010186	Fcgr1	2589	131	1109	1.57804	13.5969	71	1224	0.918854	14.7759	71	1224	0.918854	14.7759	3.10707	3.90358	4.00726	3.41347e-196	3.85572e-233	6.43825e-254
NM_010188	Fcgr3	1353	276	1986	6.36196	46.593	246	1841	6.09196	42.5265	246	1841	6.09196	42.5265	2.87257	3.20566	2.80338	0	0	8.02066e-277
NM_144559	Fcgr4	1250	154	6155	3.84229	156.3	146	6386	3.91348	159.67	146	6386	3.91348	159.67	5.3462	5.75545	5.35049	0	0	0
NM_175684	Fchsd1	4227	18	50	0.132807	0.375472	22	117	0.174386	0.865081	22	117	0.174386	0.865081	1.49938	3.70292	2.31056	0.000160597	2.68793e-23	4.95202e-15
NM_183222	Fcrl5	2466	0	13	0.001	0.167336	0	22	0.001	0.278826	0	22	0.001	0.278826	7.38661	9.64288	8.12322	0.000261294	3.47102e-17	1.48945e-06
NM_153795	Fermt3	2587	127	774	1.53104	9.49695	93	808	1.2045	9.76154	93	808	1.2045	9.76154	2.63295	3.60906	3.01867	1.82448e-115	1.11109e-266	1.51847e-131
NM_010194	Fes	2780	137	707	1.53693	8.07262	165	779	1.98865	8.75782	165	779	1.98865	8.75782	2.39298	2.21089	2.13878	1.27551e-94	1.64551e-97	4.0714e-86
NM_001083905	Fetub	1535	3	70	0.0609526	1.44754	0	72	0.001	1.46598	0	72	0.001	1.46598	4.56977	5.35185	10.5176	1.84105e-17	8.83967e-23	1.25897e-20
NM_181849	Fgb	1575	175351	1197837	3472.22	24141.1	164272	1310446	3494.64	26004.1	164272	1310446	3494.64	26004.1	2.79756	2.90395	2.89552	0	0	0
NM_015759	Fgd3	3110	17	64	0.170478	0.65322	11	81	0.118509	0.814006	11	81	0.118509	0.814006	1.93798	1.84865	2.78004	1.80028e-07	3.43279e-11	6.221e-13
NM_133862	Fgg	1536	120853	747701	2453.84	15451.7	108371	904000	2363.97	18394.2	108371	904000	2363.97	18394.2	2.65465	3.01912	2.95997	0	0	0
NM_145594	Fgl1	1120	11104	58779	309.201	1665.88	8787	76148	262.871	2124.93	8787	76148	262.871	2124.93	2.42967	3.32757	3.01499	0	0	0
NM_008013	Fgl2	3769	109	2139	0.901945	18.0146	118	2452	1.049	20.3328	118	2452	1.049	20.3328	4.31998	4.50035	4.27672	0	0	0
NM_010208	Fgr	3353	72	701	0.669697	6.63627	48	711	0.479654	6.62734	48	711	0.479654	6.62734	3.30879	3.66539	3.78837	6.40043e-132	2.23598e-207	1.15638e-141
NM_024169	Fkbp11	799	334	809	13.0371	32.1397	187	770	7.84178	30.1195	187	770	7.84178	30.1195	1.30174	1.43934	1.94144	4.52933e-47	2.91855e-37	3.27666e-75
NM_010220	Fkbp5	3523	1688	7886	14.9431	71.0532	1278	7553	12.1545	67.0054	1278	7553	12.1545	67.0054	2.24942	2.01357	2.46278	0	0	0
NM_010227	Flna	8371	803	2522	2.9917	9.56329	761	2837	3.04598	10.5922	761	2837	3.04598	10.5922	1.67654	2.26986	1.79802	2.98154e-210	0	1.98243e-247
NM_008027	Flot1	1694	845	2116	15.5569	39.6499	705	2064	13.9443	38.0802	705	2064	13.9443	38.0802	1.34976	1.6055	1.44937	2.50508e-128	1.73875e-174	1.6913e-132
NM_172409	Fmnl2	5851	240	806	1.27927	4.37265	224	1093	1.28274	5.83839	224	1093	1.28274	5.83839	1.77319	2.2481	2.18634	2.21966e-73	6.0205e-112	8.74362e-124
NM_010233	Fn1	8312	73639	159033	276.301	607.325	59943	169235	241.631	636.338	59943	169235	241.631	636.338	1.13623	1.39644	1.39699	0	0	0
NM_173182	Fndc3b	6875	752	3641	3.41134	16.8108	575	4449	2.8023	20.2252	575	4449	2.8023	20.2252	2.30098	2.90541	2.85147	0	0	0
NM_010234	Fos	2107	35	307	0.518064	4.62502	34	585	0.540673	8.6775	34	585	0.540673	8.6775	3.15826	4.38922	4.00445	8.60493e-56	6.25883e-144	1.12611e-121
NM_008037	Fosl2	5886	150	639	0.794787	3.44604	193	691	1.09864	3.66911	193	691	1.09864	3.66911	2.1163	2.24615	1.73971	1.0878e-73	6.47946e-97	2.37579e-58
NM_013521	Fpr1	1332	50	841	1.1707	20.0416	66	789	1.6602	18.513	66	789	1.6602	18.513	4.09755	3.30362	3.47911	2.73887e-188	3.85657e-140	1.67232e-146
NM_008039	Fpr2	1296	46	2017	1.10696	49.4015	59	2532	1.52534	61.0607	59	2532	1.52534	61.0607	5.47988	5.82513	5.32304	0	0	0
NM_001177844	Frmd4a	5836	0	12	0.001	0.0652688	0	14	0.001	0.0749749	0	14	0.001	0.0749749	6.02832	6.07814	6.22834	0.000512792	0.000881455	0.000244523
NM_011356	Frzb	2920	18	67	0.192251	0.728336	20	100	0.229492	1.07034	20	100	0.229492	1.07034	1.92161	1.8986	2.22155	1.06168e-07	7.76304e-16	1.98865e-12
NM_172904	Fsd2	2976	0	30	0.001	0.319984	2	44	0.0225173	0.462086	2	44	0.0225173	0.462086	8.32186	7.43677	4.35905	2.43427e-09	8.5572e-05	2.43405e-10
NM_008046	Fst	2337	40	360	0.533803	4.88971	46	1178	0.659507	15.754	46	1178	0.659507	15.754	3.19537	4.1132	4.57818	5.30329e-66	4.9266e-207	4.09834e-267
NR_073181	Fth1	1511	90	492	1.85762	10.3357	101	572	2.23963	11.8314	101	572	2.23963	11.8314	2.47611	1.98788	2.40128	8.2523e-69	1.33994e-48	5.364e-73
NM_008761	Fxyd5	1016	37	171	1.13576	5.34247	12	223	0.395738	6.85985	12	223	0.395738	6.85985	2.23385	3.39249	4.11556	8.40861e-22	1.62766e-53	9.66751e-48
NM_011815	Fyb	2677	114	1056	1.32812	12.5215	154	1011	1.92749	11.8034	154	1011	1.92749	11.8034	3.23695	2.83375	2.6144	2.57628e-194	6.21239e-179	2.36348e-141
NM_008062	G6pdx	2639	251	1004	2.96629	12.0763	166	1018	2.1076	12.0562	166	1018	2.1076	12.0562	2.02545	3.38426	2.5161	6.55847e-109	1.91814e-222	2.48898e-136
NM_181584	Gab3	2129	13	59	0.190435	0.879662	30	78	0.472134	1.14504	30	78	0.472134	1.14504	2.20765	2.65997	1.27813	4.85875e-08	6.83047e-13	4.05831e-05
NM_011817	Gadd45g	1081	368	3201	10.617	93.9939	65	3196	2.01469	92.4026	65	3196	2.01469	92.4026	3.14619	5.54793	5.51931	0	0	0
NM_008079	Galc	3723	133	332	1.11414	2.83064	141	330	1.26895	2.77028	141	330	1.26895	2.77028	1.3452	1.46025	1.12639	6.43626e-21	4.60671e-28	2.8032e-15
NM_173739	Galnt18	2595	26	140	0.312475	1.7125	13	188	0.167852	2.26425	13	188	0.167852	2.26425	2.45429	2.83668	3.75377	4.6507e-20	8.3268e-18	9.15401e-38
NM_001033445	Garem	4783	756	1748	4.92948	11.6006	643	2085	4.50433	13.6241	643	2085	4.50433	13.6241	1.23469	1.83424	1.59678	1.37327e-92	1.10625e-169	3.63588e-154
NM_008090	Gata2	3258	26	58	0.248887	0.565089	19	73	0.195399	0.700285	19	73	0.195399	0.700285	1.18299	1.45335	1.84152	0.000757229	1.59792e-06	1.53726e-07
NM_025961	Gatm	2357	555	1260	7.34367	16.9688	352	1221	5.00384	16.1905	352	1221	5.00384	16.1905	1.20831	1.70757	1.69404	7.89126e-65	7.80407e-114	1.30653e-98
NM_139197	Gbgt1	1335	4	36	0.0934455	0.855975	2	29	0.050196	0.678922	2	29	0.050196	0.678922	3.19537	4.12946	3.7576	2.35119e-07	6.2907e-09	1.81514e-06
NM_001039646	Gbp10	3528	403	3289	3.56251	29.592	584	5039	5.54631	44.6395	584	5039	5.54631	44.6395	3.05424	3.0937	3.00872	0	0	0
NM_010260	Gbp2	2471	535	7885	6.75244	101.29	489	8935	6.63065	113.012	489	8935	6.63065	113.012	3.90695	4.24623	4.09118	0	0	0
NM_010259	Gbp2b	2820	265	8204	2.93073	92.3456	425	11412	5.04963	126.478	425	11412	5.04963	126.478	4.97771	4.58961	4.64657	0	0	0
NM_018734	Gbp3	2639	441	3240	5.21169	38.9713	616	4270	7.82098	50.5699	616	4270	7.82098	50.5699	2.90259	2.9617	2.69286	0	0	0
NM_153564	Gbp5	3021	41	1509	0.423265	15.8554	50	2121	0.554548	21.9429	50	2121	0.554548	21.9429	5.22727	5.0235	5.30629	0	0	0
NM_194336	Gbp6	4329	367	4261	2.64398	31.2438	423	6509	3.27396	46.9926	423	6509	3.27396	46.9926	3.56279	3.70164	3.84333	0	0	0
NM_029509	Gbp8	2459	77	1049	0.976589	13.5412	90	1375	1.22632	17.4762	90	1375	1.22632	17.4762	3.79346	4.08236	3.83298	2.0388e-221	0	9.14515e-276
NM_172777	Gbp9	3633	109	853	0.935709	7.45287	128	1099	1.1805	9.45443	128	1099	1.1805	9.45443	2.99366	3.11022	3.0016	1.19668e-145	1.39515e-213	1.3173e-177
NM_133219	Gcnt2	4021	4	29	0.0310246	0.22893	0	74	0.001	0.575176	0	74	0.001	0.575176	2.88343	2.67574	9.16786	1.33263e-05	5.5091e-07	3.40928e-21
NM_025638	Gdpd1	2484	32	179	0.40177	2.28739	25	198	0.337216	2.49125	25	198	0.337216	2.49125	2.50926	1.36517	2.88512	5.12286e-26	3.71426e-12	1.77144e-31
NM_023608	Gdpd2	2610	0	64	0.001	0.778358	4	132	0.0513499	1.58065	4	132	0.0513499	1.58065	9.60429	11.8148	4.94402	1.52128e-19	2.66444e-81	8.33566e-32
NM_013529	Gfpt2	2986	12	96	0.125335	1.02052	22	136	0.246861	1.42348	22	136	0.246861	1.42348	3.02545	1.68056	2.52765	2.41537e-17	2.15818e-08	4.04314e-19
NM_008115	Gfra2	3462	56	237	0.504476	2.17301	74	216	0.716184	1.94998	74	216	0.716184	1.94998	2.10683	1.94251	1.44506	8.5067e-28	9.03052e-29	9.66547e-15
NM_011820	Ggt5	4137	48	256	0.361856	1.96424	56	249	0.453547	1.88112	56	249	0.453547	1.88112	2.44048	2.07296	2.05227	1.14461e-35	1.34631e-31	8.39701e-27
NM_175048	Gimap4	967	0	14	0.001	0.459559	0	14	0.001	0.452486	0	14	0.001	0.452486	8.84411	8.77845	8.82173	0.000133323	0.000492385	0.000243758
NM_016867	Gipc2	1286	2	39	0.048503	0.962639	4	33	0.104217	0.802003	4	33	0.104217	0.802003	4.31085	2.3221	2.94402	1.02787e-09	2.45362e-06	4.64418e-06
NM_010288	Gja1	3105	164	337	1.64726	3.44515	182	426	1.96395	4.28796	182	426	1.96395	4.28796	1.0645	1.15523	1.12654	5.6248e-15	6.32527e-21	2.0361e-19
NM_008120	Gja4	1686	163	1029	3.01516	19.373	71	1256	1.41098	23.2828	71	1256	1.41098	23.2828	2.68375	2.84865	4.0445	1.81131e-156	8.9973e-138	2.69613e-262
NM_028608	Glipr1	1081	32	146	0.923217	4.28713	51	174	1.58075	5.03068	51	174	1.58075	5.03068	2.21527	2.7506	1.67014	1.41951e-18	6.09104e-45	1.17889e-14
NM_027450	Glipr2	2019	36	423	0.556091	6.65034	6	529	0.0995715	8.18884	6	529	0.0995715	8.18884	3.58003	4.94073	6.36178	1.25531e-85	2.89813e-161	2.41759e-139
NM_001113383	Gls	4419	66	151	0.4658	1.08466	56	180	0.424604	1.27307	56	180	0.424604	1.27307	1.21946	2.55398	1.58412	8.42094e-09	1.71774e-58	4.22416e-14
NM_019821	Gltp	1622	122	324	2.34579	6.34065	89	298	1.83848	5.74207	89	298	1.83848	5.74207	1.43456	2.41208	1.64306	1.99619e-22	7.55399e-77	7.70672e-24
NR_045747	Gm10872	971	34	552	1.09204	18.0451	30	824	1.03519	26.5223	30	824	1.03519	26.5223	4.04651	4.15151	4.67923	1.01981e-122	7.16699e-143	1.82707e-189
NM_001199967	Gm11127	1344	259	512	6.01008	12.0923	207	490	5.16049	11.3946	207	490	5.16049	11.3946	1.00864	1.24014	1.14277	2.04876e-20	1.53294e-23	1.1533e-22
NM_001105561	Gm11545	2707	4	24	0.0460841	0.281425	4	27	0.0495099	0.31173	4	27	0.0495099	0.31173	2.61041	8.07095	2.65451	0.000210055	1.40385e-06	0.000109046
NM_001045540	Gm12185	5264	7	334	0.0414727	2.01405	31	366	0.197318	2.17304	31	366	0.197318	2.17304	5.6018	4.35946	3.46113	1.46475e-89	2.05661e-135	4.34503e-68
NM_001135115	Gm12250	2702	199	7698	2.29693	90.4341	164	8851	2.03366	102.379	164	8851	2.03366	102.379	5.29909	4.77383	5.65369	0	0	0
NM_001127189	Gm13157	2729	48	125	0.548551	1.45394	93	242	1.14182	2.7715	93	242	1.14182	2.7715	1.40627	1.24221	1.27933	4.85902e-09	2.7056e-14	8.48497e-14
NM_001085518	Gm14085	3740	1	88	0.00833889	0.74688	4	78	0.0358351	0.651818	4	78	0.0358351	0.651818	6.48488	4.66788	4.18502	3.84576e-25	1.9803e-26	2.33525e-17
NM_001166672	Gm14548	2130	2	18	0.029284	0.268246	0	26	0.001	0.381502	0	26	0.001	0.381502	3.19537	3.54449	8.57555	0.000450279	1.21171e-05	1.14738e-07
NM_001177471	Gm15056	314	0	78	0.001	7.88505	0	245	0.001	24.3859	0	245	0.001	24.3859	12.9449	15.8536	14.5738	9.12508e-24	6.95699e-161	7.59045e-70
NR_033546	Gm15348	3655	2	78	0.0170656	0.677403	2	84	0.0183342	0.718282	2	84	0.0183342	0.718282	5.31085	2.90706	5.29194	7.18368e-21	4.61365e-06	4.17613e-21
NR_045009	Gm15987	1082	0	42	0.001	1.23214	0	51	0.001	1.47315	0	51	0.001	1.47315	10.267	5.342	10.5247	6.29715e-13	1.2529e-33	1.08916e-14
NR_045750	Gm16675	1319	30	71	0.709343	1.70865	15	45	0.381036	1.06628	15	45	0.381036	1.06628	1.2683	1.46753	1.48458	6.78443e-05	1.93426e-05	0.00059182
NR_040518	Gm4262	1984	14	66	0.220073	1.05595	17	95	0.287096	1.49653	17	95	0.287096	1.49653	2.26249	1.41521	2.38201	4.00107e-09	0.000953634	8.44022e-13
NR_003967	Gm4759	3091	0	54	0.001	0.554542	6	63	0.0650388	0.637008	6	63	0.0650388	0.637008	9.11515	9.8492	3.29194	1.55984e-16	9.85009e-25	6.62044e-12
NM_001101452	Gm4794	882	36	759	1.27296	27.3157	62	614	2.35528	21.7572	62	614	2.35528	21.7572	4.42348	2.55795	3.20752	4.64373e-179	3.39177e-55	3.58795e-106
NM_001034859	Gm4841	2838	79	3383	0.868149	37.8381	131	3927	1.5466	43.2466	131	3927	1.5466	43.2466	5.44575	5.37258	4.80541	0	0	0
NM_001081687	Gm5150	913	8	83	0.273274	2.88567	3	74	0.110096	2.53317	3	74	0.110096	2.53317	3.40049	4.22257	4.52411	9.72176e-17	6.13867e-23	2.75761e-17
NM_001024230	Gm5431	2971	31	257	0.325416	2.74581	7	296	0.0789433	3.11381	7	296	0.0789433	3.11381	3.07687	4.41762	5.30172	1.06272e-45	5.00102e-74	5.42608e-73
NM_001037917	Gm6377	2801	8	53	0.0890751	0.600624	18	80	0.215318	0.892648	18	80	0.215318	0.892648	2.75337	2.04873	2.05163	3.8639e-09	2.17509e-14	2.88219e-09
NM_001198955	Gm7694	3833	153	1689	1.24489	13.9872	113	2040	0.987779	16.6339	113	2040	0.987779	16.6339	3.49001	4.21685	4.0738	0	1.87873e-270	0
NR_030719	Gm8979	3418	10	35	0.0912447	0.325039	13	50	0.127436	0.457195	13	50	0.127436	0.457195	1.8328	4.4813	1.84304	0.000297561	2.63427e-28	1.83277e-05
NM_001076679	Gm9733	618	0	15	0.001	0.770446	0	16	0.001	0.809161	0	16	0.001	0.809161	9.58955	10.617	9.66028	6.79795e-05	1.22906e-08	6.86984e-05
NM_010304	Gna15	1974	1	46	0.0157991	0.739691	7	47	0.118815	0.744139	7	47	0.118815	0.744139	5.54901	1.36719	2.64686	9.3166e-13	0.000149286	1.61562e-07
NM_008140	Gnat1	2222	369	1620	5.17919	23.1425	323	1349	4.87056	18.9745	323	1349	4.87056	18.9745	2.15975	1.49412	1.96191	3.75399e-190	8.12844e-87	7.92544e-133
NM_013531	Gnb4	2751	44	111	0.498818	1.28077	51	127	0.621154	1.44283	51	127	0.621154	1.44283	1.36043	2.99138	1.21588	8.6202e-08	6.41355e-35	3.24614e-07
NM_023121	Gngt2	571	31	79	1.69319	4.39168	17	76	0.997546	4.15988	17	76	0.997546	4.15988	1.37503	3.18192	2.06009	6.58709e-06	2.51768e-16	6.83284e-09
NM_010326	Gp1ba	2732	0	20	0.001	0.232375	0	12	0.001	0.137279	0	12	0.001	0.137279	7.86031	3.6075	7.10097	2.29891e-06	1.98115e-21	0.000854788
NM_008147	Gp49a	1305	22	377	0.525765	9.17002	21	395	0.539174	9.45997	21	395	0.539174	9.45997	4.12444	6.92301	4.13301	3.40362e-85	1.35687e-180	2.93679e-84
NM_053110	Gpnmb	3798	16	108	0.131385	0.902627	6	287	0.0529318	2.36173	6	287	0.0529318	2.36173	2.78033	2.31003	5.47957	7.13596e-18	1.39672e-27	8.04857e-72
NM_133776	Gpr110	3504	23	228	0.204712	2.06543	26	291	0.248616	2.59557	26	291	0.248616	2.59557	3.33477	3.99304	3.38406	8.80373e-44	5.62244e-70	2.94311e-53
NM_019925	Gpr132	2439	8	51	0.102296	0.66374	18	83	0.247275	1.06358	18	83	0.247275	1.06358	2.69787	3.74463	2.10474	1.16938e-08	7.64856e-36	7.32893e-10
NM_181754	Gpr141	3433	0	462	0.001	4.27177	0	742	0.001	6.75512	0	742	0.001	6.75512	12.0606	7.28981	12.7218	2.07666e-140	2.06655e-188	8.29047e-212
NM_173398	Gpr171	2225	12	45	0.168202	0.641981	4	65	0.0602351	0.913033	4	65	0.0602351	0.913033	1.93234	4.77716	3.92199	1.63916e-05	4.71597e-71	5.56237e-14
NM_182806	Gpr18	1334	10	33	0.233789	0.785232	4	65	0.100467	1.52286	4	65	0.100467	1.52286	1.74791	6.70292	3.92199	0.000718097	9.27685e-62	5.56115e-14
NM_001013832	Gpr31b	960	0	14	0.001	0.46291	0	13	0.001	0.423229	0	13	0.001	0.423229	8.85459	8.78893	8.72529	0.000133507	0.000493641	0.000457249
NM_008159	Gpr33	1403	0	16	0.001	0.361995	2	26	0.0477631	0.579187	2	26	0.0477631	0.579187	8.49982	9.75609	3.60006	3.45441e-05	1.05707e-10	1.02849e-05
NM_001104529	Gpr35	3997	2	24	0.0156054	0.190597	2	36	0.0167655	0.281496	2	36	0.0167655	0.281496	3.61041	8.47835	4.06955	1.25651e-05	1.63367e-12	2.96476e-08
NM_008152	Gpr65	2153	78	430	1.12987	6.33963	49	650	0.762557	9.43567	49	650	0.762557	9.43567	2.48824	3.6179	3.62921	1.35508e-60	4.04485e-136	3.37277e-125
NM_173036	Gpr97	2454	114	231	1.44881	2.98798	123	265	1.67939	3.37501	123	265	1.67939	3.37501	1.04431	1.0928	1.00696	2.6517e-10	3.25781e-10	1.40239e-10
NM_022420	Gprc5b	4525	33	80	0.227444	0.561191	10	133	0.074046	0.918621	10	133	0.074046	0.918621	1.30298	3.49203	3.63298	1.40688e-05	1.02395e-14	2.85302e-26
NM_134116	Gpsm3	1359	196	471	4.49797	11.0012	160	519	3.94476	11.9358	160	519	3.94476	11.9358	1.29032	2.17159	1.59728	1.75611e-27	4.28693e-81	3.57705e-39
NM_008161	Gpx3	1517	300	2944	6.16759	61.6016	277	3193	6.11807	65.7834	277	3193	6.11807	65.7834	3.32019	4.26345	3.42658	0	0	0
NM_008175	Grn	2348	8589	17368	114.084	234.796	6251	17901	89.2013	238.277	6251	17901	89.2013	238.277	1.04132	1.19896	1.4175	0	0	0
NM_026960	Gsdmd	1776	1065	2184	18.7019	39.0346	894	2440	16.8661	42.9388	894	2440	16.8661	42.9388	1.06157	1.24303	1.34816	8.36797e-91	2.82384e-101	2.49576e-140
NM_008179	Gspt2	2508	44	249	0.547148	3.15146	65	196	0.868372	2.44248	65	196	0.868372	2.44248	2.52602	2.05907	1.49196	4.31419e-36	1.27695e-28	4.49997e-14
NM_013541	Gstp1	744	2771	6058	116.156	258.462	2062	6646	92.8615	279.184	2062	6646	92.8615	279.184	1.15388	1.15156	1.58806	5.90134e-286	5.30576e-261	0
NM_013755	Gyg	1739	217	584	3.8917	10.6599	262	616	5.04803	11.0709	262	616	5.04803	11.0709	1.45372	1.65468	1.13299	2.29297e-40	9.09697e-65	7.64635e-28
NM_010370	Gzma	878	14	59	0.497294	2.13303	6	67	0.228969	2.38497	6	67	0.228969	2.38497	2.10073	5.08587	3.38075	1.28698e-07	1.16758e-36	6.92697e-13
NM_013542	Gzmb	1418	3	97	0.0659819	2.17138	22	194	0.519836	4.27591	22	194	0.519836	4.27591	5.0404	4.09469	3.0401	3.3367e-25	2.19716e-72	1.7959e-32
NM_010378	H2-Aa	1084	697	6824	20.0532	199.825	627	6754	19.3802	194.731	627	6754	19.3802	194.731	3.31683	3.38934	3.32883	0	0	0
NM_207105	H2-Ab1	1193	681	7778	17.8027	206.951	536	8194	15.0537	214.664	536	8194	15.0537	214.664	3.53912	3.60376	3.83388	0	0	0
NM_010380	H2-D1	1736	14391	37218	258.536	680.523	12600	38693	243.187	696.604	12600	38693	243.187	696.604	1.39628	1.3539	1.51827	0	0	0
NM_010386	H2-DMa	1658	119	986	2.23842	18.877	128	993	2.5867	18.7184	128	993	2.5867	18.7184	3.07607	3.68238	2.85527	8.00919e-173	4.07476e-274	1.28442e-152
NM_010387	H2-DMb1	1285	60	677	1.45622	16.7234	59	672	1.5384	16.3444	59	672	1.5384	16.3444	3.52157	4.5921	3.4093	1.1411e-134	1.7771e-200	1.02449e-122
NM_010388	H2-DMb2	786	22	187	0.872931	7.55194	31	212	1.32148	8.42979	31	212	1.32148	8.42979	3.11291	4.3221	2.67335	7.29939e-34	9.86474e-117	4.15548e-31
NM_010381	H2-Ea-ps	887	543	5103	19.0922	182.617	543	5228	20.5114	184.211	543	5228	20.5114	184.211	3.25777	3.77015	3.16686	0	0	0
NM_010382	H2-Eb1	1669	954	13005	17.8267	247.34	981	13001	19.6939	243.458	981	13001	19.6939	243.458	3.79438	3.94161	3.62785	0	0	0
NM_001001892	H2-K1	1669	9760	19410	182.378	369.155	8561	21916	171.865	410.401	8561	21916	171.865	410.401	1.01729	1.16299	1.25576	0	0	0
NR_004446	H2-K2	1324	329	801	7.74975	19.2037	322	795	8.14869	18.7665	322	795	8.14869	18.7665	1.30916	1.13601	1.20352	5.10395e-47	6.85225e-35	4.19294e-39
NM_001267808	H2-L	1077	3629	8764	105.087	258.301	3242	9326	100.86	270.634	3242	9326	100.86	270.634	1.29746	1.41913	1.424	0	0	0
NM_013819	H2-M3	1425	51	155	1.11618	3.45268	71	166	1.66941	3.6408	71	166	1.66941	3.6408	1.62915	2.40957	1.12491	2.30084e-13	6.17299e-31	3.47762e-08
NM_010390	H2-Q1	2044	160	375	2.44129	5.82358	162	427	2.65555	6.52905	162	427	2.65555	6.52905	1.25426	1.50323	1.29786	3.47067e-21	1.64572e-33	4.71772e-24
NM_001143689	H2-Q4	1793	1303	3334	22.6644	59.0235	1141	3728	21.3219	64.9829	1141	3728	21.3219	64.9829	1.38086	1.68349	1.60773	1.02676e-208	0	1.48209e-277
NM_008207	H2-T24	2182	234	598	3.34457	8.69934	179	751	2.74864	10.7569	179	751	2.74864	10.7569	1.37908	2.34327	1.96848	3.15455e-38	1.64111e-141	1.02245e-74
NM_010400	H60a	4265	26	154	0.190123	1.14615	20	183	0.15712	1.34102	20	183	0.15712	1.34102	2.59179	5.60221	3.09339	2.56382e-23	7.76492e-95	3.4559e-31
NM_134250	Havcr2	2725	16	62	0.183119	0.722212	8	123	0.0983657	1.41072	8	123	0.0983657	1.41072	1.97964	3.81514	3.84214	1.9127e-07	8.62897e-29	2.07385e-25
NM_030701	Hcar2	1947	14	122	0.224255	1.98899	10	190	0.172089	3.04994	10	190	0.172089	3.04994	3.14883	4.17676	4.14755	1.25659e-22	1.88476e-43	5.3134e-41
NM_008225	Hcls1	2031	205	1138	3.14792	17.7857	156	1214	2.57356	18.6815	156	1214	2.57356	18.6815	2.49825	3.46434	2.85977	1.48021e-159	0	1.07957e-186
NM_008230	Hdc	2378	56	613	0.734439	8.18254	52	775	0.732675	10.1858	52	775	0.732675	10.1858	3.47783	3.86337	3.79723	1.05259e-120	3.0822e-176	1.24754e-154
NM_001001883	Hecw2	11179	48	197	0.133912	0.559375	54	258	0.161849	0.721307	54	258	0.161849	0.721307	2.06254	1.00173	2.15596	1.1385e-22	3.12352e-07	1.81982e-29
NM_175256	Heg1	4804	184	450	1.19452	2.97337	88	486	0.613762	3.16182	88	486	0.613762	3.16182	1.31567	1.38873	2.365	4.46978e-27	1.49051e-24	4.56996e-61
NM_026101	Herc4	4019	42	87	0.32592	0.687133	47	122	0.391832	0.948735	47	122	0.391832	0.948735	1.07607	1.54449	1.27577	0.00011103	1.2009e-10	1.96683e-07
NM_025992	Herc6	5279	337	2063	1.99094	12.4047	409	3298	2.59592	19.5255	409	3298	2.59592	19.5255	2.63937	2.76876	2.91104	0	0	0
NM_010427	Hgf	2755	137	274	1.55088	3.15696	204	451	2.48101	5.11633	204	451	2.48101	5.11633	1.02545	1.01593	1.04418	1.05479e-11	9.24723e-12	2.98886e-18
NM_023516	Hilpda	985	6	43	0.189974	1.38571	6	68	0.204096	2.15762	6	68	0.204096	2.15762	2.86675	2.1106	3.40212	7.33448e-08	1.15612e-06	3.93082e-13
NM_146001	Hip1	7883	228	831	0.902034	3.34618	248	910	1.0541	3.60789	248	910	1.0541	3.60789	1.89126	2.30045	1.77515	1.59005e-82	1.21049e-118	1.13637e-78
NM_178189	Hist1h2ac	2493	34	104	0.42534	1.32419	28	115	0.376319	1.44171	28	115	0.376319	1.44171	1.63842	3.87017	1.93776	2.29615e-09	1.30752e-144	4.73075e-12
NM_001177544	Hist1h2ao	514	105	215	6.37097	13.2775	37	189	2.4119	11.4922	37	189	2.4119	11.4922	1.05939	4.61884	2.25241	7.24512e-10	0	5.22454e-23
NM_010437	Hivep2	9788	267	566	0.85074	1.83553	308	720	1.05433	2.29901	308	720	1.05433	2.29901	1.10941	1.21308	1.12469	4.71135e-26	6.77711e-41	5.33493e-32
NM_010657	Hivep3	9021	9	35	0.0311148	0.123155	9	48	0.0334278	0.166299	9	48	0.0334278	0.166299	1.9848	1.83025	2.31466	0.000129048	2.67188e-06	1.01538e-06
NM_013820	Hk2	5524	34	318	0.191957	1.82731	21	407	0.127375	2.30273	21	407	0.127375	2.30273	3.25087	4.19657	4.17619	2.4527e-59	2.81356e-83	2.03266e-87
NM_001033245	Hk3	3219	2	92	0.0193771	0.907207	0	101	0.001	0.980626	0	101	0.001	0.980626	5.54901	9.50285	9.93756	5.84928e-25	2.62278e-20	7.52563e-29
NM_008252	Hmgb2	2692	159	430	1.84205	5.07029	148	492	1.84207	5.71207	148	492	1.84207	5.71207	1.46076	4.42585	1.63268	3.34065e-30	0	2.39229e-38
NM_010442	Hmox1	1634	772	3028	14.7348	58.8225	512	3503	10.4988	67.0025	512	3503	10.4988	67.0025	1.99714	2.99869	2.674	0	0	0
NM_017370	Hp	1365	56071	1082516	1281.11	25173.4	51894	1001032	1273.81	22920.2	51894	1001032	1273.81	22920.2	4.29644	3.88786	4.1694	0	0	0
NM_152803	Hpse	3082	252	588	2.55004	6.05598	204	566	2.21778	5.73967	204	566	2.21778	5.73967	1.24784	1.7209	1.37185	2.28005e-32	1.33939e-61	3.08423e-34
NM_017371	Hpx	1489	211504	2121833	4430	45233.1	151436	1894288	3407.65	39760.7	151436	1894288	3407.65	39760.7	3.352	3.33116	3.5445	0	0	0
NM_021877	Hr	5599	16	68	0.0891229	0.385512	13	48	0.0777952	0.267938	13	48	0.0777952	0.267938	2.11291	1.29657	1.78414	1.08534e-08	0.000811172	4.24932e-05
NM_013868	Hspb7	2768	10	35	0.112671	0.401367	9	59	0.108942	0.666176	9	59	0.108942	0.666176	1.8328	3.4813	2.61234	0.000297481	9.6418e-24	4.21789e-09
NM_008315	Htr7	3095	0	16	0.001	0.164096	2	26	0.0216516	0.262552	2	26	0.0216516	0.262552	7.3584	8.90745	3.60006	3.45744e-05	4.93e-13	1.02864e-05
NM_019564	Htra1	2051	93	353	1.41415	5.46322	81	493	1.32324	7.5125	81	493	1.32324	7.5125	1.94981	2.74143	2.50522	4.40476e-37	1.94447e-92	3.53697e-66
NM_001081282	Ibtk	5679	1638	3431	8.99542	19.1773	1844	3969	10.8795	21.843	1844	3969	10.8795	21.843	1.09214	1.35748	1.00556	1.02957e-148	3.67271e-230	4.03594e-143
NM_010493	Icam1	2540	508	1666	6.23749	20.82	383	1768	5.05225	21.7546	383	1768	5.05225	21.7546	1.73893	1.82998	2.10632	1.44599e-146	2.50514e-151	1.71352e-190
NM_017480	Icos	3272	32	94	0.305012	0.911915	45	109	0.460807	1.04116	45	109	0.460807	1.04116	1.58003	2.13707	1.17595	3.54891e-08	5.98432e-30	4.61108e-06
NM_015790	Icosl	2748	44	89	0.499362	1.02805	29	86	0.353591	0.978104	29	86	0.353591	0.978104	1.04175	3.22899	1.46791	0.000141988	1.98211e-58	1.34034e-06
NM_008324	Ido1	1555	0	37	0.001	0.755285	0	62	0.001	1.24613	0	62	0.001	1.24613	9.56088	10.4557	10.2832	1.9714e-11	5.24448e-19	8.5069e-18
NM_008325	Idua	3391	146	304	1.34278	2.84568	151	405	1.492	3.73276	151	405	1.492	3.73276	1.08355	1.52537	1.323	5.56948e-14	2.74018e-32	1.60081e-23
NM_133662	Ier3	1090	46	273	1.31617	7.95016	59	446	1.81362	12.7883	59	446	1.81362	12.7883	2.59464	2.9251	2.81788	1.13367e-40	4.58041e-71	4.19664e-68
NM_010500	Ier5	3272	90	274	0.857845	2.65813	87	205	0.890894	1.95814	87	205	0.890894	1.95814	1.63163	1.2351	1.13616	6.84492e-23	2.52313e-18	5.20935e-10
NM_008327	Ifi202b	1796	15	85	0.260474	1.50228	17	62	0.317148	1.07892	17	62	0.317148	1.07892	2.52795	3.20963	1.76636	6.0824e-13	1.62296e-18	3.05392e-06
NM_008328	Ifi203	3619	30	78	0.258531	0.684141	20	81	0.185166	0.699519	20	81	0.185166	0.699519	1.40396	2.60339	1.91754	5.32769e-06	2.09157e-23	1.14589e-08
NM_008329	Ifi204	2302	68	1031	0.921262	14.2165	92	1435	1.33907	19.4827	92	1435	1.33907	19.4827	3.94781	3.80409	3.8629	1.96623e-224	0	1.70602e-289
NM_172648	Ifi205	1613	24	165	0.464041	3.24705	27	277	0.560853	5.36721	27	277	0.560853	5.36721	2.80681	3.79892	3.25848	4.31854e-27	3.96628e-62	4.65071e-49
NM_029803	Ifi27l2a	481	311	627	20.1648	41.3773	357	976	24.8681	63.4173	357	976	24.8681	63.4173	1.037	2.63169	1.35058	7.25651e-26	3.19028e-220	6.44625e-57
NM_145449	Ifi27l2b	1093	115	1037	3.28139	30.1161	108	998	3.31073	28.5373	108	998	3.31073	28.5373	3.19816	2.62735	3.10763	1.11972e-188	1.91048e-112	6.07796e-167
NM_023065	Ifi30	997	565	3131	17.6739	99.6845	484	3211	16.2656	100.658	484	3211	16.2656	100.658	2.49575	2.41238	2.62957	0	0	0
NM_133871	Ifi44	2916	304	2139	3.25136	23.2843	293	3087	3.36667	33.0866	293	3087	3.36667	33.0866	2.84024	2.99508	3.29685	0	0	0
NM_031367	Ifi44l	2279	106	530	1.45058	7.38195	73	593	1.07324	8.1323	73	593	1.07324	8.1323	2.34737	3.51231	2.92169	1.42582e-69	2.98182e-161	1.13662e-93
NM_008331	Ifit1	2638	300	1124	3.54671	13.5248	325	1467	4.12789	17.3804	325	1467	4.12789	17.3804	1.93105	1.97974	2.07398	2.08508e-114	7.72726e-138	3.86183e-155
NM_008332	Ifit2	3949	90	485	0.71078	3.89847	88	633	0.746647	5.00979	88	633	0.746647	5.00979	2.45543	2.23208	2.74625	3.40695e-67	1.44115e-82	1.04283e-93
NM_010501	Ifit3	1998	310	730	4.83889	11.5976	213	785	3.57194	12.2794	213	785	3.57194	12.2794	1.26107	1.68269	1.78146	1.4056e-40	1.86456e-62	2.49432e-68
NM_030694	Ifitm2	646	7284	21273	351.655	1045.29	5211	19533	270.277	945.017	5211	19533	270.277	945.017	1.57167	1.56221	1.8059	0	0	0
NM_025378	Ifitm3	648	7487	18601	360.34	911.173	5416	18138	280.042	874.818	5416	18138	280.042	874.818	1.33837	1.33197	1.64334	0	0	0
NM_001033632	Ifitm6	541	3	503	0.172943	29.5128	11	578	0.681264	33.3913	11	578	0.681264	33.3913	7.4149	8.71155	5.61512	1.88039e-146	3.42846e-259	1.32968e-145
NM_008337	Ifng	1207	0	53	0.001	1.39383	0	200	0.001	5.17876	0	200	0.001	5.17876	10.4448	6.48197	12.3384	3.11119e-16	9.2261e-105	5.11203e-57
NM_010511	Ifngr1	2099	528	1158	7.84515	17.512	576	1280	9.19454	19.059	576	1280	9.19454	19.059	1.15847	1.51996	1.05163	7.28344e-56	4.73598e-107	2.23858e-50
NM_174851	Ifnlr1	4012	7	33	0.0544148	0.261091	3	50	0.0250542	0.389504	3	50	0.0250542	0.389504	2.26249	7.87256	3.95852	5.14772e-05	2.22594e-08	5.39217e-11
NM_013562	Ifrd1	1836	436	1433	7.40617	24.775	520	1824	9.48966	31.0496	520	1824	9.48966	31.0496	1.74208	1.2463	1.71014	1.58959e-126	3.92073e-71	9.17768e-149
NM_028680	Ift57	2540	25	76	0.306963	0.949772	46	109	0.606798	1.34121	46	109	0.606798	1.34121	1.62952	2.08506	1.14424	4.63598e-07	1.51511e-17	7.56711e-06
NM_020043	Igdcc4	6214	6	429	0.0301134	2.19142	18	761	0.0970557	3.82751	18	761	0.0970557	3.82751	6.18532	5.96114	5.30145	3.35552e-119	4.57151e-142	8.50916e-187
NM_183029	Igf2bp2	3902	46	104	0.367663	0.84603	51	194	0.437928	1.55388	51	194	0.437928	1.55388	1.20232	1.64128	1.82711	2.96141e-06	2.25487e-10	3.06464e-18
NM_008341	Igfbp1	1522	2331	29479	47.7647	614.806	688	74526	15.1459	1530.37	688	74526	15.1459	1530.37	3.68611	7.14482	6.65881	0	0	0
NM_030691	Igsf6	2133	136	1256	1.98851	18.6913	121	1527	1.9007	22.3744	121	1527	1.9007	22.3744	3.2326	3.88225	3.55724	1.16441e-230	0	3.30573e-288
NM_018738	Igtp	2064	2430	22887	36.7178	351.981	2389	26418	38.7817	400.031	2389	26418	38.7817	400.031	3.26095	3.00041	3.36666	0	0	0
NM_001013828	Iigp1b	1575	1	87	0.0198015	1.75339	2	103	0.042547	2.0439	2	103	0.042547	2.0439	6.46839	4.28558	5.58612	7.63607e-25	3.76866e-24	2.54674e-26
NM_019777	Ikbke	3203	647	1883	6.2998	18.6609	604	1940	6.3183	18.9299	604	1940	6.3183	18.9299	1.56664	1.3945	1.58306	1.13353e-142	5.87246e-102	9.57862e-142
NM_010548	Il10	1306	2	56	0.0477602	1.36108	0	147	0.001	3.51785	0	147	0.001	3.51785	4.8328	12.0133	11.7805	1.61943e-14	1.06717e-46	6.34391e-42
NM_008348	Il10ra	3493	126	413	1.125	3.75311	119	428	1.14148	3.82956	119	428	1.14148	3.82956	1.73816	2.27593	1.74627	4.41675e-37	5.35787e-82	1.0063e-36
NM_008353	Il12rb1	2873	4	100	0.0434214	1.10485	10	165	0.116623	1.79495	10	165	0.116623	1.79495	4.6693	5.75209	3.94402	5.9014e-25	7.88896e-46	1.77001e-34
NM_008354	Il12rb2	2947	5	36	0.0529139	0.387759	5	58	0.0568473	0.615108	5	58	0.0568473	0.615108	2.87344	4.33705	3.43567	9.87261e-07	2.71154e-20	2.08377e-11
NM_008359	Il17ra	3970	702	1867	5.51476	14.9277	669	1808	5.64619	14.2335	669	1808	5.64619	14.2335	1.43663	1.73315	1.33394	1.61096e-124	1.15246e-167	1.35828e-102
NM_019583	Il17rb	2061	143	588	2.1639	9.05605	189	602	3.07258	9.12897	189	602	3.07258	9.12897	2.06525	1.2607	1.571	8.08203e-66	1.37566e-37	3.22825e-44
NM_010531	Il18bp	1422	453	6443	9.93524	143.823	410	6102	9.6606	134.115	410	6102	9.6606	134.115	3.8556	3.69	3.79521	0	0	0
NM_008365	Il18r1	4158	3	64	0.0225018	0.488579	19	106	0.153105	0.796755	19	106	0.153105	0.796755	4.44048	6.29938	2.37961	9.17471e-16	5.15697e-46	3.7067e-14
NM_010553	Il18rap	2496	8	55	0.0999597	0.699452	0	54	0.001	0.676165	0	54	0.001	0.676165	2.80681	5.47861	9.40123	1.26265e-09	4.73849e-25	1.54585e-15
NM_010554	Il1a	1974	108	910	1.7063	14.633	74	966	1.25604	15.2944	74	966	1.25604	15.2944	3.10028	2.562	3.60605	8.55221e-161	1.85306e-105	1.04805e-184
NM_008361	Il1b	1328	82	845	1.92573	20.1975	78	1486	1.96796	34.9723	78	1486	1.96796	34.9723	3.3907	4.40817	4.15144	2.1038e-162	0	0
NM_008362	Il1r1	4739	9	85	0.0592291	0.56934	9	76	0.063632	0.501222	9	76	0.063632	0.501222	3.26491	3.63022	2.97762	1.52517e-16	3.13309e-19	5.33564e-13
NM_010555	Il1r2	1360	10	410	0.229319	9.5694	4	697	0.0985465	16.0176	4	697	0.0985465	16.0176	5.383	14.9679	7.34464	6.02955e-108	0	3.22908e-190
NM_001033543	Il20rb	2479	0	22	0.001	0.281699	1	28	0.0135159	0.353008	1	28	0.0135159	0.353008	8.13801	2.86642	4.70698	5.84651e-07	7.57131e-06	4.44e-07
NM_021887	Il21r	2607	2	21	0.0239259	0.255692	2	56	0.0257045	0.671352	2	56	0.0257045	0.671352	3.41776	11.5061	4.70698	7.66693e-05	1.44682e-65	1.60629e-13
NM_178257	Il22ra1	5825	93	838	0.497928	4.56655	86	895	0.494678	4.80209	86	895	0.494678	4.80209	3.19709	3.37796	3.2791	1.40189e-152	2.82051e-119	1.4783e-157
NM_145636	Il27	705	1	17	0.0442375	0.765419	0	43	0.001	1.90626	0	43	0.001	1.90626	4.11291	10.8864	10.8965	0.000162315	9.73187e-12	1.95382e-12
NM_008367	Il2ra	4428	11	71	0.0774756	0.508968	20	80	0.151336	0.564658	20	80	0.151336	0.564658	2.71576	4.54964	1.89962	8.78489e-12	3.91368e-59	1.77277e-08
NM_008368	Il2rb	2712	65	199	0.747486	2.32918	38	191	0.469477	2.20114	38	191	0.469477	2.20114	1.6397	2.68329	2.22912	5.10227e-17	3.03816e-60	5.83311e-23
NM_013563	Il2rg	1612	67	960	1.29625	18.9037	94	1022	1.95381	19.8148	94	1022	1.95381	19.8148	3.86625	4.44706	3.34221	9.81379e-206	0	6.10537e-183
NM_008369	Il3ra	1394	40	93	0.894905	2.11768	38	112	0.913358	2.51107	38	112	0.913358	2.51107	1.24268	1.34787	1.45905	6.00409e-06	4.55425e-07	3.11424e-08
NM_001008700	Il4ra	5122	440	1389	2.67912	8.608	429	1471	2.80632	8.97586	429	1471	2.80632	8.97586	1.68392	2.31087	1.67737	5.64091e-117	2.23827e-201	5.86181e-117
NM_008372	Il7r	3227	4	83	0.0386581	0.81643	6	124	0.0622977	1.20095	6	124	0.0622977	1.20095	4.40049	5.08144	4.26886	3.93638e-20	1.84353e-72	1.60474e-27
NM_011829	Impdh1	2436	76	210	0.973007	2.73641	83	291	1.14162	3.73352	83	291	1.14162	3.73352	1.49176	2.44184	1.70946	9.85423e-16	2.0014e-41	1.38575e-24
NM_016692	Incenp	3217	62	175	0.601063	1.72674	78	228	0.812388	2.21507	78	228	0.812388	2.21507	1.52246	3.15003	1.44711	1.17829e-13	1.07025e-105	1.55382e-15
NM_008381	Inhbb	4255	31	695	0.227217	5.18472	20	961	0.157489	7.05874	20	961	0.157489	7.05874	4.51212	4.09654	5.48609	4.40241e-166	3.02622e-152	2.13562e-239
NM_030266	Inpp4a	5689	287	709	1.57335	3.95594	303	684	1.78454	3.75771	303	684	1.78454	3.75771	1.33018	1.44908	1.0743	9.36882e-43	9.42994e-50	2.34519e-28
NM_172439	Inpp5j	3473	0	13	0.001	0.118817	0	35	0.001	0.314968	0	35	0.001	0.314968	6.8926	7.93385	8.29906	0.000261189	1.31594e-07	3.45293e-10
NM_178082	Insig2	2475	110	551	1.38611	7.06669	152	510	2.05773	6.44018	152	510	2.05773	6.44018	2.34999	3.09938	1.64605	2.19084e-72	8.78291e-96	3.66378e-40
NM_016721	Iqgap1	7377	506	1704	2.1392	7.33212	360	1875	1.63509	7.94373	360	1875	1.63509	7.94373	1.77716	2.95582	2.28044	1.76057e-154	0	6.43753e-223
NM_028679	Irak3	2969	23	610	0.2416	6.52168	33	606	0.372412	6.37919	33	606	0.372412	6.37919	4.75455	3.58514	4.0984	1.80893e-150	8.67859e-102	3.97412e-128
NM_008320	Irf8	2829	192	1983	2.11664	22.25	119	2179	1.4094	24.0728	119	2179	1.4094	24.0728	3.39395	4.04194	4.09425	0	0	0
NM_008392	Irg1	2588	0	433	0.001	5.31084	0	566	0.001	6.83527	0	566	0.001	6.83527	12.3747	3.65003	12.7388	1.39304e-131	1.48438e-86	1.6781e-161
NM_008326	Irgm1	2227	1945	13235	27.2382	188.644	2255	14256	33.9271	200.069	2255	14256	33.9271	200.069	2.79196	2.68574	2.55999	0	0	0
NM_019440	Irgm2	3537	1393	8582	12.2828	77.0182	1129	8202	10.695	72.4749	1129	8202	10.695	72.4749	2.64856	2.70444	2.76055	0	0	0
NM_015783	Isg15	756	293	1833	12.0872	76.9627	197	2411	8.73101	99.6732	197	2411	8.73101	99.6732	2.67068	3.08681	3.51299	1.57833e-276	0	0
NM_020583	Isg20	1098	16	52	0.454462	1.50328	16	54	0.488245	1.53707	16	54	0.488245	1.53707	1.72589	2.79603	1.65451	1.7584e-05	2.97703e-18	3.68812e-05
NM_023627	Isyna1	1850	259	1988	4.36624	34.1102	146	1656	2.64424	27.9764	146	1656	2.64424	27.9764	2.96574	3.2081	3.40328	0	1.62812e-300	9.55766e-301
NM_008396	Itga2	4235	6	415	0.0441853	3.11053	0	540	0.001	3.98514	0	540	0.001	3.98514	6.13745	7.35185	11.9604	4.97067e-115	8.11262e-148	4.4427e-154
NM_010576	Itga4	9833	110	1019	0.348888	3.28948	94	1362	0.320304	4.32907	94	1362	0.320304	4.32907	3.23702	4.4554	3.75654	1.53498e-187	0	6.92907e-269
NM_008398	Itga7	4035	255	502	1.97095	3.94912	230	589	1.90987	4.56221	230	589	1.90987	4.56221	1.00264	1.06934	1.25626	7.47386e-20	5.44842e-22	3.26602e-31
NM_133721	Itga9	7001	46	151	0.204917	0.684631	38	206	0.181863	0.919624	38	206	0.181863	0.919624	1.74029	1.97321	2.33819	3.19334e-14	1.86342e-20	4.26872e-26
NM_021334	Itgax	4025	54	201	0.418415	1.58515	24	207	0.199786	1.60734	24	207	0.199786	1.60734	1.92161	3.27112	3.00815	3.78635e-21	2.46713e-68	3.06908e-34
NM_008404	Itgb2	2862	236	2226	2.57171	24.6885	163	2351	1.90826	25.6736	163	2351	1.90826	25.6736	3.26304	3.58524	3.74995	0	0	0
NM_016780	Itgb3	5795	154	730	0.828795	3.99861	99	866	0.572403	4.67055	99	866	0.572403	4.67055	2.27041	4.09689	3.02849	1.06007e-91	5.23865e-256	2.23069e-141
NM_013566	Itgb7	2696	83	415	0.960147	4.88616	32	462	0.397695	5.35581	32	462	0.397695	5.35581	2.34737	4.13752	3.75137	1.10461e-54	3.58026e-141	1.29464e-91
NM_008407	Itih3	2832	20763	143053	228.653	1603.41	20495	122775	242.479	1354.94	20495	122775	242.479	1354.94	2.80991	2.35539	2.48229	0	0	0
NM_010583	Itk	4284	12	58	0.0873598	0.429752	27	73	0.211171	0.53257	27	73	0.211171	0.53257	2.29846	3.95769	1.33456	2.87539e-08	3.26749e-50	4.08043e-05
NM_001001738	Itprip	3781	31	359	0.255702	3.01389	27	405	0.239264	3.34774	27	405	0.239264	3.34774	3.55909	4.06507	3.80651	1.95015e-72	7.57734e-94	2.50657e-81
NM_001033380	Itpripl2	6891	137	281	0.620038	1.29439	121	281	0.588333	1.27446	121	281	0.588333	1.27446	1.06184	1.494	1.11519	1.29078e-12	9.17139e-24	5.66281e-13
NM_199299	Jade2	6100	214	814	1.09412	4.23579	140	838	0.768986	4.29356	140	838	0.768986	4.29356	1.95286	2.0895	2.48115	2.26986e-84	2.63975e-100	1.2923e-110
NM_001190830	Jak3	3679	28	75	0.23736	0.6471	31	99	0.282327	0.841024	31	99	0.282327	0.841024	1.44691	2.20529	1.57478	4.9969e-06	9.65899e-10	3.82554e-08
NM_023844	Jam2	4822	269	1056	1.73982	6.95147	279	1427	1.93864	9.24911	279	1427	1.93864	9.24911	1.99838	1.73101	2.25427	1.64094e-112	3.16329e-73	1.64946e-167
NM_008415	Jrk	5529	34	90	0.191784	0.516697	17	88	0.10302	0.497438	17	88	0.10302	0.497438	1.42984	1.95953	2.27159	6.21344e-07	1.25384e-08	2.51181e-11
NM_008416	Junb	1840	453	2914	7.67821	50.2703	469	2833	8.54034	48.1207	469	2833	8.54034	48.1207	2.71086	2.87292	2.49429	0	0	0
NM_029116	Kbtbd11	6996	42	150	0.187232	0.680583	53	132	0.253832	0.589695	53	132	0.253832	0.589695	1.86195	3.75568	1.2161	2.06545e-15	2.44354e-86	1.83947e-07
NM_008417	Kcna2	11582	89	287	0.239655	0.786571	57	162	0.164896	0.437154	57	162	0.164896	0.437154	1.71462	1.26156	1.40658	1.32905e-25	3.46898e-11	6.56312e-11
NM_001033525	Kcnk6	4089	95	243	0.72458	1.88638	82	225	0.671919	1.71976	82	225	0.671919	1.71976	1.3804	1.92036	1.35585	3.54564e-16	5.99083e-30	5.23869e-14
NM_001081027	Kcnt2	3957	4	165	0.0315263	1.3236	12	129	0.10161	1.01889	12	129	0.10161	1.01889	5.39177	2.56721	3.32589	8.33415e-44	4.01056e-17	1.01039e-23
NM_177715	Kctd12	6076	321	712	1.64766	3.71965	295	888	1.62676	4.56771	295	888	1.62676	4.56771	1.17475	1.4393	1.48947	1.5972e-35	6.57208e-63	6.09255e-60
NM_172747	Kctd13	1654	86	228	1.6216	4.37561	115	258	2.32961	4.87514	115	258	2.32961	4.87514	1.43207	1.25091	1.06536	4.73238e-16	2.70179e-13	3.20582e-11
NM_146188	Kctd15	2489	131	266	1.64144	3.39232	130	387	1.75	4.85947	130	387	1.75	4.85947	1.04731	1.24709	1.47344	9.36005e-12	6.36195e-18	2.61198e-26
NM_001081367	Kctd17	1574	102	323	2.02104	6.51385	52	313	1.10693	6.21502	52	313	1.10693	6.21502	1.68841	2.19657	2.4892	4.32656e-28	1.38348e-27	4.67411e-42
NM_177791	Kctd19	3035	0	30	0.001	0.313763	0	63	0.001	0.648761	0	63	0.001	0.648761	8.29353	8.84455	9.34154	2.43474e-09	2.96255e-12	4.42884e-18
NM_010620	Kif15	4840	6	40	0.0386621	0.262334	2	67	0.0138454	0.432646	2	67	0.0138454	0.432646	2.76241	6.25546	4.96571	3.9333e-07	1.30569e-66	1.7593e-16
NM_001039472	Kif21b	9119	65	213	0.222303	0.741433	86	203	0.315988	0.695748	86	203	0.315988	0.695748	1.73779	2.60976	1.13869	1.30536e-19	7.27073e-68	5.91901e-10
NM_024245	Kif23	3439	23	76	0.208581	0.701489	18	125	0.175372	1.13601	18	125	0.175372	1.13601	1.74981	3.14212	2.69548	1.06554e-07	1.88697e-45	7.095e-19
NM_008446	Kif4	4712	14	69	0.0926622	0.464819	0	60	0.001	0.397969	0	60	0.001	0.397969	2.32662	3.36358	8.63651	8.6699e-10	7.79722e-42	3.13128e-17
NM_008452	Klf2	1816	294	624	5.04907	10.9071	243	709	4.48343	12.2021	243	709	4.48343	12.2021	1.11118	1.69234	1.44445	1.1076e-28	2.99553e-81	5.68136e-46
NM_011803	Klf6	4217	508	1587	3.75699	11.9457	350	2357	2.78089	17.4686	350	2357	2.78089	17.4686	1.66885	2.51051	2.65115	8.10296e-132	0	0
NM_144810	Klhdc8a	4269	46	92	0.336056	0.684071	20	97	0.156973	0.710148	20	97	0.156973	0.710148	1.02545	1.22257	2.17761	0.000133554	0.000315152	8.1584e-12
NM_183390	Klhl6	2405	66	485	0.855871	6.40127	56	399	0.780177	5.18515	56	399	0.780177	5.18515	2.90289	3.31501	2.73251	1.20675e-80	7.3716e-134	4.35555e-59
NM_133203	Klra17	1195	2	61	0.0521965	1.62032	6	59	0.16823	1.54308	6	59	0.16823	1.54308	4.95618	5.11218	3.1973	5.95387e-16	5.18013e-19	6.15258e-11
NM_177155	Klri2	3913	2	20	0.0159404	0.162241	5	31	0.0428134	0.247603	5	31	0.0428134	0.247603	3.34737	4.84566	2.53189	0.00013869	1.59094e-15	4.78411e-05
NM_001114545	Ksr2	6143	2	21	0.0101538	0.108512	6	32	0.0327258	0.162807	6	32	0.0327258	0.162807	3.41776	3.69134	2.31466	7.66585e-05	2.46744e-06	9.03881e-05
NM_001113474	Lair1	3512	20	112	0.177605	1.01229	8	112	0.076323	0.996705	8	112	0.076323	0.996705	2.51087	5.1634	3.70698	1.22033e-16	9.1732e-20	1.34502e-22
NM_010686	Laptm5	2402	654	3573	8.4915	47.2171	496	3579	6.91877	46.5685	496	3579	6.91877	46.5685	2.47522	3.50638	2.75077	0	0	0
NM_008489	Lbp	2528	6083	23601	75.0448	296.342	4241	21494	56.2097	265.732	4241	21494	56.2097	265.732	1.98144	1.95524	2.24108	0	0	0
NM_008491	Lcn2	853	1198	586587	43.8013	21828.5	978	533007	38.4158	19529.3	978	533007	38.4158	19529.3	8.96102	7.95287	8.98973	0	0	0
NM_008879	Lcp1	3748	31	217	0.257954	1.83781	25	195	0.223491	1.62607	25	195	0.223491	1.62607	2.8328	3.58427	2.8631	1.10897e-35	7.86102e-59	8.85605e-31
NM_010696	Lcp2	3348	121	1070	1.12714	10.1447	117	1194	1.1709	11.1461	117	1194	1.1709	11.1461	3.16998	3.99029	3.25084	5.07012e-193	0	2.96034e-208
NM_027570	Ldhd	2235	2276	4803	31.7596	68.2142	2106	5163	31.5719	72.1984	2106	5163	31.5719	72.1984	1.10288	1.31617	1.19333	4.56863e-211	4.9039e-263	8.89361e-245
NM_001122899	Lepr	5571	55	614	0.3079	3.49844	142	1007	0.854034	5.64936	142	1007	0.854034	5.64936	3.50618	4.45355	2.72572	9.44933e-122	0	2.35796e-147
NM_175036	Leprot	1827	497	1003	8.48394	17.4262	310	1137	5.68517	19.4502	310	1137	5.68517	19.4502	1.03845	1.96927	1.77451	7.90388e-41	1.63338e-150	5.46177e-98
NM_008494	Lfng	2299	146	399	1.98059	5.50901	105	400	1.53028	5.43781	105	400	1.53028	5.43781	1.47587	1.62791	1.82923	1.61273e-28	6.23284e-45	1.36767e-36
NM_011150	Lgals3bp	2168	2436	7374	35.0427	107.965	1718	7692	26.5512	110.888	1718	7692	26.5512	110.888	1.62338	1.78511	2.06225	0	0	0
NM_144556	Lgi4	3444	4	59	0.0362223	0.543787	16	63	0.15566	0.571716	16	63	0.15566	0.571716	3.90809	5.90706	1.8769	1.85126e-13	1.71954e-17	8.78431e-07
NM_011175	Lgmn	1874	1521	6989	25.3127	118.382	1187	8265	21.2227	137.84	1187	8265	21.2227	137.84	2.22551	2.61431	2.69932	0	0	0
NM_001081239	Lilra5	2109	203	485	3.00192	7.2997	169	486	2.68491	7.20216	169	486	2.68491	7.20216	1.28195	1.36941	1.42356	5.3973e-28	9.00725e-25	3.47124e-31
NM_013532	Lilrb4	1420	72	1098	1.58133	24.5445	144	1412	3.39777	31.0777	144	1412	3.39777	31.0777	3.95618	3.6619	3.19322	2.35522e-239	0	4.79167e-242
NM_010717	Limk1	3323	94	239	0.882221	2.28301	71	240	0.715893	2.25727	71	240	0.715893	2.25727	1.37172	1.53623	1.65677	8.76996e-16	5.69447e-18	1.28927e-19
NM_019980	Litaf	2240	1671	6242	23.2653	88.4536	1448	6419	21.6591	89.5617	1448	6419	21.6591	89.5617	1.92674	1.61627	2.04791	0	0	0
NM_172827	Lnpep	5181	109	309	0.656134	1.89315	133	395	0.860118	2.3828	133	395	0.860118	2.3828	1.52872	2.05257	1.47005	1.85689e-23	9.31095e-44	9.6447e-27
NM_001159577	Lnx1	2571	4	34	0.0485219	0.419775	4	31	0.0521288	0.376845	4	31	0.0521288	0.376845	3.11291	2.23964	2.85382	7.58789e-07	0.000138521	1.35359e-05
NM_001173459	LOC100038947	1456	0	12	0.001	0.261613	0	29	0.001	0.622501	0	29	0.001	0.622501	8.03129	9.5506	9.28193	0.000512725	1.14435e-09	1.65477e-08
NM_010728	Lox	3604	4	32	0.0346142	0.281841	4	72	0.0371873	0.624383	4	72	0.0371873	0.624383	3.02545	2.37825	4.06955	2.42139e-06	3.94485e-16	8.55603e-16
NM_145376	Lpcat1	1605	26	65	0.505217	1.28552	28	70	0.584525	1.3631	28	70	0.584525	1.3631	1.34737	3.35919	1.22155	6.53954e-05	1.68663e-33	0.000193584
NM_173014	Lpcat2	2800	44	302	0.490088	3.42364	50	371	0.598318	4.14113	50	371	0.598318	4.14113	2.80442	3.05907	2.79104	8.65682e-49	1.71442e-49	3.05041e-56
NM_015763	Lpin1	5581	62	176	0.346465	1.00101	48	202	0.28817	1.13121	48	202	0.28817	1.13121	1.53068	1.82657	1.97287	7.91727e-14	3.63063e-16	6.89341e-21
NM_134152	Lpxn	1673	32	235	0.596532	4.45873	57	183	1.14156	3.41868	57	183	1.14156	3.41868	2.90196	3.55135	1.58243	1.58511e-39	3.26398e-74	2.67791e-14
NM_175478	Lrfn3	2861	140	349	1.52612	3.87211	78	342	0.913475	3.73604	78	342	0.913475	3.73604	1.34325	1.62525	2.03207	6.88062e-22	1.75636e-18	5.36596e-36
NM_029796	Lrg1	1372	10121	176024	230.064	4072.47	6773	168056	165.404	3828.27	6773	168056	165.404	3828.27	4.14579	4.15015	4.53263	0	0	0
NM_008511	Lrmp	2313	47	201	0.633727	2.75842	56	275	0.811208	3.71587	56	275	0.811208	3.71587	2.12191	2.81458	2.19555	6.26702e-24	4.7129e-81	4.83252e-32
NM_153074	Lrrc25	1273	91	371	2.22942	9.25093	61	366	1.60554	8.98578	61	366	1.60554	8.98578	2.05293	2.67468	2.48458	1.39674e-41	1.06511e-60	6.49866e-49
NM_133897	Lrrc8c	2829	67	298	0.738621	3.34367	36	280	0.426373	3.09334	36	280	0.426373	3.09334	2.17853	2.39457	2.85898	3.69972e-36	1.88659e-41	9.88246e-44
NM_001111311	Lrrfip1	3662	347	817	2.95523	7.0818	385	870	3.52259	7.42513	385	870	3.52259	7.42513	1.26085	1.3221	1.07578	2.84398e-45	2.48155e-63	7.46659e-36
NM_025730	Lrrk2	8231	12	101	0.0454683	0.389501	34	100	0.138403	0.379709	34	100	0.138403	0.379709	3.0987	2.95702	1.45602	1.31326e-18	5.25852e-57	1.95429e-07
NM_010734	Lst1	418	270	620	20.145	47.082	142	709	11.3824	53.0119	142	709	11.3824	53.0119	1.22475	1.81637	2.21952	4.0607e-33	1.56024e-65	3.80642e-82
NM_008518	Ltb	1122	49	117	1.36202	3.31004	34	140	1.01533	3.89976	34	140	1.01533	3.89976	1.2811	3.27871	1.94144	1.57304e-07	7.99843e-86	1.71945e-14
NM_008522	Ltf	2742	14	173	0.159236	2.00271	16	291	0.195512	3.31687	16	291	0.195512	3.31687	3.65272	7.23299	4.0845	4.43837e-36	3.63542e-271	9.43286e-62
NM_026821	Lurap1l	1699	1728	4476	31.7198	83.625	1495	4768	29.4827	87.7094	1495	4768	29.4827	87.7094	1.39855	1.28679	1.57286	2.6305e-285	1.74037e-227	0
NM_001099217	Ly6c2	875	33	750	1.17621	27.2078	13	1010	0.4978	36.0758	13	1010	0.4978	36.0758	4.5318	5.55174	6.17932	1.16269e-179	0	3.02128e-263
NM_010742	Ly6d	694	99	1238	4.44893	56.624	74	2110	3.57266	95.0224	74	2110	3.57266	95.0224	3.66989	3.84456	4.7332	2.77156e-254	1.20901e-243	0
NM_027366	Ly6g6e	1137	0	21	0.001	0.586271	2	21	0.0589372	0.577247	2	21	0.0589372	0.577247	9.19542	5.22899	3.29194	1.15925e-06	1.11641e-10	0.000173488
NM_020498	Ly6i	878	0	69	0.001	2.49456	0	70	0.001	2.49176	0	70	0.001	2.49176	11.2846	11.1979	11.283	4.73923e-21	5.76113e-18	4.64843e-20
NM_010745	Ly86	997	95	513	2.97172	16.3328	73	540	2.45328	16.9278	73	540	2.45328	16.9278	2.45841	2.84275	2.78661	4.07927e-71	7.77594e-97	2.54497e-81
NM_008534	Ly9	2449	69	427	0.878699	5.5345	48	428	0.656708	5.46208	48	428	0.656708	5.46208	2.65501	3.47049	3.05613	1.05084e-64	3.00917e-114	6.18034e-71
NM_008535	Lyl1	1818	29	78	0.497489	1.36188	17	67	0.313311	1.15182	17	67	0.313311	1.15182	1.45287	3.8063	1.87825	2.9164e-06	5.18261e-44	3.69655e-07
NM_001111096	Lyn	3456	20	53	0.180483	0.48679	16	68	0.155119	0.614948	16	68	0.155119	0.614948	1.43144	3.40957	1.98708	0.000173511	5.71684e-18	9.84661e-08
NM_053247	Lyve1	2607	133	1571	1.59107	19.1282	97	1911	1.24667	22.9099	97	1911	1.24667	22.9099	3.58763	3.11691	4.19982	0	5.68337e-178	0
NM_172295	Mab21l3	3558	0	35	0.001	0.31225	1	27	0.00941703	0.237171	1	27	0.00941703	0.237171	8.28656	3.8246	4.65451	7.80844e-11	3.47367e-10	8.16754e-07
NM_010757	Mafk	2825	295	653	3.25674	7.33727	268	824	3.1786	9.11616	268	824	3.1786	9.11616	1.17181	1.78343	1.52003	1.53618e-32	1.16345e-84	2.32004e-57
NM_025564	Magohb	766	22	84	0.895723	3.48089	21	93	0.918566	3.79452	21	93	0.918566	3.79452	1.95833	1.91223	2.04646	1.26217e-09	2.46715e-13	1.37361e-10
NM_207237	Man1c1	4715	118	325	0.780513	2.18797	64	366	0.454798	2.42607	64	366	0.454798	2.42607	1.4871	1.64168	2.41532	1.12337e-23	6.15782e-23	2.30561e-47
NM_011945	Map3k1	6963	303	833	1.35714	3.79742	360	897	1.73231	4.02624	360	897	1.73231	4.02624	1.48444	1.7676	1.21673	6.6722e-59	5.78824e-107	1.00715e-44
NM_016693	Map3k6	4333	18	193	0.129558	1.41387	22	218	0.170119	1.57243	22	218	0.170119	1.57243	3.44798	3.56231	3.20837	2.7597e-38	1.14521e-57	2.94468e-38
NM_007746	Map3k8	2507	71	256	0.88325	3.24135	88	279	1.17611	3.47819	88	279	1.17611	3.47819	1.8757	2.47411	1.56431	7.67999e-26	3.68535e-42	6.25357e-21
NM_008279	Map4k1	2699	46	134	0.531538	1.57595	13	117	0.161384	1.35483	13	117	0.161384	1.35483	1.56797	5.53156	3.06955	4.03935e-11	1.25459e-102	4.17337e-20
NM_001252201	Map4k4	5581	25	74	0.139704	0.420881	4	72	0.0240142	0.403203	4	72	0.0240142	0.403203	1.59104	1.41521	4.06955	1.06115e-06	1.29313e-05	8.55803e-16
NM_011950	Mapk13	1406	2	128	0.0443633	2.88978	10	186	0.238306	4.13457	10	186	0.238306	4.13457	6.02545	12.186	4.11685	1.40575e-35	1.17446e-56	5.92234e-40
NM_178907	Mapkapk3	2816	18	98	0.199351	1.10467	21	108	0.249866	1.19866	21	108	0.249866	1.19866	2.47023	3.08394	2.26219	2.0177e-14	1.05124e-36	1.2768e-13
NM_010766	Marco	1985	203	5968	3.18945	95.4351	117	5401	1.9749	85.0387	117	5401	1.9749	85.0387	4.90314	4.35954	5.42827	0	0	0
NM_001253713	Mbnl1	4534	0	19	0.001	0.133018	1	19	0.0073899	0.130971	1	19	0.0073899	0.130971	7.05548	3.3221	4.14755	4.52879e-06	1.04563e-08	9.99406e-05
NM_145494	Me2	2455	100	352	1.27036	4.55125	90	397	1.22832	5.05408	90	397	1.22832	5.05408	1.84102	2.8338	2.04076	2.67555e-34	1.42082e-111	7.59777e-42
NM_177855	Med12l	10275	10	72	0.0303527	0.222428	10	83	0.0326091	0.252464	10	83	0.0326091	0.252464	2.87344	2.342	2.95273	1.323e-12	2.98543e-09	5.23727e-14
NM_033609	Med15	3383	30	69	0.276566	0.647421	24	90	0.2377	0.831464	24	90	0.2377	0.831464	1.22708	2.26963	1.80651	0.000135393	7.87123e-10	7.21693e-09
NM_001160400	Megf8	10040	177	559	0.549818	1.76733	218	530	0.727516	1.64985	218	530	0.727516	1.64985	1.68454	1.9188	1.18129	1.02607e-47	1.52962e-55	1.08728e-25
NM_172694	Megf9	3062	284	607	2.89263	6.2925	243	742	2.65902	7.57359	243	742	2.65902	7.57359	1.12125	1.5944	1.51008	2.52106e-28	2.48713e-52	2.87472e-51
NM_010791	Meox1	2235	10	39	0.139541	0.553894	4	57	0.0599656	0.797077	4	57	0.0599656	0.797077	1.98892	2.8246	3.73251	4.72538e-05	1.23334e-05	6.13784e-12
NM_008587	Mertk	3564	425	1202	3.71904	10.7055	444	1200	4.17412	10.5232	444	1200	4.17412	10.5232	1.52535	1.43932	1.33402	5.71369e-88	3.33275e-74	1.88243e-68
NM_173870	Mgat4a	7054	18	130	0.0795823	0.584989	52	177	0.246995	0.784226	52	177	0.246995	0.784226	2.87789	3.12946	1.66679	4.44026e-22	4.77891e-53	7.51273e-15
NM_145128	Mgat5	3104	25	116	0.251187	1.18625	23	130	0.248271	1.30896	23	130	0.248271	1.30896	2.23957	1.73714	2.39843	3.82766e-15	5.58444e-10	2.65949e-17
NM_174850	Micall2	3346	39	118	0.363512	1.11943	44	153	0.440602	1.42912	44	153	0.440602	1.42912	1.62269	2.2607	1.69758	2.31409e-10	5.04295e-21	2.76153e-13
NM_183151	Mid1	3974	0	25	0.001	0.199688	0	18	0.001	0.141562	0	18	0.001	0.141562	7.6416	7.45565	7.14529	7.51028e-08	2.52388e-06	1.92261e-05
NM_001033435	Milr1	1559	2	18	0.0400095	0.366493	0	12	0.001	0.240568	0	12	0.001	0.240568	3.19537	9.52999	7.9103	0.000449924	3.4784e-10	0.000855415
NM_019977	Miox	1074	0	73	0.001	2.15754	6	37	0.187183	1.07671	6	37	0.187183	1.07671	11.0752	3.54449	2.52411	2.94629e-22	2.0906e-15	7.66802e-06
NR_028265	Mirg	1315	0	31	0.001	0.7483	0	18	0.001	0.427809	0	18	0.001	0.427809	9.54747	9.3856	8.74082	1.22413e-09	7.28222e-08	1.9251e-05
NM_172578	Mis18bp1	4038	6	35	0.0463409	0.275132	11	41	0.0912739	0.317337	11	41	0.0912739	0.317337	2.56977	3.98507	1.79774	6.05699e-06	2.54941e-33	0.000159851
NM_001081117	Mki67	10098	70	423	0.216193	1.32967	93	410	0.30858	1.26897	93	410	0.30858	1.26897	2.62068	4.8182	2.03994	3.38352e-63	0	3.68453e-43
NM_029005	Mlkl	1702	201	1059	3.68312	19.7504	239	1345	4.70499	24.6982	239	1345	4.70499	24.6982	2.42288	1.97183	2.39215	2.40549e-143	2.48085e-105	1.35305e-169
NM_010806	Mllt4	7401	1537	4592	6.47684	19.6948	1689	5396	7.64644	22.7869	1689	5396	7.64644	22.7869	1.60445	1.56789	1.57534	0	0	0
NM_133917	Mlxip	7300	203	732	0.867267	3.18294	225	769	1.03271	3.29236	225	769	1.03271	3.29236	1.87581	2.16157	1.67268	5.09322e-72	1.12713e-122	2.1698e-61
NM_001030289	Mmp27	1656	0	57	0.001	1.09258	6	72	0.121398	1.35886	6	72	0.121398	1.35886	10.0935	3.13569	3.48458	1.9485e-17	6.39263e-19	4.01643e-14
NM_010809	Mmp3	1858	3	37	0.0503565	0.632114	16	62	0.288532	1.04292	16	62	0.288532	1.04292	3.64994	1.79603	1.85382	2.50492e-08	5.06712e-05	1.34816e-06
NM_010810	Mmp7	878	8	287	0.284168	10.3759	21	479	0.801392	17.0508	21	479	0.801392	17.0508	5.19035	4.79071	4.41119	1.85475e-74	6.56572e-136	1.55024e-106
NM_008611	Mmp8	2453	4	631	0.050856	8.16529	0	1093	0.001	13.926	0	1093	0.001	13.926	7.32694	14.3971	13.7655	3.21015e-183	0	0
NM_013599	Mmp9	3185	8	168	0.0783358	1.67432	12	221	0.126238	2.16863	12	221	0.126238	2.16863	4.41776	11.5733	4.10256	3.87385e-40	6.34887e-84	3.23403e-47
NM_001033450	Mnda	1651	4	166	0.0755601	3.19154	8	184	0.162354	3.48316	8	184	0.162354	3.48316	5.40049	3.45596	4.42318	4.25197e-44	4.14738e-41	2.06418e-41
NM_001170853	Mndal	1930	222	646	3.58736	10.6247	300	766	5.20816	12.4044	300	766	5.20816	12.4044	1.56642	2.01971	1.252	1.2906e-49	1.86843e-127	4.63674e-40
NM_010821	Mpeg1	4348	4706	28072	33.7553	204.938	4231	28099	32.6042	201.978	4231	28099	32.6042	201.978	2.602	2.56157	2.63107	0	0	0
NM_010824	Mpo	2570	4	131	0.0485408	1.618	2	59	0.0260746	0.7175	2	59	0.0260746	0.7175	5.05887	5.46336	4.78226	6.894e-34	2.62844e-194	2.52057e-14
NM_008625	Mrc1	5322	1074	3614	6.29374	21.5552	1068	3743	6.72382	21.981	1068	3743	6.72382	21.981	1.77605	1.9575	1.70891	0	0	4.54796e-304
NM_153101	Mrgpra2b	1260	0	12	0.001	0.302309	0	32	0.001	0.793748	0	32	0.001	0.793748	8.23988	9.83718	9.63254	0.000511324	3.47899e-10	2.39626e-09
NM_133246	Ms4a3	1012	0	18	0.001	0.564588	2	23	0.066217	0.710314	2	23	0.066217	0.710314	9.14105	12.6402	3.42318	8.91568e-06	7.17843e-56	5.65921e-05
NM_021718	Ms4a4b	1282	7	84	0.17029	2.07984	51	154	1.33291	3.75436	51	154	1.33291	3.75436	3.61041	4.49203	1.49398	9.15744e-18	7.51352e-90	2.67565e-11
NM_029499	Ms4a4c	1723	19	446	0.343913	8.21655	26	835	0.505601	15.1462	26	835	0.505601	15.1462	4.57842	6.0336	4.90481	8.99241e-108	7.26424e-281	4.23912e-197
NM_027209	Ms4a6b	1687	48	909	0.887372	17.1036	93	1330	1.84709	24.6399	93	1330	1.84709	24.6399	4.26862	5.39619	3.73767	2.45926e-209	0	1.54089e-261
NM_026835	Ms4a6d	1401	121	3121	2.69356	70.7124	109	4341	2.6068	96.84	109	4341	2.6068	96.84	4.71438	5.29594	5.21525	0	0	0
NM_022430	Ms4a8a	1116	22	1462	0.614806	41.5837	17	1183	0.510393	33.1302	17	1183	0.510393	33.1302	6.07974	5.89009	6.02039	0	0	1.37118e-305
NM_010833	Msn	3840	751	4167	6.09942	34.4455	668	4479	5.82861	36.4547	668	4479	5.82861	36.4547	2.49757	2.71085	2.64488	0	0	0
NM_177092	Msrb3	3723	200	707	1.67539	6.0279	216	971	1.94393	8.15135	216	971	1.94393	8.15135	1.84716	2.1497	2.06806	3.58634e-68	3.85012e-100	1.20409e-102
NM_013602	Mt1	583	7397	221597	395.701	12065.2	3573	219282	205.345	11755.4	3573	219282	205.345	11755.4	4.9303	4.15817	5.83913	0	0	0
NM_008630	Mt2	556	646	102612	36.2358	5858.18	447	100416	26.9372	5644.58	447	100416	26.9372	5644.58	7.3369	5.87952	7.71112	0	0	0
NM_008638	Mthfd2	2070	22	151	0.331461	2.31551	15	264	0.242796	3.986	15	264	0.242796	3.986	2.80442	3.89557	4.03713	7.59072e-25	1.39902e-47	1.23837e-55
NM_181409	Mtmr11	2812	65	139	0.720904	1.56906	28	137	0.333628	1.52268	28	137	0.333628	1.52268	1.12202	2.04973	2.1903	2.69333e-07	7.64255e-16	2.10263e-16
NM_001005865	Mtus1	4153	3	66	0.0225288	0.504454	11	38	0.0887464	0.285973	11	38	0.0887464	0.285973	4.48488	2.21107	1.68812	2.49449e-16	3.00262e-06	0.000546757
NM_181390	Mustn1	1194	121	430	3.16054	11.4315	101	602	2.83424	15.7578	101	602	2.83424	15.7578	1.85478	2.5595	2.47503	4.30126e-42	5.46738e-74	1.67104e-79
NM_175184	Mvb12b	4995	64	131	0.399599	0.832483	58	171	0.389056	1.06995	58	171	0.389056	1.06995	1.05887	1.27771	1.45949	2.11044e-06	1.68541e-10	4.787e-12
NM_080638	Mvp	2810	1354	3395	15.0277	38.3507	1076	4153	12.83	46.1912	1076	4153	12.83	46.1912	1.35163	1.69555	1.8481	1.04925e-205	0	0
NR_003520	Mx1	2697	18	76	0.208148	0.894483	12	67	0.14908	0.776421	12	67	0.14908	0.776421	2.10345	2.71696	2.38075	1.48508e-09	4.98636e-20	2.70646e-09
NR_003508	Mx2	2428	124	422	1.59277	5.51701	130	397	1.79397	5.11028	130	397	1.79397	5.11028	1.79235	2.14499	1.51025	1.7694e-39	1.17702e-48	6.35414e-28
NM_008709	Mycn	2596	10	58	0.120136	0.709191	6	34	0.0774402	0.409334	6	34	0.0774402	0.409334	2.5615	7.71632	2.40212	3.04701e-09	4.76769e-05	3.4089e-05
NM_010851	Myd88	1947	506	1337	8.10521	21.7974	372	1263	6.40172	20.2741	372	1263	6.40172	20.2741	1.42724	1.22578	1.6631	1.33597e-88	4.38904e-63	2.30087e-99
NM_175260	Myh10	7783	268	536	1.07391	2.18604	219	635	0.942795	2.54994	219	635	0.942795	2.54994	1.02545	1.21314	1.43545	7.01901e-22	9.13099e-40	6.53717e-41
NM_153789	Mylip	2983	391	882	4.08793	9.38545	314	734	3.52693	7.69035	314	734	3.52693	7.69035	1.19906	1.04854	1.12464	3.69166e-45	1.763e-30	1.34508e-32
NM_001081397	Myo16	6296	0	266	0.001	1.34109	0	185	0.001	0.918354	0	185	0.001	0.918354	10.3892	10.7641	9.84291	8.53356e-81	1.10016e-94	9.62454e-53
NM_053214	Myo1f	3833	69	455	0.561423	3.76801	49	441	0.428329	3.59586	49	441	0.428329	3.59586	2.74664	2.67731	3.06955	1.86307e-71	3.37102e-82	2.23282e-73
NM_178440	Myo1g	3307	38	250	0.358368	2.39964	33	256	0.334349	2.41941	33	256	0.334349	2.41941	2.7433	4.79071	2.85523	1.25735e-39	6.56102e-136	5.19277e-40
NM_010864	Myo5a	11684	21	108	0.0560541	0.293408	37	118	0.106104	0.315641	37	118	0.106104	0.315641	2.38802	3.76361	1.57281	3.18205e-15	5.18504e-81	1.67163e-09
NM_032394	Myo7b	6591	2	114	0.00946364	0.549026	2	123	0.0101671	0.583253	2	123	0.0101671	0.583253	5.85834	5.3221	5.84214	1.9582e-31	2.81661e-22	7.44556e-32
NM_173018	Myo9a	11974	132	587	0.343807	1.5561	163	626	0.456109	1.63395	163	626	0.456109	1.63395	2.17827	2.09676	1.84091	2.90144e-70	3.27545e-70	3.62617e-57
NM_001099634	Myof	7094	120	603	0.527557	2.69815	121	790	0.571497	3.48048	121	790	0.571497	3.48048	2.35457	2.87464	2.60647	2.5995e-79	6.20049e-114	2.74863e-110
NM_001085509	Myom3	5575	0	557	0.001	3.17139	8	395	0.0480801	2.2144	8	395	0.0480801	2.2144	11.6309	4.19188	5.52533	2.54143e-169	2.57928e-61	5.34639e-99
NM_001033208	Myzap	2283	30	77	0.409822	1.07059	15	130	0.220143	1.77967	15	130	0.220143	1.77967	1.38534	1.63984	3.0151	7.74459e-06	3.86674e-07	7.05433e-22
NM_008668	Nab2	2593	30	79	0.360826	0.967084	30	68	0.387649	0.819614	30	68	0.387649	0.819614	1.42234	3.04699	1.08019	3.65666e-06	6.81156e-19	0.000950281
NM_028696	Nabp1	2838	242	491	2.65939	5.49172	249	724	2.93973	7.97314	249	724	2.93973	7.97314	1.04616	1.03746	1.43947	9.0766e-21	8.39468e-27	1.09671e-46
NM_001113199	Naca	7034	52	130	0.230558	0.586652	52	146	0.247697	0.648715	52	146	0.247697	0.648715	1.34737	1.3221	1.38901	7.74664e-09	4.25979e-12	9.18949e-10
NM_008670	Naip1	5361	2	49	0.0116349	0.290128	5	38	0.0312496	0.221534	5	38	0.0312496	0.221534	4.64016	3.19657	2.82562	1.59367e-12	2.5945e-11	1.28996e-06
NM_010870	Naip5	5368	78	186	0.453171	1.09987	65	170	0.405715	0.989782	65	170	0.405715	0.989782	1.2792	1.73091	1.28665	2.39972e-11	8.75013e-19	4.43169e-10
NM_010871	Naip6	6705	11	52	0.0511651	0.246175	11	37	0.0549685	0.172467	11	37	0.0549685	0.172467	2.26645	1.54449	1.64964	2.12784e-07	4.04294e-05	0.000816404
NM_008437	Napsa	1479	17	176	0.358476	3.77732	24	250	0.543705	5.28293	24	250	0.543705	5.28293	3.39741	5.95469	3.28044	1.52425e-34	7.44985e-212	1.25123e-44
NM_008675	Nbl1	1762	38	535	0.672601	9.63801	17	547	0.323268	9.70252	17	547	0.323268	9.70252	3.84091	3.78352	4.90756	2.09533e-114	6.70888e-134	2.32002e-129
NM_019438	Ncapg	3698	5	34	0.042168	0.291845	4	33	0.0362421	0.278901	4	33	0.0362421	0.278901	2.79098	4.3221	2.94402	3.03559e-06	1.01208e-58	4.64487e-06
NM_144818	Ncaph	2702	18	48	0.207762	0.563892	16	85	0.198406	0.983188	16	85	0.198406	0.983188	1.44048	2.90706	2.30901	0.000349124	8.64959e-31	3.60049e-11
NM_010876	Ncf1	2721	108	943	1.23787	11.0008	115	982	1.41608	11.2794	115	982	1.41608	11.2794	3.15167	3.49307	2.99371	2.87764e-169	3.42002e-237	2.24934e-158
NM_010877	Ncf2	2596	99	834	1.18935	10.1977	86	791	1.10998	9.52303	86	791	1.10998	9.52303	3.09999	3.3192	3.10089	2.00049e-147	7.46062e-164	3.22808e-132
NM_008677	Ncf4	1463	78	788	1.66276	17.0971	84	819	1.92378	17.4962	84	819	1.92378	17.4962	3.3621	3.45001	3.18502	2.34267e-150	7.66818e-179	2.10002e-140
NM_153505	Nckap1l	4717	275	1621	1.81822	10.9083	248	1726	1.76159	11.4361	248	1726	1.76159	11.4361	2.58483	3.26429	2.69864	6.95329e-236	0	3.26555e-249
NM_001001884	Nckap5l	4871	49	108	0.313731	0.703794	25	72	0.171966	0.461974	25	72	0.171966	0.461974	1.16562	1.02665	1.42569	3.38572e-06	7.39135e-05	1.75289e-05
NM_019744	Ncoa4	3458	2	66	0.0180378	0.605841	0	50	0.001	0.451906	0	50	0.001	0.451906	5.06984	4.59512	8.81988	2.15562e-17	8.2355e-13	2.0858e-14
NM_172495	Ncoa7	5134	16	44	0.097195	0.272042	8	57	0.0522101	0.346994	8	57	0.0522101	0.346994	1.48488	3.02254	2.73251	0.000478286	1.87366e-18	3.28101e-09
NM_010746	Ncr1	1463	3	24	0.0639524	0.520723	6	36	0.137413	0.769062	6	36	0.137413	0.769062	3.02545	2.87464	2.48458	5.82748e-05	3.70814e-07	1.26813e-05
NM_023294	Ndc80	2201	2	18	0.0283393	0.259592	6	41	0.0913379	0.582193	6	41	0.0913379	0.582193	3.19537	5.66788	2.67221	0.000450338	7.41247e-29	9.97284e-07
NM_008681	Ndrg1	2909	208	968	2.22997	10.5626	256	1282	2.9486	13.7736	256	1282	2.9486	13.7736	2.24387	2.40621	2.2238	1.49585e-119	2.068e-158	4.22514e-148
NM_025383	Necap2	1909	274	547	4.47635	9.09538	201	467	3.52785	7.64565	201	467	3.52785	7.64565	1.02281	1.67975	1.11585	3.22895e-22	8.4321e-72	7.02833e-21
NM_021606	Nek6	3168	113	273	1.11243	2.73538	112	270	1.18455	2.66368	112	270	1.18455	2.66368	1.29802	1.21827	1.16908	1.6338e-16	2.64089e-13	2.11702e-13
NM_016720	Neu3	3341	39	243	0.364056	2.30871	78	215	0.782237	2.01125	78	215	0.782237	2.01125	2.66486	1.6837	1.36241	2.26935e-37	1.037e-16	1.60466e-13
NM_008685	Nfe2	1793	5	47	0.08697	0.832065	4	26	0.074748	0.453207	4	26	0.074748	0.453207	3.25811	3.72203	2.60006	1.6739e-09	2.61144e-52	0.000181682
NM_017373	Nfil3	2019	677	1349	10.4576	21.2088	490	2203	8.13167	34.1021	490	2203	8.13167	34.1021	1.02011	2.06284	2.06824	5.4078e-53	5.58394e-187	1.15831e-231
NM_008694	Ngp	1176	22	665	0.583438	17.9496	6	787	0.170948	20.9156	6	787	0.170948	20.9156	4.94322	6.2607	6.93488	1.51037e-167	0	4.78237e-212
NM_010917	Nid1	6046	704	2043	3.63148	10.7261	576	2681	3.19208	13.859	576	2681	3.19208	13.859	1.56249	2.0919	2.11825	4.14257e-154	6.91544e-256	1.94637e-290
NM_001081453	Nin	9675	34	166	0.109599	0.544624	65	232	0.225104	0.749446	65	232	0.225104	0.749446	2.31302	1.88582	1.73524	4.52956e-22	4.0012e-30	3.33874e-20
NM_001033367	Nlrc4	3838	10	119	0.0812596	0.984196	6	61	0.0523801	0.496739	6	61	0.0523801	0.496739	3.59834	3.45139	3.2454	9.09577e-25	1.17367e-18	2.02857e-11
NM_001033207	Nlrc5	6945	257	1352	1.15409	6.17937	312	1532	1.50523	6.89429	312	1532	1.50523	6.89429	2.4207	2.69623	2.19542	1.49465e-182	1.96871e-237	5.26761e-174
NM_001033431	Nlrp12	4329	439	2964	3.16269	21.7335	233	2738	1.80338	19.7674	233	2738	1.80338	19.7674	2.7807	3.0261	3.45434	0	0	0
NM_145827	Nlrp3	4021	36	145	0.279221	1.14465	14	199	0.116658	1.54676	14	199	0.116658	1.54676	2.03543	3.48437	3.72889	1.1221e-16	5.28454e-33	1.01499e-39
NM_010924	Nnmt	954	3052	15919	99.7736	529.672	4011	11120	140.872	364.3	4011	11120	140.872	364.3	2.40837	1.72316	1.37074	0	0	0
NM_145857	Nod2	4621	20	63	0.134981	0.432757	14	81	0.101511	0.547838	14	81	0.101511	0.547838	1.6808	4.05907	2.43212	3.05486e-06	6.68407e-24	2.67841e-11
NM_001109985	Nos1ap	2973	8	173	0.0839218	1.8471	6	165	0.0676202	1.73457	6	165	0.0676202	1.73457	4.46007	3.71114	4.68098	1.48026e-41	1.24025e-20	1.82746e-38
NM_010927	Nos2	3990	0	168	0.001	1.33652	0	433	0.001	3.39171	0	433	0.001	3.39171	10.3843	3.21611	11.7278	5.00666e-51	6.53057e-72	1.64127e-123
NM_008713	Nos3	4140	104	330	0.783452	2.53019	103	421	0.833598	3.17823	103	421	0.833598	3.17823	1.69133	1.37386	1.9308	9.61562e-29	1.5712e-13	2.79662e-41
NM_008721	Npdc1	1473	185	384	3.91696	8.275	172	406	3.91242	8.61443	172	406	3.91242	8.61443	1.07903	1.11243	1.13869	2.84296e-17	3.14397e-15	7.35915e-19
NR_003640	NR_003640	1190	0	41	0.001	1.09365	0	51	0.001	1.33945	0	51	0.001	1.33945	10.0949	10.3156	10.3874	1.25487e-12	2.71312e-13	1.08891e-14
NM_010444	Nr4a1	2534	26	153	0.319997	1.91657	38	393	0.502455	4.84718	38	393	0.502455	4.84718	2.58239	3.8599	3.27008	4.41281e-23	2.56378e-62	1.77516e-69
NM_144847	Nrbp2	2537	1176	3630	14.4566	45.4178	1476	3460	19.4933	42.6245	1476	3460	19.4933	42.6245	1.65153	1.38998	1.1287	8.88636e-296	1.09463e-196	1.62928e-150
NM_032002	Nrg4	1952	892	4534	14.2516	73.7295	752	4640	12.908	74.2919	752	4640	12.908	74.2919	2.37111	2.62594	2.52494	0	0	0
NM_146069	Nrros	3559	170	540	1.48971	4.81621	128	522	1.20504	4.58401	128	522	1.20504	4.58401	1.69287	2.30655	1.92753	1.91414e-46	3.20111e-114	7.94507e-51
NM_001130479	Nucb2	1703	47	309	0.860722	5.75948	84	487	1.65266	8.93753	84	487	1.65266	8.93753	2.74232	3.12709	2.43508	9.7017e-49	3.38708e-95	2.67301e-63
NM_172410	Nup93	2928	218	477	2.32202	5.17115	154	596	1.76226	6.36178	154	596	1.76226	6.36178	1.15511	2.12303	1.852	1.55966e-23	5.74109e-80	6.49963e-55
NM_022979	Nup98	4070	273	748	2.09193	5.83374	335	768	2.75785	5.89753	335	768	2.75785	5.89753	1.47958	1.67665	1.09657	9.53008e-53	2.33601e-59	9.63166e-33
NM_001134457	Nxpe3	6430	20	77	0.097006	0.380119	11	48	0.0573194	0.23331	11	48	0.0573194	0.23331	1.9703	2.35489	2.02515	5.76047e-09	2.46285e-21	7.56047e-06
NM_001013773	Nxpe5	2312	0	28	0.001	0.384423	4	56	0.0579685	0.757013	4	56	0.0579685	0.757013	8.58655	10.4949	3.70698	9.62343e-09	6.55359e-29	1.10045e-11
NM_145211	Oas1a	1889	251	1098	4.14402	18.4506	147	1220	2.60739	20.1851	147	1220	2.60739	20.1851	2.15456	2.33185	2.95262	8.45133e-129	2.01125e-118	7.64762e-194
NM_011852	Oas1g	1993	64	533	1.0015	8.48906	24	673	0.403482	10.5539	24	673	0.403482	10.5539	3.08344	3.42644	4.70912	4.8977e-94	7.27168e-88	1.98945e-155
NM_145227	Oas2	3873	143	666	1.15151	5.45841	149	645	1.28902	5.20494	149	645	1.28902	5.20494	2.24495	2.03147	2.01361	1.32775e-82	9.66507e-90	3.22898e-66
NM_145226	Oas3	4718	94	652	0.621369	4.38661	55	706	0.390593	4.67681	55	706	0.390593	4.67681	2.81959	3.62537	3.58179	7.02677e-105	2.75645e-218	1.9157e-134
NM_145209	Oasl1	2124	86	650	1.26277	9.71401	92	1035	1.45129	15.2296	92	1035	1.45129	15.2296	2.94348	2.86495	3.39148	2.59111e-109	3.83568e-140	1.07287e-187
NM_011854	Oasl2	3136	257	1302	2.55586	13.1788	166	1589	1.77359	15.8362	166	1589	1.77359	15.8362	2.36634	3.05393	3.15849	3.69426e-171	1.34262e-298	1.8003e-269
NM_029021	Ocstamp	1956	9	85	0.1435	1.3794	14	134	0.239817	2.14111	14	134	0.239817	2.14111	3.26491	2.90706	3.15836	1.52555e-16	1.70068e-16	1.64192e-23
NM_001030294	Olfm4	1640	0	23	0.001	0.445168	0	62	0.001	1.18155	0	62	0.001	1.18155	8.79821	9.85284	10.2065	2.94902e-07	2.71416e-13	8.50902e-18
NM_146578	Olfr1033	3744	28	120	0.233239	1.01738	23	97	0.205832	0.809728	23	97	0.205832	0.809728	2.12498	1.46986	1.97597	1.05333e-14	6.68708e-08	1.46596e-10
NM_138648	Olr1	3581	0	14	0.001	0.124098	0	32	0.001	0.279286	0	32	0.001	0.279286	6.95533	4.69134	8.1256	0.000133433	3.25461e-07	2.39669e-09
NM_178751	Orai2	3851	34	116	0.27535	0.956146	44	136	0.382824	1.10374	44	136	0.382824	1.10374	1.79596	2.71836	1.52765	1.31032e-11	9.55066e-32	2.13522e-10
NM_008768	Orm1	768	24580	385977	998.16	15952.9	19383	392084	845.629	15955.9	19383	392084	845.629	15955.9	3.9984	4.30023	4.23792	0	0	0
NM_011016	Orm2	774	1779	133154	71.6827	5460.76	1307	130522	56.5789	5270.43	1307	130522	56.5789	5270.43	6.25133	6.12861	6.54151	0	0	0
NM_013623	Orm3	773	377	1620	15.2104	66.5235	249	1686	10.7929	68.1681	249	1686	10.7929	68.1681	2.1288	3.01242	2.65901	1.03452e-186	9.69079e-288	1.47374e-239
NM_001013365	Osm	1907	2	17	0.0327084	0.282968	0	20	0.001	0.32778	0	20	0.001	0.32778	3.11291	9.74626	8.35658	0.000800413	2.48475e-14	5.35401e-06
NM_011019	Osmr	4835	94	1253	0.606333	8.22611	145	1580	1.00483	10.2132	145	1580	1.00483	10.2132	3.76203	3.52269	3.34542	1.37327e-262	4.56972e-239	1.27443e-282
NM_024188	Oxct1	3496	180	393	1.60576	3.5683	135	518	1.29385	4.63086	135	518	1.29385	4.63086	1.15198	3.67985	1.83961	1.69644e-19	8.39898e-169	1.96354e-47
NM_011027	P2rx7	4931	22	149	0.139145	0.95916	38	122	0.258207	0.773264	38	122	0.258207	0.773264	2.78518	2.35452	1.58243	2.3329e-24	2.06365e-16	7.20008e-10
NM_172435	P2ry10	2827	2	38	0.022064	0.426675	5	52	0.0592603	0.574885	5	52	0.0592603	0.574885	4.27337	4.72355	3.27813	1.95263e-09	4.61308e-68	6.18223e-10
NM_028808	P2ry13	2541	118	1049	1.44829	13.1042	86	963	1.134	11.8447	86	963	1.134	11.8447	3.1776	3.90347	3.38475	1.10269e-189	2.19523e-226	2.20265e-174
NM_133200	P2ry14	1844	8	33	0.135303	0.568058	6	43	0.109021	0.728804	6	43	0.109021	0.728804	2.06984	9.99404	2.74092	0.000135386	2.08875e-16	3.5431e-07
NM_008773	P2ry2	3000	135	438	1.40343	4.63439	132	477	1.47426	4.96936	132	477	1.47426	4.96936	1.72342	1.68756	1.75307	8.23968e-39	7.61372e-33	5.07037e-41
NM_183168	P2ry6	1917	115	303	1.87092	5.01719	64	324	1.11861	5.28234	64	324	1.11861	5.28234	1.42313	1.46673	2.23947	8.40283e-21	9.6938e-21	1.75475e-38
NM_011035	Pak1	3081	82	251	0.830045	2.58596	69	276	0.750373	2.79976	69	276	0.750373	2.79976	1.63944	2.88065	1.89962	3.41246e-21	7.7978e-63	7.6659e-27
NM_181402	Parp11	3724	229	521	1.91781	4.44087	185	562	1.66449	4.71661	185	562	1.66449	4.71661	1.21138	1.63704	1.50267	1.55416e-27	1.2898e-37	8.16385e-39
NM_172893	Parp12	3322	1265	2650	11.876	25.3213	1128	2975	11.377	27.9892	1128	2975	11.377	27.9892	1.0923	1.32162	1.29874	3.91423e-115	1.72692e-156	2.20226e-161
NM_001039530	Parp14	7251	908	3239	3.90542	14.1792	981	3843	4.53306	16.5644	981	3843	4.53306	16.5644	1.86023	2.18793	1.86953	0	0	0
NM_001081009	Parp8	3088	32	120	0.323186	1.23351	56	132	0.607618	1.33598	56	132	0.607618	1.33598	1.93234	2.25171	1.13666	4.10522e-13	1.16067e-22	8.24987e-07
NM_133167	Parvb	3705	104	269	0.875437	2.30464	106	229	0.958601	1.93175	106	229	0.958601	1.93175	1.39647	1.9947	1.01091	4.31222e-18	6.27612e-50	2.46179e-09
NM_001163144	Pcsk5	5783	40	192	0.215718	1.05387	68	259	0.393981	1.39975	68	259	0.393981	1.39975	2.28848	1.81867	1.82897	4.60241e-25	5.37824e-16	4.78595e-24
NM_008800	Pde1b	2986	11	123	0.11489	1.30754	20	103	0.224419	1.07808	20	103	0.224419	1.07808	3.50853	2.88689	2.26419	4.69946e-25	1.93145e-31	4.76855e-13
NM_023898	Pde6h	574	0	87	0.001	4.81113	0	75	0.001	4.08369	0	75	0.001	4.08369	12.2322	12.4917	11.9957	1.73474e-26	1.19672e-28	1.77399e-21
NM_013875	Pde7b	4127	176	595	1.33002	4.57638	301	648	2.44372	4.90731	301	648	2.44372	4.90731	1.78276	1.93877	1.00585	7.77883e-55	6.04059e-67	2.74964e-24
NM_145630	Pdk3	2000	17	131	0.265093	2.07913	12	196	0.201035	3.06288	12	196	0.201035	3.06288	2.97141	4.87017	3.92937	6.01524e-23	4.11389e-84	1.05828e-40
NM_013743	Pdk4	3453	238	1486	2.14961	13.6604	123	5276	1.19352	47.7542	123	5276	1.19352	47.7542	2.66785	4.64022	5.32234	4.40834e-224	0	0
NM_018884	Pdzrn3	4106	293	1436	2.2255	11.1013	296	1867	2.41542	14.2111	296	1867	2.41542	14.2111	2.31853	2.25466	2.55667	4.18784e-184	2.96433e-130	7.88571e-254
NM_008817	Peg3	6624	58	584	0.273078	2.79854	157	762	0.794144	3.59532	157	762	0.794144	3.59532	3.35729	3.15096	2.17865	1.67418e-111	9.37898e-186	3.24001e-86
NM_173019	Pfkfb4	3377	35	89	0.323234	0.836563	20	103	0.198435	0.953256	20	103	0.198435	0.953256	1.3719	2.3221	2.26419	1.64321e-06	4.02801e-13	4.76956e-13
NM_019703	Pfkp	3986	78	455	0.610291	3.62338	46	599	0.38667	4.6967	46	599	0.38667	4.6967	2.56977	3.65845	3.60247	1.91656e-66	5.67227e-198	9.66766e-115
NM_009402	Pglyrp1	681	10	84	0.457965	3.91536	4	158	0.196804	7.25125	4	158	0.196804	7.25125	3.09584	5.09469	5.2034	1.31657e-15	2.27558e-91	6.79642e-39
NM_025700	Pgm1	2179	205	570	2.93411	8.30343	164	708	2.52178	10.155	164	708	2.52178	10.155	1.50078	1.54729	2.00968	2.73633e-41	8.5266e-52	2.0744e-72
NM_172603	Phf11a	1371	33	129	0.750682	2.9867	54	186	1.3197	4.24013	54	186	1.3197	4.24013	1.99228	1.74304	1.68389	1.46823e-14	4.83087e-20	9.10819e-16
NM_001164327	Phf11b	1163	52	279	1.39445	7.6149	42	309	1.21001	8.3039	42	309	1.21001	8.3039	2.44913	3.80243	2.77877	6.04143e-39	7.43589e-84	8.86681e-47
NM_199015	Phf11d	2696	83	298	0.960147	3.50862	69	355	0.85753	4.1154	69	355	0.85753	4.1154	1.86958	1.95824	2.26277	8.72786e-30	7.06965e-35	1.37046e-42
NM_172822	Pigz	2184	0	11	0.001	0.159875	4	26	0.0613659	0.372069	4	26	0.0613659	0.372069	7.3208	8.11764	2.60006	0.000996483	1.47389e-05	0.000181658
NM_178149	Pik3ip1	2267	22	120	0.302657	1.68023	37	112	0.546853	1.54408	37	112	0.546853	1.54408	2.47291	3.26286	1.49752	1.80038e-17	8.724e-55	1.62228e-08
NM_177320	Pik3r5	4363	25	498	0.178704	3.62313	21	522	0.16127	3.73928	21	522	0.16127	3.73928	4.34159	4.36096	4.53521	2.65876e-116	1.43814e-145	4.73868e-118
NM_153510	Pilra	2588	127	390	1.53045	4.78344	104	490	1.34645	5.91746	104	490	1.34645	5.91746	1.64409	2.16422	2.13582	1.71906e-32	1.66396e-46	1.94489e-54
NM_008842	Pim1	1769	182	675	3.20866	12.112	178	853	3.37141	15.0704	178	853	3.37141	15.0704	1.9164	3.29428	2.16029	2.06313e-68	6.63282e-185	2.18879e-95
NM_008845	Pip4k2a	3471	268	970	2.40802	8.87068	241	1046	2.32639	9.41847	241	1046	2.32639	9.41847	1.8812	2.93198	2.0174	1.78057e-95	1.33343e-247	4.90699e-107
NM_011087	Pira1	3453	112	1298	1.01158	11.9321	89	1553	0.863602	14.0565	89	1553	0.863602	14.0565	3.56017	4.44383	4.02473	6.98702e-260	0	0
NM_011088	Pira11	2102	108	647	1.6024	9.77038	62	683	0.988278	10.1553	62	683	0.988278	10.1553	2.60818	3.69882	3.36117	1.16479e-95	1.575e-174	3.75578e-123
NM_011089	Pira2	3464	93	659	0.837307	6.03875	75	825	0.725443	7.44354	75	825	0.725443	7.44354	2.85042	3.307	3.35905	3.28649e-107	1.35412e-140	1.67099e-148
NM_008848	Pira6	2043	14	75	0.213717	1.16529	22	71	0.360806	1.08616	22	71	0.360806	1.08616	2.44691	3.02782	1.58994	3.82592e-11	1.71813e-21	3.47324e-06
NM_011094	Pira7	2169	0	24	0.001	0.35123	0	29	0.001	0.41787	0	29	0.001	0.41787	8.45627	4.381	8.70691	1.48669e-07	7.38642e-11	1.65448e-08
NM_011095	Pirb	2728	115	1317	1.31472	15.3243	103	1360	1.26507	15.5811	103	1360	1.26507	15.5811	3.543	3.51563	3.62251	1.3748e-262	1.74747e-282	1.0469e-260
NM_021308	Piwil2	4913	3	88	0.0190438	0.568559	4	103	0.0272793	0.65523	4	103	0.0272793	0.65523	4.89992	2.86052	4.58612	1.32304e-22	3.09965e-18	5.52984e-24
NM_011099	Pkm	2432	69	365	0.884841	4.76397	34	514	0.46842	6.60546	34	514	0.46842	6.60546	2.42867	3.1875	3.81778	3.64551e-50	5.05463e-101	3.04036e-103
NM_008869	Pla2g4a	2846	20	256	0.219167	2.85525	60	272	0.706377	2.98701	60	272	0.706377	2.98701	3.70352	4.78153	2.08019	1.34781e-53	1.97622e-85	1.10546e-29
NM_013737	Pla2g7	1923	225	5850	3.64908	96.5642	261	6028	4.54759	97.9709	261	6028	4.54759	97.9709	4.72589	4.62833	4.42918	0	0	0
NM_139198	Plac8	696	183	2342	8.20014	106.811	158	3100	7.6062	139.205	158	3100	7.6062	139.205	3.70327	4.65016	4.19389	0	0	0
NM_008873	Plau	2343	20	60	0.266218	0.812865	13	72	0.185905	0.960425	13	72	0.185905	0.960425	1.61041	2.87464	2.36911	1.07218e-05	1.82587e-13	7.20959e-10
NM_011113	Plaur	1396	18	133	0.40213	3.02417	4	227	0.0960052	5.08211	4	227	0.0960052	5.08211	2.9108	4.44863	5.72617	8.02771e-23	1.88147e-54	6.28758e-58
NM_177568	Plcb2	5145	36	149	0.218221	0.919265	31	201	0.201881	1.22099	31	201	0.201881	1.22099	2.07469	2.53933	2.59648	1.63955e-17	8.8707e-36	1.23304e-28
NM_013829	Plcb4	3692	44	149	0.371681	1.28104	51	150	0.462837	1.26979	51	150	0.462837	1.26979	1.78518	2.60221	1.45602	1.6265e-14	1.42035e-20	1.16605e-10
NM_172285	Plcg2	4345	86	392	0.617289	2.86376	83	409	0.640042	2.94196	83	409	0.640042	2.94196	2.21389	3.53242	2.20054	3.38976e-48	4.66037e-145	2.67347e-47
NM_001114663	Plcl1	6555	4	132	0.0190312	0.639206	15	178	0.0766723	0.848693	15	178	0.0766723	0.848693	5.06984	3.79025	3.46846	3.53548e-34	1.93889e-46	1.34357e-33
NM_001164056	Pld1	4987	0	17	0.001	0.108205	0	25	0.001	0.156676	0	25	0.001	0.156676	6.75763	7.41186	7.29164	1.75835e-05	1.31476e-07	2.18091e-07
NM_178911	Pld4	1978	254	1493	4.00486	23.9592	240	1196	4.06542	18.8977	240	1196	4.06542	18.8977	2.58076	2.69771	2.21673	6.0513e-217	7.04741e-213	1.09307e-137
NM_019549	Plek	4117	48	850	0.363614	6.55357	110	1434	0.895224	10.8861	110	1434	0.895224	10.8861	4.1718	4.43084	3.60409	9.9453e-193	0	1.09385e-273
NM_133942	Plekha1	3321	236	476	2.21627	4.54965	230	646	2.32049	6.07949	230	646	2.32049	6.07949	1.03762	1.36297	1.38952	6.49829e-20	6.8094e-40	1.14775e-39
NM_001081333	Plekhg4	4167	0	31	0.001	0.236145	0	30	0.001	0.22501	0	30	0.001	0.22501	7.88353	8.72165	7.81384	1.22389e-09	2.27604e-15	8.70668e-09
NM_001039493	Plekhm3	8562	50	192	0.182127	0.711813	32	210	0.125226	0.766562	32	210	0.125226	0.766562	1.96655	3.41815	2.61387	7.58677e-21	1.70378e-50	4.31496e-30
NM_153119	Plekho2	3327	221	709	2.07166	6.76446	196	741	1.97389	6.96095	196	741	1.97389	6.96095	1.70719	2.38133	1.81824	2.25526e-61	7.31819e-125	2.29061e-66
NM_020568	Plin4	5755	120	2607	0.650303	14.3792	186	2944	1.0829	15.9881	186	2944	1.0829	15.9881	4.46673	3.32018	3.88403	0	0	0
NM_001077348	Plin5	1994	14	76	0.218969	1.20984	12	122	0.20164	1.91222	12	122	0.20164	1.91222	2.46602	3.10637	3.2454	2.25922e-11	2.00702e-10	5.24225e-22
NM_011636	Plscr1	2141	402	1157	5.85584	17.1536	333	1308	5.21132	19.0939	333	1308	5.21132	19.0939	1.55057	2.38186	1.87339	9.30408e-87	1.09472e-146	3.61639e-121
NM_023564	Plscr3	2785	2	36	0.0223967	0.410315	0	12	0.001	0.134666	0	12	0.001	0.134666	4.19537	2.64403	7.07325	6.99892e-09	8.46028e-05	0.000855206
NM_011125	Pltp	1806	596	1676	10.2922	29.4575	396	1650	7.34679	28.5542	396	1650	7.34679	28.5542	1.51708	1.59227	1.95852	2.80254e-121	6.44938e-109	7.1716e-162
NM_172775	Plxnb1	8600	512	1551	1.85674	5.7247	330	1391	1.28569	5.05512	330	1391	1.28569	5.05512	1.62443	1.05509	1.97521	5.39995e-124	4.42471e-47	3.76034e-138
NM_018797	Plxnc1	7059	501	1550	2.21347	6.96993	512	1813	2.43023	8.02708	512	1813	2.43023	8.02708	1.65483	1.27524	1.72379	3.09783e-127	2.39667e-63	1.60531e-149
NM_021451	Pmaip1	2654	28	64	0.329031	0.765453	10	100	0.126246	1.17761	10	100	0.126246	1.17761	1.21809	4.29938	3.22155	0.000270795	1.19117e-38	4.49768e-18
NM_178087	Pml	5378	19	60	0.110182	0.354136	9	48	0.0560714	0.278948	9	48	0.0560714	0.278948	1.68441	2.12946	2.31466	5.26006e-06	2.43932e-07	1.01522e-06
NM_011141	Pou3f1	3013	2	23	0.0207019	0.242308	4	23	0.0444816	0.238579	4	23	0.0444816	0.238579	3.54901	7.13883	2.42318	2.31128e-05	0.000494845	0.000811719
NM_001144855	Ppfia4	6067	17	94	0.0873886	0.491806	20	120	0.110453	0.618174	20	120	0.110453	0.618174	2.49257	1.85644	2.48458	5.26969e-14	1.13063e-11	1.13825e-16
NM_173760	Ppip5k2	5565	684	2329	3.83328	13.2845	1175	2819	7.07445	15.8319	1175	2819	7.07445	15.8319	1.79309	1.50018	1.16214	2.16872e-213	1.53459e-167	1.19777e-128
NM_001110218	Ppm1h	6413	45	197	0.218842	0.97509	69	227	0.360502	1.10629	69	227	0.360502	1.10629	2.15564	2.39535	1.61765	6.3149e-24	2.48863e-36	5.0655e-18
NM_175242	Ppp1r18	3185	4	33	0.0391679	0.328885	0	30	0.001	0.294385	0	30	0.001	0.294385	3.06984	3.29785	8.20156	1.35899e-06	1.84897e-10	8.70054e-09
NM_001085501	Ppp1r3d	3267	4	38	0.0381848	0.369211	3	50	0.0307675	0.478326	3	50	0.0307675	0.478326	3.27337	2.22899	3.95852	7.23224e-08	9.28469e-06	5.39323e-11
NM_172574	Pqlc3	1928	38	110	0.61469	1.81103	26	102	0.451842	1.65347	26	102	0.451842	1.65347	1.55888	2.81114	1.87161	3.08366e-09	3.14863e-23	2.33584e-10
NM_007548	Prdm1	5143	16	58	0.0970249	0.357974	20	98	0.130297	0.595542	20	98	0.130297	0.595542	1.88343	3.60926	2.1924	1.22332e-06	5.97739e-37	5.10278e-12
NM_029942	Prelid2	724	274	616	11.803	27.0073	320	925	14.8092	39.9306	320	925	14.8092	39.9306	1.1942	1.52048	1.431	1.15853e-31	3.37369e-56	7.64175e-59
NM_177782	Prex1	6530	295	619	1.40893	3.00897	229	534	1.17501	2.55583	229	534	1.17501	2.55583	1.09467	1.56528	1.12111	8.29686e-28	1.44822e-61	6.81042e-24
NM_011073	Prf1	2054	2	20	0.0303675	0.309079	2	30	0.0326249	0.456482	2	30	0.0326249	0.456482	3.34737	4.73714	3.80651	0.000138632	2.73913e-14	1.01586e-06
NM_008855	Prkcb	8830	183	492	0.646353	1.76866	121	471	0.45914	1.66711	121	471	0.45914	1.66711	1.45226	2.29244	1.86034	4.03356e-34	6.03813e-113	7.19339e-44
NM_011103	Prkcd	2790	214	729	2.39215	8.29398	253	981	3.03834	10.9892	253	981	3.03834	10.9892	1.79375	2.4082	1.85474	1.59817e-67	7.8591e-141	6.49779e-90
NM_008856	Prkch	3301	105	323	0.992027	3.10597	67	470	0.680063	4.44995	67	470	0.680063	4.44995	1.64659	2.18192	2.71005	3.84648e-27	5.74287e-47	7.85193e-69
NM_016979	Prkx	3217	119	354	1.15365	3.49295	76	420	0.791558	4.08039	76	420	0.791558	4.08039	1.59823	2.46252	2.36594	1.91217e-28	9.74559e-61	6.28204e-53
NM_011171	Procr	1504	23	288	0.476935	6.07833	16	307	0.356445	6.3796	16	307	0.356445	6.3796	3.67181	3.55184	4.16172	8.81283e-60	2.36017e-69	5.89653e-66
NM_021381	Prokr1	4073	0	23	0.001	0.179247	0	40	0.001	0.306937	0	40	0.001	0.306937	7.48581	8.06651	8.2618	2.94852e-07	1.14302e-09	1.3625e-11
NM_019429	Prss16	2152	2	136	0.0289846	2.00602	0	171	0.001	2.48346	0	171	0.001	2.48346	6.11291	11.4536	11.2781	5.94779e-38	3.33775e-52	9.39873e-49
NM_011178	Prtn3	983	4	106	0.126907	3.42288	4	113	0.136341	3.59276	4	113	0.136341	3.59276	4.75337	7.90957	4.7198	1.129e-26	6.82489e-147	1.15577e-26
NM_181348	Prune2	12512	16	73	0.0398816	0.185198	6	82	0.0160674	0.204828	6	82	0.0160674	0.204828	2.21527	3.78153	3.67221	9.16528e-10	8.47283e-07	1.23394e-16
NM_177611	Psd4	4700	103	285	0.683469	1.9248	86	374	0.613085	2.48701	86	374	0.613085	2.48701	1.49376	2.77235	2.02025	5.06138e-21	8.62867e-98	5.56139e-39
NM_010724	Psmb8	1223	1879	6143	47.9159	159.439	1637	6763	44.8479	172.829	1637	6763	44.8479	172.829	1.73442	1.98635	1.94623	0	0	0
NM_013585	Psmb9	806	528	2010	20.4305	79.1591	500	2052	20.7852	79.5693	500	2052	20.7852	79.5693	1.95403	1.90582	1.93665	4.84307e-207	2.24361e-203	4.10256e-198
NM_025682	Pspc1	2375	118	241	1.54952	3.22102	143	349	2.0174	4.59267	143	349	2.0174	4.59267	1.05569	1.39264	1.18683	7.06537e-11	4.54276e-28	2.11914e-17
NM_011193	Pstpip1	1853	30	102	0.504923	1.74729	12	158	0.216983	2.66492	12	158	0.216983	2.66492	1.79098	4.55476	3.61844	2.72083e-10	2.21733e-59	5.77028e-31
NM_008964	Ptger2	3768	32	69	0.264861	0.58127	10	44	0.088922	0.36496	10	44	0.088922	0.36496	1.13397	1.77276	2.03713	0.000358271	1.61606e-07	1.80967e-05
NM_008969	Ptgs1	2864	339	910	3.69153	10.0857	251	747	2.93644	8.15175	251	747	2.93644	8.15175	1.45003	1.68834	1.47304	4.47075e-62	1.46331e-63	8.79969e-50
NM_025760	Ptplad2	2089	28	106	0.418022	1.61067	38	94	0.609488	1.40635	38	94	0.609488	1.40635	1.94601	2.76534	1.20628	8.45329e-12	3.61199e-22	1.53468e-05
NM_011201	Ptpn1	4213	976	3025	7.225	22.7915	938	2912	7.45987	21.6025	938	2912	7.45987	21.6025	1.65743	1.97967	1.53397	6.65225e-248	0	9.05333e-203
NM_011206	Ptpn18	1587	105	218	2.06344	4.36033	50	261	1.05563	5.14004	50	261	1.05563	5.14004	1.07938	3.09872	2.28367	2.89219e-10	2.6648e-97	6.42187e-32
NM_008979	Ptpn22	2734	14	339	0.159702	3.93587	30	562	0.367657	6.42452	30	562	0.367657	6.42452	4.62323	6.31551	4.12716	1.49057e-82	0	1.84449e-119
NM_013545	Ptpn6	2211	10	88	0.141056	1.26338	0	58	0.001	0.819865	0	58	0.001	0.819865	3.16295	2.94659	9.67924	1.25483e-16	3.81504e-17	1.14978e-16
NM_177081	Ptpn7	3264	5	59	0.0477749	0.573775	12	103	0.123183	0.986257	12	103	0.123183	0.986257	3.58616	5.51412	3.00116	1.19665e-12	4.3781e-76	1.94588e-17
NM_011210	Ptprc	5249	0	48	0.001	0.290271	6	58	0.0382996	0.345346	6	58	0.0382996	0.345346	8.18126	8.72046	3.17264	9.95555e-15	2.88425e-19	1.0733e-10
NM_011212	Ptpre	5411	40	174	0.230548	1.02073	75	181	0.464412	1.04545	75	181	0.464412	1.04545	2.14646	3.31747	1.17065	3.87469e-21	7.88308e-52	2.41153e-09
NM_008984	Ptprm	5569	74	245	0.414414	1.39646	110	275	0.661813	1.54333	110	275	0.661813	1.54333	1.75263	2.13924	1.22155	1.17081e-22	4.17965e-31	1.56491e-14
NM_011215	Ptprn2	4688	20	92	0.133052	0.622931	26	118	0.185826	0.786679	26	118	0.185826	0.786679	2.22708	1.42902	2.08183	3.94841e-12	6.45207e-06	1.92808e-13
NM_023258	Pycard	2135	22	178	0.321369	2.64644	6	242	0.0941615	3.54259	6	242	0.0941615	3.54259	3.04175	5.10249	5.23352	1.42704e-31	8.50916e-83	2.02937e-59
NM_001162938	Pydc3	2987	2	33	0.0208821	0.350686	8	74	0.0897377	0.774283	8	74	0.0897377	0.774283	4.06984	3.42746	3.10908	4.69358e-08	8.61188e-25	3.52388e-13
NM_175026	Pyhin1	3497	12	181	0.10702	1.64294	13	236	0.124557	2.10921	13	236	0.124557	2.10921	3.94033	6.87669	4.08183	5.71838e-40	9.26276e-140	3.39529e-50
NM_007376	Pzp	4681	185729	530760	1237.43	3599.14	193040	519789	1381.75	3470.5	193040	519789	1381.75	3470.5	1.54031	1.35483	1.32865	0	0	0
NM_175543	Rab11fip4	3145	10	78	0.0991651	0.787252	21	65	0.223727	0.645946	21	65	0.223727	0.645946	2.98892	3.05907	1.52967	4.28259e-14	1.65139e-11	1.7458e-05
NM_175562	Rab39	2971	14	85	0.146962	0.908147	24	104	0.270663	1.09404	24	104	0.270663	1.09404	2.62748	2.07212	2.0151	1.8034e-13	7.68457e-12	1.62571e-11
NM_001002786	Rab44	4105	0	22	0.001	0.170118	4	28	0.0326488	0.213181	4	28	0.0326488	0.213181	7.41039	3.96596	2.70698	5.84457e-07	5.40313e-15	6.51493e-05
NM_009005	Rab7	624	2475	5174	123.7	263.197	2084	5550	111.901	277.979	2084	5550	111.901	277.979	1.0893	1.28596	1.31275	8.7891e-223	7.74668e-273	3.65194e-305
NM_173413	Rab8b	4751	102	504	0.669568	3.36733	137	668	0.966174	4.39435	137	668	0.966174	4.39435	2.3303	3.32787	2.18529	1.23305e-65	8.081e-207	5.47213e-76
NM_009008	Rac2	3036	261	2036	2.68113	21.2871	179	2080	1.97547	21.4124	179	2080	1.97547	21.4124	2.98906	3.94989	3.43817	0	0	0
NM_011237	Rad9a	2046	46	144	0.701184	2.23407	48	155	0.78606	2.36771	48	155	0.78606	2.36771	1.67181	1.74911	1.59078	6.43723e-13	6.70306e-20	2.36981e-12
NM_009018	Raet1c	1242	2	30	0.0502213	0.766724	0	58	0.001	1.45952	0	58	0.001	1.45952	3.93234	11.0194	10.5113	3.08717e-07	2.16406e-22	1.14923e-16
NM_001015046	Rap1gap2	6410	39	230	0.189752	1.13896	31	250	0.162041	1.21895	31	250	0.162041	1.21895	2.58553	2.95953	2.91121	2.80277e-34	3.56382e-46	7.29247e-40
NM_175930	Rapgef5	3987	89	302	0.696183	2.40436	101	449	0.84878	3.51968	101	449	0.84878	3.51968	1.78812	1.27374	2.05198	1.90529e-28	5.51598e-14	1.59813e-47
NM_001045513	Raph1	9117	2804	9805	9.59192	34.1378	4590	12011	16.8687	41.1747	4590	12011	16.8687	41.1747	1.83148	1.55694	1.28741	0	0	0
NM_009026	Rasd1	1609	10	485	0.193831	9.56809	3	550	0.062472	10.6834	3	550	0.062472	10.6834	5.62536	5.87669	7.41795	4.78634e-130	4.11821e-100	1.9135e-150
NM_011246	Rasgrp1	5155	80	502	0.483995	3.09111	60	514	0.38998	3.11629	60	514	0.38998	3.11629	2.67506	3.34958	2.99836	1.56342e-76	5.45438e-106	1.92389e-83
NM_001013386	Rasl10b	3481	2	625	0.0179187	5.69922	6	720	0.057752	6.46445	6	720	0.057752	6.46445	8.31316	7.99688	6.80651	2.49434e-185	2.66667e-156	3.9951e-193
NM_175445	Rassf2	4825	90	466	0.581735	3.06569	57	452	0.39582	2.92782	57	452	0.39582	2.92782	2.39778	3.87905	2.88691	7.69578e-63	4.12093e-172	9.56997e-71
NM_178045	Rassf4	6370	208	904	1.01837	4.50473	116	979	0.610153	4.80337	116	979	0.610153	4.80337	2.14519	2.9955	2.97681	1.23677e-105	4.82759e-166	5.28167e-157
NM_183024	Raver2	4006	8	99	0.0622814	0.784448	8	88	0.0669112	0.686554	8	88	0.0669112	0.686554	3.6548	3.52722	3.35905	5.40006e-21	3.54896e-15	1.39605e-16
NM_009029	Rb1	4642	244	487	1.63932	3.33015	241	518	1.73953	3.48761	241	518	1.73953	3.48761	1.02249	1.5363	1.00354	6.86427e-20	3.03662e-52	1.46806e-19
NM_001170847	Rbm20	6607	12	75	0.0566443	0.360327	18	51	0.0912826	0.241251	18	51	0.0912826	0.241251	2.6693	2.35381	1.40212	3.48772e-12	1.75663e-11	0.000440318
NM_009037	Rcn1	3063	207	837	2.10767	8.67397	224	866	2.45031	8.83637	224	866	2.45031	8.83637	2.04104	1.76242	1.85049	7.29416e-92	1.69101e-64	2.98789e-79
NM_011992	Rcn2	2042	233	559	3.55861	8.68952	241	740	3.95441	11.3261	241	740	3.95441	11.3261	1.28796	1.11202	1.51811	2.48213e-32	1.42939e-35	1.59205e-51
NM_030017	Rdh12	1674	0	24	0.001	0.455088	0	36	0.001	0.672125	0	36	0.001	0.672125	8.83	10.6223	9.39259	1.48695e-07	6.52755e-23	1.80422e-10
NM_011036	Reg3b	759	0	80	0.001	3.34571	44	260	1.94237	10.7062	44	260	1.94237	10.7062	11.7081	13.5153	2.46256	2.2677e-24	7.68361e-77	1.11601e-34
NM_009046	Relb	2218	59	284	0.829603	4.0644	40	264	0.604252	3.72002	40	264	0.604252	3.72002	2.29255	2.94503	2.62209	1.08478e-36	1.78401e-68	1.01354e-37
NM_177073	Relt	2817	8	96	0.0885692	1.08174	21	90	0.249777	0.998525	21	90	0.249777	0.998525	3.61041	6.53156	1.99916	3.44251e-20	1.58968e-54	5.31368e-10
NM_181596	Retnlg	610	4	622	0.204508	32.3668	12	972	0.659131	49.8012	12	972	0.659131	49.8012	7.30622	16.7266	6.23947	1.66509e-180	0	3.69805e-254
NM_016846	Rgl1	3887	333	700	2.67183	5.71641	295	810	2.54289	6.51289	295	810	2.54289	6.51289	1.09728	1.18113	1.35683	2.00956e-31	1.97521e-40	9.6315e-48
NM_178615	Rgmb	2633	31	93	0.36719	1.12117	38	102	0.483563	1.21074	38	102	0.483563	1.21074	1.61041	2.03376	1.32412	2.68641e-08	8.87392e-12	1.07846e-06
NM_015811	Rgs1	1343	26	283	0.603778	6.68883	20	576	0.498969	13.4045	20	576	0.498969	13.4045	3.46966	5.89557	4.74762	4.76871e-56	2.43217e-236	9.84343e-134
NM_026446	Rgs19	1457	89	278	1.90507	6.05654	62	346	1.42578	7.42198	62	346	1.42578	7.42198	1.66865	3.11329	2.38005	6.22036e-24	2.90088e-76	4.48289e-44
NM_009061	Rgs2	3009	111	450	1.15048	4.74712	95	651	1.05784	6.76179	95	651	1.05784	6.76179	2.04481	4.01661	2.67628	5.7656e-50	9.98935e-187	1.03129e-93
NM_007484	Rhoc	1082	364	965	10.4919	28.31	230	1342	7.12231	38.764	230	1342	7.12231	38.764	1.43204	1.89792	2.4443	1.45613e-64	1.94049e-117	1.52094e-173
NM_001081105	Rhoh	4960	24	82	0.150907	0.524773	13	41	0.0878176	0.258348	13	41	0.0878176	0.258348	1.79804	3.62166	1.55673	1.66382e-08	9.41253e-35	0.00070594
NM_177158	Rinl	2888	66	307	0.712732	3.37428	48	289	0.556883	3.12755	48	289	0.556883	3.12755	2.24315	3.18664	2.48959	1.44035e-38	2.60582e-92	6.48856e-39
NM_001081013	Rlf	6585	491	1603	2.32544	7.72712	690	2000	3.51086	9.49243	690	2000	3.51086	9.49243	1.73243	1.74243	1.43495	2.50628e-140	2.66842e-170	1.56821e-126
NM_001162932	Rmi2	3739	23	62	0.191846	0.526352	14	131	0.125456	1.09501	14	131	0.125456	1.09501	1.45608	3.1586	3.12569	3.43428e-05	2.29659e-24	8.68702e-23
NM_021472	Rnase4	1540	38	222	0.76956	4.57585	40	262	0.870281	5.31721	40	262	0.870281	5.31721	2.57193	2.79417	2.61112	6.28988e-33	1.14352e-36	2.84644e-37
NM_011882	Rnasel	4758	58	314	0.380175	2.09481	70	395	0.492939	2.59463	70	395	0.492939	2.59463	2.46209	3.12057	2.39605	5.63534e-44	4.761e-101	1.42842e-50
NM_027258	Rnf157	4655	38	106	0.254591	0.722813	12	85	0.0863737	0.570693	12	85	0.0863737	0.570693	1.50544	3.23113	2.72405	1.52379e-08	6.69828e-28	2.92203e-13
NM_013845	Ror1	3542	13	158	0.114465	1.41595	23	195	0.21757	1.72064	23	195	0.21757	1.72064	3.62879	3.3221	2.98339	7.58549e-33	1.7634e-24	4.73994e-32
NM_028003	Rpap3	2260	248	796	3.42234	11.1801	245	775	3.63227	10.7176	245	775	3.63227	10.7176	1.70787	1.36977	1.56104	8.12375e-69	8.97283e-45	4.08427e-56
NM_148945	Rps6ka3	2223	43	229	0.603266	3.26991	66	334	0.994774	4.69581	66	334	0.994774	4.69581	2.43839	2.09128	2.23893	5.66539e-32	2.45661e-32	1.25929e-39
NM_021384	Rsad2	3785	203	495	1.67267	4.15125	211	583	1.86783	4.814	211	583	1.86783	4.814	1.31139	2.82318	1.36587	1.5655e-29	7.88286e-214	5.23434e-35
NM_001162957	Rsph4a	3650	30	176	0.256335	1.53059	72	315	0.660936	2.69725	72	315	0.660936	2.69725	2.57799	2.80753	2.0289	2.30006e-26	7.34801e-42	3.60391e-33
NM_199223	Rtn4rl2	1263	0	76	0.001	1.91007	4	136	0.106115	3.36542	4	136	0.106115	3.36542	10.8994	3.67332	4.98708	3.66125e-23	2.1643e-36	6.8362e-33
NM_023386	Rtp4	1573	696	2685	13.7994	54.182	480	2565	10.2243	50.9638	480	2565	10.2243	50.9638	1.97321	2.44671	2.31747	7.70777e-280	0	0
NR_046459	Rubie	1404	0	63	0.001	1.42434	0	43	0.001	0.957204	0	43	0.001	0.957204	10.4761	10.8926	9.90268	3.04523e-19	3.58848e-23	1.95423e-12
NM_019732	Runx3	3891	13	51	0.104199	0.416053	15	77	0.129167	0.61849	15	77	0.129167	0.61849	1.99743	4.43253	2.25952	2.38262e-06	4.89083e-59	5.71923e-10
NM_016740	S100a11	504	437	2236	27.0415	140.825	267	2594	17.7501	160.858	267	2594	17.7501	160.858	2.38066	2.92258	3.17989	2.14099e-295	0	0
NM_011313	S100a6	719	36	173	1.56154	7.6376	53	213	2.46983	9.25878	53	213	2.46983	9.25878	2.29015	3.22134	1.90641	1.07153e-22	7.57897e-76	4.82601e-21
NM_013650	S100a8	392	7	768	0.556918	62.1892	2	795	0.170948	63.3847	2	795	0.170948	63.3847	6.80305	8.40543	8.53443	3.84749e-219	0	4.32319e-222
NM_009114	S100a9	488	37	1937	2.36462	125.994	34	2980	2.33442	190.853	34	2980	2.33442	190.853	5.7356	7.66996	6.35326	0	0	0
NM_009117	Saa1	607	1322	1005235	67.9239	52567.7	1275	1104509	70.3787	56870.1	1275	1104509	70.3787	56870.1	9.59604	9.15758	9.65831	0	0	0
NM_011314	Saa2	610	1110	1228634	56.7509	63934.1	1194	1277996	65.5835	65479.1	1194	1277996	65.5835	65479.1	10.1377	9.22029	9.96349	0	0	0
NM_011315	Saa3	531	421	502632	24.7268	30046.6	448	615883	28.2685	36249.9	448	615883	28.2685	36249.9	10.2469	8.95073	10.3246	0	0	0
NM_010156	Samd9l	5344	257	1192	1.49984	7.08026	538	2257	3.37315	13.1998	538	2257	3.37315	13.1998	2.23899	2.64227	1.96835	1.33412e-146	0	1.5787e-222
NM_023380	Samsn1	1845	8	146	0.13523	2.51186	14	217	0.254245	3.67592	14	217	0.254245	3.67592	4.21527	5.28866	3.85382	6.16785e-34	2.74384e-106	2.44172e-44
NM_028773	Sash3	2584	46	191	0.555194	2.34628	43	195	0.557566	2.35855	43	195	0.557566	2.35855	2.07931	4.4252	2.08069	3.13297e-22	4.93593e-143	1.44515e-21
NM_183426	Sbno2	4679	803	1978	5.35232	13.4188	577	1964	4.13183	13.1187	577	1964	4.13183	13.1187	1.32602	1.89791	1.66677	8.02501e-117	7.5229e-220	1.9914e-154
NM_028903	Scara5	3809	6	773	0.049127	6.44181	2	612	0.017593	5.02162	2	612	0.017593	5.02162	7.03481	12.1582	8.15701	2.16384e-222	1.22402e-150	5.21152e-170
NM_001045526	Scimp	1055	37	217	1.09378	6.529	34	175	1.07981	5.18428	34	175	1.07981	5.18428	2.57754	2.26852	2.26337	2.767e-32	3.2319e-21	1.6996e-21
NM_011520	Sdc3	4972	1920	5094	12.0434	32.5213	1148	5008	7.73625	31.4801	1148	5008	7.73625	31.4801	1.43314	1.65139	2.02473	0	0	0
NM_022324	Sdf2l1	1118	923	2728	25.7478	77.4537	840	2803	25.1743	78.3582	840	2803	25.1743	78.3582	1.58889	1.82943	1.63813	1.69139e-210	0	1.29128e-214
NM_133902	Sdsl	1223	295	1841	7.52273	47.7823	258	1425	7.06827	36.4159	258	1425	7.06827	36.4159	2.66715	2.29124	2.36514	2.51799e-277	9.52155e-206	3.11546e-177
NM_021305	Sec61a2	2369	122	280	1.60611	3.75174	145	359	2.0508	4.73623	145	359	2.0508	4.73623	1.22399	1.03448	1.20755	1.60722e-15	2.39746e-13	2.46335e-18
NM_145373	Sectm1a	1615	25	347	0.482778	6.82019	10	356	0.207466	6.88939	10	356	0.207466	6.88939	3.82038	3.89196	5.05343	3.65917e-74	4.24871e-54	1.10325e-85
NM_011346	Sell	2341	2	128	0.0266445	1.73559	4	172	0.0572504	2.29631	4	172	0.0572504	2.29631	6.02545	7.20881	5.32589	1.40522e-35	5.3556e-89	9.88733e-43
NM_009151	Selplg	2604	97	407	1.16174	4.96127	78	424	1.00363	5.08895	78	424	1.00363	5.08895	2.09442	3.91187	2.34214	1.10993e-46	2.2233e-170	8.54934e-53
NM_013659	Sema4b	3946	231	530	1.82572	4.26342	151	579	1.28215	4.5859	151	579	1.28215	4.5859	1.22355	2.18865	1.83864	2.0273e-28	5.34494e-96	7.30003e-53
NM_001126047	Sema4c	3805	78	291	0.639322	2.4276	61	352	0.53715	2.89129	61	352	0.53715	2.89129	1.92492	2.91417	2.42832	3.09187e-30	8.34203e-60	7.1788e-46
NM_013660	Sema4d	4377	20	131	0.142506	0.950024	21	198	0.160754	1.41381	21	198	0.160754	1.41381	2.73694	4.2607	3.13666	3.81624e-21	6.60961e-88	4.13057e-34
NM_001009818	Sept11	5123	372	1076	2.26464	6.66696	467	1532	3.05431	9.34625	467	1532	3.05431	9.34625	1.55775	1.54851	1.61354	2.68368e-81	1.27203e-83	2.92703e-115
NM_011889	Sept3	4731	8	29	0.0527372	0.194574	19	69	0.134561	0.455826	19	69	0.134561	0.455826	1.88343	4.00393	1.76022	0.000882398	1.80795e-15	8.23125e-07
NM_213614	Sept5	2155	5	40	0.0723606	0.589186	10	75	0.155479	1.08772	10	75	0.155479	1.08772	3.02545	1.97418	2.80651	1.00647e-07	4.38716e-10	3.77456e-12
NM_012032	Serinc3	3694	8498	37033	71.7463	318.223	9108	40527	82.6126	342.887	9108	40527	82.6126	342.887	2.14906	2.24704	2.0533	0	0	0
NM_144834	Serpina10	1570	10588	36272	210.326	733.35	8755	33877	186.843	674.386	8755	33877	186.843	674.386	1.80187	1.45992	1.85175	0	0	0
NM_026535	Serpina12	3690	54	717	0.456401	6.16783	74	445	0.671932	3.76909	74	445	0.671932	3.76909	3.75639	2.21163	2.48783	2.09886e-150	1.2506e-31	2.34366e-59
NM_001167705	Serpina3a	1864	0	47	0.001	0.800372	6	36	0.107851	0.603615	6	36	0.107851	0.603615	9.64453	3.61978	2.48458	1.98695e-14	3.16229e-11	1.2685e-05
NM_008458	Serpina3c	1690	15421	40656	284.581	763.621	16277	42625	322.706	788.281	16277	42625	322.706	788.281	1.42402	1.09141	1.28849	0	0	0
NM_001168295	Serpina3f	2042	0	67	0.001	1.0415	0	108	0.001	1.65299	0	108	0.001	1.65299	10.0244	9.79959	10.6909	1.89734e-20	6.90105e-16	7.69657e-31
NM_009251	Serpina3g	2030	315	16252	4.83943	254.127	179	16930	2.95445	260.654	179	16930	2.95445	260.654	5.71457	6.84056	6.4631	0	0	0
NR_033450	Serpina3h	2051	645	15105	9.80785	233.773	361	16719	5.89741	254.77	361	16719	5.89741	254.77	4.57503	4.0397	5.43297	0	0	0
NM_001199940	Serpina3i	2193	41	3042	0.583076	44.0312	21	3080	0.320849	43.895	21	3080	0.320849	43.895	6.2387	6.40587	7.09602	0	0	0
NM_011458	Serpina3k	1652	238080	580112	4494.62	11146.6	238156	606868	4830.27	11481.2	238156	606868	4830.27	11481.2	1.31033	1.16505	1.2491	0	0	0
NM_009253	Serpina3m	1668	37688	103802	704.671	1975.37	36198	118128	727.124	2213.4	36198	118128	727.124	2213.4	1.4871	1.38337	1.60599	0	0	0
NM_009252	Serpina3n	2085	33245	429476	497.279	6538.42	27530	358075	442.405	5367.49	27530	358075	442.405	5367.49	3.71681	3.55301	3.60081	0	0	0
NR_002861	Serpina4-ps1	1353	32	3110	0.737619	72.9629	32	2443	0.792451	56.4324	32	2443	0.792451	56.4324	6.62814	5.03753	6.15406	0	0	0
NM_172953	Serpina5	2162	0	96	0.001	1.40947	2	126	0.0309952	1.82145	2	126	0.0309952	1.82145	10.4609	11.01	5.8769	3.31661e-29	1.39266e-38	1.09787e-32
NM_177920	Serpina7	2368	964	3269	12.6962	43.8201	740	12323	10.4706	162.644	740	12323	10.4706	162.644	1.78719	4.30871	3.95731	9.32745e-298	0	0
NM_011454	Serpinb6b	1859	16	147	0.268423	2.51002	50	210	0.901178	3.53056	50	210	0.901178	3.53056	3.22512	5.6271	1.97001	1.09219e-27	7.25828e-138	1.23108e-21
NM_008871	Serpine1	3024	19	1466	0.195953	15.3883	24	3064	0.265919	31.6672	24	3064	0.265919	31.6672	6.29519	3.55277	6.89586	0	0	0
NM_009776	Serping1	1837	45260	101882	768.396	1760.47	37522	103901	684.379	1767.72	37522	103901	684.379	1767.72	1.19604	1.25995	1.36902	0	0	0
NM_080793	Setd7	7356	145	341	0.61476	1.47147	143	401	0.65135	1.70375	143	401	0.65135	1.70375	1.25916	2.15147	1.38721	1.79034e-19	2.43312e-70	5.79436e-25
NM_009160	Sftpd	1326	15	64	0.352799	1.53206	25	96	0.631708	2.26272	25	96	0.631708	2.26272	2.11856	3.86642	1.84073	2.9274e-08	2.52277e-20	1.30605e-09
NM_011890	Sgcb	3727	45	211	0.376559	1.79706	50	299	0.449501	2.50735	50	299	0.449501	2.50735	2.25469	2.68118	2.47977	5.68457e-27	7.23282e-48	4.74986e-40
NM_001168526	Sgms1	3280	0	58	0.001	0.561298	1	103	0.0102152	0.981446	1	103	0.0102152	0.981446	9.13262	3.49203	6.58612	9.77858e-18	1.02354e-14	1.01322e-27
NM_012009	Sh2d1b1	1433	4	37	0.0870549	0.819587	0	28	0.001	0.610682	0	28	0.001	0.610682	3.2349	2.49203	9.25428	1.30477e-07	0.000345369	3.15721e-08
NM_009164	Sh3bp1	1913	41	120	0.668419	1.99116	31	115	0.542959	1.87882	31	115	0.542959	1.87882	1.57478	1.7773	1.79092	4.03727e-10	2.36346e-21	6.04583e-11
NM_177364	Sh3pxd2b	7432	57	553	0.239193	2.36189	54	550	0.243449	2.31292	54	550	0.243449	2.31292	3.30369	3.26619	3.24802	4.25664e-104	3.48609e-107	2.66844e-96
NM_026381	Shisa5	1549	278	703	5.59723	14.406	290	797	6.27287	16.0809	290	797	6.27287	16.0809	1.36389	1.7957	1.35815	5.07883e-44	6.24814e-60	4.61338e-47
NM_025858	Shisa5	1792	49	375	0.852781	6.64252	34	448	0.635713	7.81346	34	448	0.635713	7.81346	2.96148	3.95215	3.61951	7.83663e-64	1.43852e-74	2.40513e-86
NM_011426	Siglec1	6427	452	3210	2.19336	15.8539	283	2934	1.47536	14.2677	283	2934	1.47536	14.2677	2.85362	2.91126	3.27362	0	0	0
NM_031181	Siglece	1849	212	2194	3.57584	37.6651	119	2402	2.1564	40.6012	119	2402	2.1564	40.6012	3.39687	4.11049	4.23482	0	0	0
NM_001177646	Sirpa	3835	6	27	0.0487939	0.22348	0	31	0.001	0.252638	0	31	0.001	0.252638	2.19537	9.23138	7.98093	0.000380895	4.77471e-20	4.55539e-09
NM_001002898	Sirpb1a	1232	2	98	0.050629	2.52496	6	151	0.163178	3.83062	6	151	0.163178	3.83062	5.64016	11.3359	4.55306	1.0118e-26	1.32704e-27	1.05396e-34
NM_018773	Skap2	1656	341	758	6.42205	14.5294	408	899	8.25505	16.9669	408	899	8.25505	16.9669	1.17787	1.29889	1.03937	6.63307e-38	7.30525e-54	4.71323e-35
NM_009192	Sla	2648	4	23	0.0471109	0.275708	2	22	0.0253065	0.259662	2	22	0.0253065	0.259662	2.54901	3.43758	3.35905	0.000358553	3.45031e-05	9.93225e-05
NM_013730	Slamf1	2688	2	19	0.0232049	0.22437	2	34	0.0249299	0.395324	2	34	0.0249299	0.395324	3.27337	3.55732	3.98708	0.000250448	1.67996e-20	9.72511e-08
NM_030710	Slamf6	2443	8	74	0.102128	0.961497	18	73	0.24687	0.933905	18	73	0.24687	0.933905	3.2349	6.31708	1.91952	2.13728e-14	1.05518e-69	6.51358e-08
NM_144539	Slamf7	3977	20	154	0.156839	1.22915	16	145	0.134798	1.1395	16	145	0.134798	1.1395	2.9703	4.78153	3.07953	8.20209e-27	3.56399e-57	8.70987e-25
NM_029084	Slamf8	2040	11	183	0.168168	2.84748	4	168	0.0656976	2.57384	4	168	0.0656976	2.57384	4.08171	4.33407	5.29194	1.96283e-41	1.52304e-49	1.23884e-41
NM_029612	Slamf9	1152	13	139	0.351942	3.83003	21	146	0.610783	3.96099	21	146	0.610783	3.96099	3.44395	1.90706	2.69713	8.96788e-28	1.7789e-10	6.57267e-22
NM_029415	Slc10a6	2124	12	541	0.1762	8.08504	0	674	0.001	9.91765	0	674	0.001	9.91765	5.51997	7.75255	13.2758	7.43357e-144	1.57619e-262	2.26586e-192
NM_013612	Slc11a1	2304	169	2197	2.28762	30.2682	157	2298	2.28316	31.1724	157	2298	2.28316	31.1724	3.72589	4.04681	3.77116	0	0	0
NM_001146161	Slc11a2	4373	345	1593	2.46048	11.5631	365	1795	2.79662	12.8289	365	1795	2.79662	12.8289	2.23252	1.84596	2.19764	6.67273e-195	5.00605e-128	5.6899e-204
NM_054055	Slc13a3	3224	1134	3087	10.9698	30.3935	1113	3685	11.567	35.7228	1113	3685	11.567	35.7228	1.47023	1.02769	1.62683	2.00701e-212	8.01924e-81	4.75083e-279
NM_001004148	Slc13a5	3285	132	2073	1.25319	20.031	63	2134	0.642577	20.3031	63	2134	0.642577	20.3031	3.99856	3.70776	4.98169	0	1.51491e-263	0
NM_023044	Slc15a3	2345	132	1242	1.75554	16.812	91	1236	1.30023	16.4732	91	1236	1.30023	16.4732	3.2595	3.32714	3.66329	7.09695e-230	2.27078e-236	3.36964e-239
NM_025807	Slc16a9	3563	88	396	0.770276	3.52792	51	417	0.479595	3.65783	51	417	0.479595	3.65783	2.19537	2.541	2.9311	3.51524e-48	2.02549e-52	2.41015e-66
NM_009201	Slc1a5	2758	78	212	0.882023	2.43995	76	266	0.923293	3.01433	76	266	0.923293	3.01433	1.46796	3.22123	1.70698	1.59737e-15	2.10901e-104	1.61429e-22
NM_138756	Slc25a36	3061	27	97	0.275093	1.00588	64	150	0.700546	1.53155	64	150	0.700546	1.53155	1.87047	1.93877	1.12844	2.25808e-10	9.57342e-26	1.58991e-07
NM_007450	Slc25a4	1142	125	295	3.41369	8.19966	123	400	3.60877	10.947	123	400	3.60877	10.947	1.26423	2.50143	1.60096	4.34024e-17	5.53323e-86	1.57331e-30
NM_172980	Slc28a2	3904	23	227	0.183737	1.84568	8	225	0.0686594	1.80126	8	225	0.0686594	1.80126	3.32843	4.55732	4.7134	1.60826e-43	2.87827e-71	2.06717e-52
NM_011401	Slc2a3	3973	18	62	0.141297	0.495351	8	74	0.067467	0.582125	8	74	0.067467	0.582125	1.80972	4.03831	3.10908	1.02709e-06	8.13678e-54	3.52463e-13
NM_172659	Slc2a6	2136	0	32	0.001	0.475541	0	24	0.001	0.351167	0	24	0.001	0.351167	8.89343	4.12946	8.45601	6.145e-10	6.28868e-09	4.14056e-07
NM_025286	Slc31a2	1824	256	915	4.37718	15.9234	251	999	4.61072	17.1176	251	999	4.61072	17.1176	1.86307	2.27319	1.89242	5.90496e-89	1.31603e-118	4.87267e-94
NM_001242427	Slc37a1	3362	12	59	0.111317	0.55705	0	58	0.001	0.53918	0	58	0.001	0.53918	2.32313	8.69692	9.07462	1.72658e-08	2.96529e-12	1.15006e-16
NM_009205	Slc3a1	2307	2047	6484	27.6726	89.2144	2089	6547	30.3397	88.6948	2089	6547	30.3397	88.6948	1.68882	1.72006	1.54764	0	0	0
NM_173865	Slc41a1	4675	149	387	0.993995	2.62766	125	346	0.895877	2.31312	125	346	0.895877	2.31312	1.40247	2.19267	1.36847	9.94005e-26	4.25515e-59	2.89704e-21
NM_177388	Slc41a2	4386	331	6676	2.35363	48.3156	317	7977	2.42165	56.8426	317	7977	2.42165	56.8426	4.35953	5.85882	4.55291	0	0	0
NM_001037493	Slc41a3	2270	1	41	0.013739	0.573321	0	58	0.001	0.798556	0	58	0.001	0.798556	5.383	9.09754	9.64125	2.62456e-11	5.82213e-11	1.14951e-16
NM_007513	Slc7a1	7195	43	146	0.186388	0.644113	47	242	0.21887	1.05121	47	242	0.21887	1.05121	1.78901	4.08291	2.2639	2.77816e-14	1.77601e-83	2.31274e-29
NM_011404	Slc7a5	3513	126	1555	1.11859	14.0505	88	2690	0.839314	23.9319	88	2690	0.839314	23.9319	3.65087	4.00968	4.83358	0	0	0
NM_178798	Slc7a6	3730	12	45	0.100335	0.382951	14	65	0.125759	0.544638	14	65	0.125759	0.544638	1.93234	5.06806	2.11463	1.63941e-05	3.71049e-36	5.77692e-08
NM_011407	Slfn1	1881	8	360	0.132642	6.0751	23	502	0.409693	8.341	23	502	0.409693	8.341	5.5173	6.30362	4.3476	7.05816e-96	3.13164e-206	1.3787e-110
NM_181542	Slfn10-ps	3516	1	21	0.00887015	0.189588	0	36	0.001	0.320005	0	36	0.001	0.320005	4.41776	9.50106	8.32195	1.29614e-05	3.93325e-22	1.80491e-10
NM_011408	Slfn2	1684	129	1354	2.38906	25.5221	138	1570	2.74572	29.1381	138	1570	2.74572	29.1381	3.41723	4.45181	3.40765	1.46922e-261	0	1.69953e-285
NM_011409	Slfn3	1834	3	28	0.0510154	0.484617	1	54	0.0182692	0.920233	1	54	0.0182692	0.920233	3.24784	3.84566	5.65451	5.69141e-06	1.43645e-13	4.07843e-14
NM_011410	Slfn4	3972	17	344	0.133481	2.74909	16	482	0.134968	3.79263	16	482	0.134968	3.79263	4.36425	7.38244	4.81251	7.96168e-81	1.09951e-251	7.24871e-113
NM_183201	Slfn5	5989	490	1282	2.55165	6.79475	404	1762	2.2602	9.19506	404	1762	2.2602	9.19506	1.41299	1.99356	2.02441	9.79658e-84	4.85316e-175	1.98247e-180
NM_181545	Slfn8	4011	8	134	0.0622038	1.06045	19	166	0.158716	1.29348	19	166	0.158716	1.29348	4.09154	3.69444	3.02673	1.38973e-30	1.16074e-42	8.59655e-28
NM_172796	Slfn9	3856	18	257	0.145584	2.11561	65	288	0.564802	2.33431	65	288	0.564802	2.33431	3.86115	2.67409	2.04718	1.41998e-55	2.10629e-39	9.35352e-31
NM_011414	Slpi	894	14	282	0.488394	10.0127	14	339	0.524699	11.8513	14	339	0.524699	11.8513	4.35764	4.80107	4.49741	2.5607e-66	3.18955e-144	1.65271e-76
NM_080470	Smc1b	4056	2	58	0.0153784	0.45391	6	44	0.0495648	0.339045	6	44	0.0495648	0.339045	4.88343	2.8246	2.77409	4.32751e-15	1.23317e-05	2.10048e-07
NM_021491	Smpd3	5148	39	555	0.236268	3.42211	45	525	0.292883	3.18731	45	525	0.292883	3.18731	3.85639	3.90456	3.44394	5.09079e-119	1.30018e-108	6.72675e-97
NM_133888	Smpdl3b	1925	39	144	0.631849	2.3745	22	138	0.382923	2.24053	22	138	0.382923	2.24053	1.90997	1.63836	2.54871	2.56629e-15	4.59566e-10	1.46478e-19
NR_002896	Snhg1	476	43	126	2.81735	8.4024	67	203	4.71615	13.3288	67	203	4.71615	13.3288	1.57646	1.05907	1.49887	1.37006e-10	1.18446e-09	1.2426e-14
NR_003270	Snhg3	437	255	922	18.1986	66.9714	293	903	22.465	64.5817	293	903	22.465	64.5817	1.87972	1.40068	1.52345	1.05299e-90	5.78744e-48	5.81526e-63
NR_040721	Snhg5	1084	23	139	0.661726	4.07029	46	170	1.42183	4.90143	46	170	1.42183	4.90143	2.62083	1.98276	1.78545	2.17115e-21	6.77078e-30	1.22073e-15
NM_009223	Snn	2919	37	107	0.395319	1.16356	37	83	0.424705	0.888684	37	83	0.424705	0.888684	1.55746	2.99529	1.06521	5.29661e-09	1.46141e-53	0.000276801
NM_009229	Sntb2	4423	93	274	0.655761	1.96641	114	296	0.863591	2.0916	114	296	0.863591	2.0916	1.58432	1.74814	1.27619	5.5413e-22	8.49304e-32	1.38021e-16
NM_001127348	Snx10	2464	9	72	0.113915	0.927537	20	91	0.271963	1.15426	20	91	0.271963	1.15426	3.02545	3.3221	2.08549	3.19557e-13	1.23273e-14	1.30702e-10
NM_027840	Snx20	1434	54	135	1.17442	2.9883	21	161	0.490671	3.50897	21	161	0.490671	3.50897	1.34737	2.82203	2.83822	3.87603e-09	4.04727e-40	2.40615e-25
NM_001199188	Snx5	2508	18	127	0.223833	1.60737	28	103	0.374068	1.28355	28	103	0.374068	1.28355	2.84421	2.8723	1.77877	2.4349e-21	1.89108e-18	8.04306e-10
NM_009230	Soat1	4785	168	890	1.09498	5.90402	170	904	1.19038	5.90459	170	904	1.19038	5.90459	2.43079	3.05907	2.31041	4.44488e-121	1.74193e-169	1.10079e-109
NM_007707	Socs3	2742	179	2994	2.03594	34.6596	166	3217	2.02843	36.668	166	3217	2.02843	36.668	4.08949	4.50118	4.17608	0	0	0
NM_011436	Sorl1	6938	32	70	0.143845	0.320261	11	89	0.0531225	0.400921	11	89	0.0531225	0.400921	1.15473	4.84566	2.91592	0.000259181	8.17392e-105	8.78261e-15
NM_001271599	Sort1	6950	0	21	0.001	0.0959123	2	22	0.00964196	0.098933	2	22	0.00964196	0.098933	6.58364	3.64403	3.35905	1.15887e-06	4.20491e-06	9.93359e-05
NM_172939	Sowahc	4513	135	423	0.932928	2.97519	166	495	1.23243	3.42802	166	495	1.23243	3.42802	1.67314	1.89776	1.47587	5.11126e-36	3.94152e-48	1.93028e-33
NM_011448	Sox9	4146	86	474	0.646917	3.62901	66	498	0.533377	3.75408	66	498	0.533377	3.75408	2.48792	1.54449	2.81523	1.08401e-66	1.24766e-21	7.1913e-76
NM_013673	Sp100	2158	238	631	3.43958	9.28149	212	726	3.29158	10.5145	212	726	3.29158	10.5145	1.43212	2.00326	1.67553	1.38301e-42	8.3954e-115	3.73981e-58
NM_001013817	Sp140	2417	202	583	2.60648	7.65652	157	716	2.17642	9.25848	157	716	2.17642	9.25848	1.55459	2.94415	2.08882	2.13844e-44	9.59897e-174	6.44779e-77
NM_026470	Spata6	2454	50	101	0.635441	1.30643	50	168	0.682677	2.13963	50	168	0.682677	2.13963	1.0398	1.62611	1.64808	4.79832e-05	4.64646e-08	6.12776e-14
NM_178914	Spata7	2076	10	79	0.150228	1.20792	10	74	0.161396	1.11406	10	74	0.161396	1.11406	3.0073	1.76956	2.78715	2.40228e-14	3.86488e-08	6.39324e-12
NM_001029936	Specc1	6676	67	174	0.312996	0.827318	38	160	0.190716	0.749043	38	160	0.190716	0.749043	1.4023	2.90295	1.97362	3.89908e-12	2.30196e-51	9.3231e-17
NM_011355	Spi1	1333	198	996	4.63249	23.7175	200	1069	5.02713	25.064	200	1069	5.02713	25.064	2.35609	2.79125	2.31781	1.77501e-130	2.10303e-181	5.05404e-130
NM_011461	Spic	1266	36	462	0.886846	11.5837	39	651	1.03217	16.0713	39	651	1.03217	16.0713	3.70727	4.25231	3.96073	3.60061e-96	8.62415e-206	3.11263e-134
NM_001005370	Spin2c	1323	0	11	0.001	0.26392	0	12	0.001	0.283481	0	12	0.001	0.283481	8.04396	3.2607	8.14711	0.00099711	0.000162409	0.000856569
NM_009259	Spn	3741	22	139	0.183406	1.17942	15	231	0.134346	1.92987	15	231	0.134346	1.92987	2.68496	4.47711	3.84448	6.11289e-22	9.13292e-100	4.59981e-47
NM_145584	Spon1	6166	44	610	0.222551	3.14026	77	621	0.418415	3.14769	77	621	0.418415	3.14769	3.81868	3.04188	2.91128	9.56331e-130	2.52143e-114	1.06683e-97
NM_023220	Sppl2a	5629	3694	7949	20.4666	44.8251	3941	9868	23.4582	54.79	3941	9868	23.4582	54.79	1.13104	1.37854	1.22382	0	0	0
NM_011479	Sptlc2	3754	642	1946	5.3336	16.4546	472	2520	4.21277	20.9802	472	2520	4.21277	20.9802	1.62531	2.15583	2.31619	1.94455e-155	1.03442e-271	4.55925e-305
NM_011157	Srgn	938	244	2184	8.11272	73.9077	317	3298	11.3234	109.888	317	3298	11.3234	109.888	3.18747	3.95756	3.27866	0	0	0
NM_026886	Srrm4	7476	50	650	0.208584	2.75984	68	746	0.304761	3.11869	68	746	0.304761	3.11869	3.72589	3.28937	3.35519	1.5492e-135	1.11389e-149	3.2017e-134
NM_133772	Ssbp4	1498	173	370	3.60175	7.84024	99	333	2.21434	6.94761	99	333	2.21434	6.94761	1.1222	1.7429	1.64964	1.05431e-17	5.77522e-40	1.1641e-26
NM_001252506	St6gal1	4044	42	205	0.323905	1.6091	45	265	0.372839	2.04804	45	265	0.372839	2.04804	2.31261	2.3354	2.45762	5.02172e-27	1.15303e-25	3.00739e-35
NM_009182	St8sia3	6306	7	91	0.0346197	0.458065	2	148	0.0106266	0.733518	2	148	0.0106266	0.733518	3.72589	2.62696	6.10908	1.19327e-19	2.82097e-17	8.36004e-39
NM_009183	St8sia4	5437	12	40	0.0688338	0.233529	6	44	0.0369753	0.252928	6	44	0.0369753	0.252928	1.76241	3.35605	2.77409	0.00015557	2.48675e-29	2.10014e-07
NM_054098	Steap4	3140	4612	66764	45.8078	674.92	4071	71404	43.4402	710.716	4071	71404	43.4402	710.716	3.88105	3.33722	4.03217	0	0	0
NM_001082545	Stfa2	423	0	66	0.001	4.95271	0	64	0.001	4.72871	0	64	0.001	4.72871	12.274	13.4859	12.2072	3.79407e-20	5.50111e-42	2.31163e-18
NM_173869	Stfa2l1	414	0	36	0.001	2.76021	2	63	0.161864	4.75602	2	63	0.161864	4.75602	11.4306	13.1723	4.8769	3.92431e-11	4.31017e-33	2.10983e-15
NM_025288	Stfa3	412	0	11	0.001	0.847491	0	18	0.001	1.36546	0	18	0.001	1.36546	9.72705	10.6614	10.4152	0.000997486	4.55097e-06	1.92482e-05
NM_133810	Stk17b	3298	185	689	1.74945	6.63145	161	1195	1.63567	11.3245	161	1195	1.63567	11.3245	1.92242	3.29755	2.7915	4.21912e-70	0	3.42373e-179
NM_152220	Stx3	3269	57	182	0.5438	1.76724	35	176	0.358734	1.68268	35	176	0.358734	1.68268	1.70035	2.05907	2.22977	1.99657e-16	5.02276e-16	3.0655e-21
NM_011504	Stxbp3a	2406	573	1621	7.42743	21.3859	770	1794	10.723	23.304	770	1794	10.723	23.304	1.52572	1.89153	1.11987	2.59163e-118	3.62733e-205	1.38148e-77
NM_172645	Suco	6308	398	949	1.96776	4.77545	518	1619	2.75143	8.02155	518	1619	2.75143	8.02155	1.27909	1.88994	1.5437	1.40085e-53	4.67998e-175	3.05363e-114
NM_023135	Sult1e1	1260	30	2787	0.742558	70.2112	82	3502	2.18054	86.8658	82	3502	2.18054	86.8658	6.56305	5.33799	5.31603	0	0	0
NM_177200	Svopl	2382	0	32	0.001	0.42643	0	49	0.001	0.642921	0	49	0.001	0.642921	8.73617	9.6247	9.3285	6.14621e-10	2.0892e-16	3.99741e-14
NM_019666	Syncrip	2782	30	79	0.336313	0.901384	40	92	0.481751	1.03356	40	92	0.481751	1.03356	1.42234	1.94804	1.10126	3.65724e-06	2.79382e-12	7.61363e-05
NM_134164	Syt12	3277	28	696	0.266478	6.74175	10	881	0.102245	8.40239	10	881	0.102245	8.40239	4.66103	4.2788	6.36069	1.25699e-169	3.43974e-145	8.42602e-232
NM_138667	Tab2	4278	1848	3823	13.4723	28.3663	1957	4343	15.3275	31.7287	1957	4343	15.3275	31.7287	1.07419	1.25525	1.04967	3.31325e-161	1.34686e-215	7.63025e-168
NM_001100449	Taf4b	5149	80	175	0.484559	1.07883	79	189	0.514072	1.14721	79	189	0.514072	1.14721	1.15473	1.53232	1.15808	2.71511e-09	4.18746e-20	1.45314e-09
NM_145968	Tagap	3076	20	115	0.202779	1.18673	40	144	0.435706	1.46312	40	144	0.435706	1.46312	2.54901	2.62327	1.74762	2.43775e-17	9.82215e-28	4.86142e-13
NM_181071	Tanc2	11864	144	439	0.378539	1.17455	170	510	0.480107	1.34351	170	510	0.480107	1.34351	1.6336	1.44496	1.48458	4.04171e-36	4.48208e-30	1.03104e-34
NM_013683	Tap1	2950	113	688	1.19464	7.40297	68	833	0.772337	8.82523	68	833	0.772337	8.82523	2.63153	3.29326	3.51433	1.12465e-102	4.50282e-154	5.74945e-156
NM_011530	Tap2	2490	905	2909	11.3352	37.0838	933	3234	12.5546	40.5923	933	3234	12.5546	40.5923	1.70998	1.64696	1.69299	3.21474e-249	7.8111e-231	2.79684e-259
NM_001111304	Tbc1d9	5864	0	30	0.001	0.162393	0	25	0.001	0.133244	0	25	0.001	0.133244	7.34334	3.381	7.05793	2.4352e-09	3.68645e-09	2.1827e-07
NM_030732	Tbl1xr1	8127	1002	2007	3.84518	7.83893	913	2547	3.76409	9.79494	913	2547	3.76409	9.79494	1.0276	1.27234	1.37973	2.96067e-79	4.01134e-133	1.16135e-151
NM_011539	Tbxas1	1992	42	211	0.657566	3.36227	37	213	0.622347	3.3419	37	213	0.622347	3.3419	2.35423	2.53361	2.42488	2.27447e-28	8.01754e-34	4.33171e-28
NM_146236	Tceal1	1124	4	26	0.110987	0.734255	8	31	0.238475	0.861983	8	31	0.238475	0.861983	2.72589	2.12946	1.85382	7.07547e-05	3.40627e-05	0.000934166
NM_207176	Tes	2442	16	88	0.20434	1.14387	32	126	0.43906	1.61261	32	126	0.43906	1.61261	2.48488	3.02117	1.8769	3.99149e-13	2.36589e-40	1.31639e-12
NM_031198	Tfec	1779	50	404	0.876544	7.2085	71	347	1.33722	6.09617	71	347	1.33722	6.09617	3.0398	3.13707	2.18867	1.67978e-70	1.43899e-89	5.09981e-40
NM_009375	Tg	8462	0	81	0.001	0.303845	4	93	0.0158382	0.343489	4	93	0.0158382	0.343489	8.24719	4.66788	4.43878	1.13089e-24	2.59444e-39	2.56261e-21
NM_009368	Tgfb3	3401	40	209	0.366803	1.95065	26	311	0.256145	2.85797	26	311	0.256145	2.85797	2.41088	3.05907	3.47995	6.92808e-29	4.37608e-57	3.01317e-58
NM_009373	Tgm2	3549	4200	14307	36.9082	127.962	3430	17681	32.3823	155.706	3430	17681	32.3823	155.706	1.79371	2.13575	2.26554	0	0	0
NM_011579	Tgtp1	2809	260	22704	2.8867	256.561	356	25119	4.24637	279.482	356	25119	4.24637	279.482	6.47374	6.06219	6.04038	0	0	0
NM_001145164	Tgtp2	2816	160	6037	1.77201	68.05	197	9109	2.34398	101.098	197	9109	2.34398	101.098	5.26313	6.05248	5.43065	0	0	0
NM_009378	Thbd	3718	100	798	0.838823	6.81292	92	1207	0.829084	10.1461	92	1207	0.829084	10.1461	3.02183	2.57333	3.61327	1.34814e-137	3.5072e-84	5.59954e-231
NM_011580	Thbs1	5802	24	161	0.129007	0.880821	30	292	0.173246	1.57293	30	292	0.173246	1.57293	2.7714	4.01193	3.18256	4.08274e-26	1.84383e-104	1.44272e-50
NM_001033308	Themis2	2542	85	1130	1.04285	14.1105	90	1050	1.18628	12.9097	90	1050	1.18628	12.9097	3.75816	4.08535	3.44394	1.08953e-236	2.84757e-269	5.42264e-193
NM_145133	Tifa	2164	362	14690	5.21712	215.479	304	14340	4.70691	207.107	304	14340	4.70691	207.107	5.36815	5.33823	5.45945	0	0	0
NM_001168615	Tifab	3498	8	64	0.0713263	0.580764	8	108	0.0766285	0.964955	8	108	0.0766285	0.964955	3.02545	6.53156	3.65451	7.53806e-12	1.80554e-27	1.39322e-21
NM_001146325	Tigit	963	1	19	0.0323857	0.626278	0	15	0.001	0.48682	0	15	0.001	0.48682	4.27337	11.6913	8.92724	4.61194e-05	1.32742e-27	0.000129666
NM_178759	Timd4	2175	261	934	3.74249	13.631	150	878	2.31074	12.6165	150	878	2.31074	12.6165	1.86482	1.88529	2.44888	6.81319e-91	4.08443e-69	4.04719e-114
NM_011595	Timp3	4681	921	1924	6.13622	13.0469	962	2474	6.88583	16.5183	962	2474	6.88583	16.5183	1.08828	1.01581	1.26236	2.18116e-83	7.02225e-84	1.2437e-128
NM_178892	Tiparp	4154	231	1158	1.7343	8.84875	351	1634	2.83114	12.2939	351	1634	2.83114	12.2939	2.35112	2.71442	2.11849	3.67407e-151	8.24016e-272	2.04179e-177
NM_030682	Tlr1	2567	46	290	0.558871	3.58601	26	366	0.339365	4.45614	26	366	0.339365	4.45614	2.68179	4.01896	3.71488	1.00777e-44	2.77274e-116	3.5122e-72
NM_205819	Tlr11	3212	16	109	0.155355	1.07719	7	108	0.0730201	1.05088	7	108	0.0730201	1.05088	2.79363	5.58263	3.84715	4.06542e-18	4.44409e-27	1.98771e-22
NM_205820	Tlr13	4014	93	953	0.722579	7.53625	78	1037	0.651084	8.07429	78	1037	0.651084	8.07429	3.38262	3.58203	3.63242	1.13918e-182	2.75674e-212	2.02077e-199
NM_011905	Tlr2	2874	77	765	0.835571	8.44918	58	1049	0.676178	11.4075	58	1049	0.676178	11.4075	3.33798	2.29744	4.07644	4.77467e-145	2.92478e-78	1.99682e-220
NM_126166	Tlr3	4327	160	524	1.15322	3.84401	241	776	1.86617	5.60503	241	776	1.86617	5.60503	1.73694	1.79175	1.58665	1.00382e-46	3.0107e-55	1.66903e-57
NM_021297	Tlr4	3847	41	208	0.332385	1.71625	47	281	0.409351	2.2829	47	281	0.409351	2.2829	2.36833	2.73304	2.47946	3.574e-28	1.95751e-48	1.07714e-37
NM_133211	Tlr7	3746	58	290	0.482881	2.45737	86	273	0.76922	2.27771	86	273	0.76922	2.27771	2.34737	3.5937	1.56611	1.65901e-38	7.29837e-90	1.55762e-20
NM_133212	Tlr8	3158	14	348	0.13826	3.4979	32	526	0.339514	5.20567	32	526	0.339514	5.20567	4.66103	4.0986	3.93854	3.90548e-85	1.42399e-108	3.72424e-108
NM_031178	Tlr9	3471	4	123	0.0359406	1.12484	10	157	0.0965307	1.41367	10	157	0.0965307	1.41367	4.96796	7.40957	3.87231	1.43709e-31	1.50435e-51	2.07043e-32
NM_145375	Tm6sf1	2202	37	184	0.52404	2.65241	22	228	0.334754	3.23609	22	228	0.334754	3.23609	2.33955	3.26639	3.27308	1.10535e-24	6.59528e-42	1.06904e-40
NM_177695	Tmc3	4316	0	18	0.001	0.132383	0	41	0.001	0.296897	0	41	0.001	0.296897	7.04857	6.71988	8.21382	8.91704e-06	0.00027583	7.12245e-12
NM_172476	Tmc7	4493	38	453	0.263771	3.20038	51	595	0.380324	4.13889	51	595	0.380324	4.13889	3.60089	3.76571	3.44394	4.35861e-92	3.29244e-75	1.02744e-109
NM_178874	Tmcc2	3439	73	199	0.662019	1.83679	88	218	0.857374	1.9812	88	218	0.857374	1.9812	1.47225	2.41521	1.20837	1.0799e-14	1.32203e-72	1.47799e-11
NM_177026	Tmcc3	5470	0	20	0.001	0.11606	0	22	0.001	0.125701	0	22	0.001	0.125701	6.85873	7.37803	6.97385	2.29817e-06	4.02267e-08	1.48737e-06
NM_028036	Tmco6	1815	126	309	2.16508	5.40408	80	413	1.47684	7.11175	80	413	1.47684	7.11175	1.31963	2.02254	2.26769	5.27527e-19	6.16494e-38	1.62368e-49
NM_146162	Tmem119	2132	38	101	0.555874	1.50374	27	151	0.424323	2.21357	27	151	0.424323	2.21357	1.43573	2.54449	2.38314	1.06099e-07	7.71784e-16	8.36825e-20
NM_001034863	Tmem136	3500	4	47	0.0356428	0.426255	10	66	0.0957309	0.589358	10	66	0.0957309	0.589358	3.58003	1.45961	2.62209	3.16968e-10	5.6018e-05	4.1145e-10
NM_197986	Tmem140	2614	88	210	1.04992	2.55008	77	285	0.986973	3.40755	77	285	0.986973	3.40755	1.28026	1.82146	1.78765	1.08789e-12	6.68488e-20	1.41146e-25
NM_177260	Tmem154	3342	4	73	0.0373279	0.693356	14	119	0.140359	1.11287	14	119	0.140359	1.11287	4.21527	5.02869	2.98708	2.50591e-17	2.65558e-52	6.36367e-20
NM_028261	Tmem173	2302	80	520	1.08384	7.17031	117	559	1.70294	7.58944	117	559	1.70294	7.58944	2.72589	3.55082	2.15596	7.0849e-81	8.93555e-160	1.08975e-62
NM_025326	Tmem176a	1064	353	694	10.347	20.7042	224	678	7.05385	19.9155	224	678	7.05385	19.9155	1.00071	1.84778	1.49741	5.94412e-27	4.07256e-76	2.28202e-46
NM_001164209	Tmem176b	1257	214	2032	5.30956	51.3131	238	1861	6.34398	46.2716	238	1861	6.34398	46.2716	3.27266	2.64824	2.86667	0	6.68551e-248	1.97093e-286
NM_001100462	Tmem221	1539	5	46	0.101324	0.948766	6	64	0.130627	1.2997	6	64	0.130627	1.2997	3.22708	2.73714	3.31466	3.03249e-09	2.60186e-06	3.77627e-12
NM_177794	Tmem26	5123	48	134	0.292211	0.830271	29	183	0.189668	1.11643	29	183	0.189668	1.11643	1.50657	2.91322	2.55734	1.51434e-10	6.65295e-35	9.93624e-26
NM_025693	Tmem41a	1359	26	104	0.596669	2.42915	14	74	0.345166	1.70183	14	74	0.345166	1.70183	2.02545	1.44168	2.30172	3.64931e-12	3.20619e-06	8.23002e-10
NM_145402	Tmem51	1874	121	310	2.0137	5.25088	87	413	1.5555	6.88785	87	413	1.5555	6.88785	1.38271	1.65553	2.14668	2.13601e-20	2.56205e-28	2.52151e-46
NM_177861	Tmem67	3456	79	283	0.712907	2.59928	77	307	0.746512	2.77631	77	307	0.746512	2.77631	1.86632	2.08764	1.89493	2.83248e-28	3.50852e-31	1.18705e-29
NM_172514	Tmem71	2931	14	48	0.148968	0.519834	20	88	0.228631	0.938361	20	88	0.228631	0.938361	1.80305	3.07818	2.03713	2.17542e-05	4.14853e-24	5.13839e-10
NM_028248	Tmem87b	4631	600	2716	4.0407	18.6164	795	3582	5.75191	24.1743	795	3582	5.75191	24.1743	2.2039	2.25499	2.07136	0	0	0
NM_021278	Tmsb4x	670	3123	12468	145.371	590.693	3233	15788	161.678	736.471	3233	15788	161.678	736.471	2.02267	2.7554	2.1875	0	0	0
NM_013693	Tnf	1619	18	57	0.346741	1.11755	5	75	0.103477	1.44783	5	75	0.103477	1.44783	1.68841	1.78343	3.80651	9.05779e-06	1.27983e-08	1.09385e-15
NM_009396	Tnfaip2	3590	532	2195	4.62165	19.408	415	2447	3.87323	21.3031	415	2447	3.87323	21.3031	2.07017	2.57891	2.45945	9.41914e-244	0	0
NM_027206	Tnfaip8l2	1122	79	219	2.19591	6.19571	54	223	1.61258	6.21177	54	223	1.61258	6.21177	1.49645	3.15218	1.94563	1.95533e-16	6.65835e-61	1.47249e-22
NM_020275	Tnfrsf10b	3197	23	64	0.22437	0.635444	8	57	0.0838431	0.557231	8	57	0.0838431	0.557231	1.50188	1.52564	2.73251	1.57572e-05	6.84128e-06	3.28042e-09
NM_009399	Tnfrsf11a	5022	26	119	0.161464	0.752159	18	162	0.120092	1.00819	18	162	0.120092	1.00819	2.21982	2.87292	3.06955	2.36152e-15	1.00153e-24	1.66448e-27
NM_013749	Tnfrsf12a	980	75	573	2.38679	18.5596	73	726	2.49584	23.1533	73	726	2.49584	23.1533	2.95902	1.68509	3.21362	5.52639e-97	2.73231e-37	1.32639e-125
NM_023680	Tnfrsf22	2275	22	56	0.301593	0.781351	6	67	0.0883669	0.920442	6	67	0.0883669	0.920442	1.37337	2.75951	3.38075	0.000183058	8.52631e-10	6.92991e-13
NM_024290	Tnfrsf23	3283	37	295	0.351488	2.85227	21	363	0.214323	3.45572	21	363	0.214323	3.45572	3.02056	2.91675	4.01113	2.14059e-51	3.24148e-44	7.14062e-76
NM_175649	Tnfrsf26	2977	17	179	0.178094	1.9086	23	166	0.258862	1.74274	23	166	0.258862	1.74274	3.4218	2.32916	2.7511	2.45265e-35	4.05473e-24	2.70563e-25
NM_011659	Tnfrsf4	1155	0	29	0.001	0.796995	5	40	0.145047	1.08238	5	40	0.145047	1.08238	9.63843	6.53156	2.89962	4.84088e-09	1.80503e-27	4.46094e-07
NM_009425	Tnfsf10	4944	239	475	1.50764	3.04968	169	439	1.14532	2.77517	169	439	1.14532	2.77517	1.01636	1.5879	1.27682	3.03625e-19	1.33304e-36	4.14955e-24
NM_019418	Tnfsf14	1862	4	36	0.0669977	0.613709	6	48	0.107967	0.805684	6	48	0.107967	0.805684	3.19537	3.15668	2.89962	2.35159e-07	1.27263e-17	2.50726e-08
NM_139064	Tnip2	1966	113	472	1.79256	7.62076	137	487	2.33484	7.74192	137	487	2.33484	7.74192	2.08791	2.054	1.72937	9.13157e-54	7.20392e-56	4.30653e-41
NM_011623	Top2a	5217	102	249	0.60976	1.51502	49	347	0.314699	2.0788	49	347	0.314699	2.0788	1.31302	4.61845	2.7237	2.09427e-15	0	2.49315e-51
NM_023141	Tor3a	3268	227	763	2.16632	7.41109	114	857	1.16881	8.196	114	857	1.16881	8.196	1.77444	2.66346	2.80988	1.38136e-69	5.39655e-119	1.18495e-129
NM_146206	Tpcn2	2909	90	286	0.964891	3.12077	92	252	1.05965	2.70745	92	252	1.05965	2.70745	1.69346	1.88689	1.35334	4.31627e-25	1.05786e-31	1.59106e-15
NM_001271764	Tpm3	2345	7	38	0.0930968	0.514376	8	50	0.114306	0.666393	8	50	0.114306	0.666393	2.46602	3.04699	2.54348	3.91255e-06	6.81e-19	1.20473e-07
NM_026481	Tppp3	1040	16	65	0.479807	1.9839	18	63	0.579908	1.89326	18	63	0.579908	1.89326	2.04781	2.19657	1.70698	4.62141e-08	6.66253e-08	4.4181e-06
NM_009421	Traf1	2325	16	63	0.214623	0.860116	17	107	0.244989	1.43835	17	107	0.244989	1.43835	2.00273	4.76197	2.55363	1.19574e-07	3.06928e-63	2.09172e-15
NM_153137	Traf3ip3	2142	4	58	0.0582398	0.859505	20	55	0.312846	0.802503	20	55	0.312846	0.802503	3.88343	4.55987	1.35905	3.47404e-13	1.25341e-59	0.000356412
NM_001163470	Trafd1	2498	28	95	0.349579	1.20718	36	99	0.48287	1.23864	36	99	0.48287	1.23864	1.78795	2.01016	1.35905	1.23758e-09	6.68682e-12	9.50983e-07
NM_177409	Tram2	1390	68	249	1.52572	5.68623	53	202	1.27756	4.54192	53	202	1.27756	4.54192	1.89799	1.71986	1.82991	1.50059e-25	5.34245e-20	5.48132e-19
NM_021481	Treh	2042	9	327	0.137457	5.08314	15	296	0.246125	4.53043	15	296	0.246125	4.53043	5.20867	4.28894	4.20218	6.72386e-85	2.01029e-52	4.9132e-64
NM_021406	Trem1	3025	0	46	0.001	0.482694	0	111	0.001	1.14683	0	111	0.001	1.14683	8.91497	6.03176	10.1634	3.96233e-14	8.55166e-38	1.08265e-31
NM_021407	Trem3	994	0	34	0.001	1.08576	2	43	0.0674161	1.35203	2	43	0.0674161	1.35203	10.0845	5.00393	4.32589	1.55901e-10	1.63688e-17	4.46569e-10
NM_001033405	Treml2	4509	23	260	0.159084	1.83034	4	300	0.0297235	2.07943	4	300	0.0297235	2.07943	3.52425	6.19657	6.12844	2.9856e-52	1.74867e-190	2.82756e-78
NM_001012236	Trex1	1060	37	84	1.08862	2.51543	13	101	0.41092	2.97796	13	101	0.41092	2.97796	1.20831	2.50973	2.85739	2.82393e-05	4.17677e-16	2.4376e-16
NM_018880	Trim3	2955	211	664	2.22692	7.13264	232	690	2.63057	7.29785	232	690	2.63057	7.29785	1.67939	1.1202	1.47209	3.07346e-56	5.40355e-29	5.07954e-46
NM_009099	Trim30a	3771	201	1122	1.66234	9.44444	202	1320	1.79479	10.9401	202	1320	1.79479	10.9401	2.50625	3.64812	2.60773	6.59446e-158	0	9.34453e-184
NM_030684	Trim34a	2600	35	94	0.419831	1.14761	35	108	0.45104	1.29824	35	108	0.45104	1.29824	1.45075	1.96285	1.52523	2.46934e-07	3.20936e-14	1.91861e-08
NM_001013616	Trim6	3827	41	114	0.334122	0.945553	61	209	0.534062	1.70683	61	209	0.534062	1.70683	1.50078	2.77527	1.67624	4.46366e-09	1.44906e-32	1.74947e-17
NM_178110	Trim62	3216	22	55	0.213347	0.542858	24	69	0.250043	0.670558	24	69	0.250043	0.670558	1.34737	1.886	1.42318	0.000264519	8.1048e-10	2.77139e-05
NM_138301	Trpm2	7292	33	682	0.141139	2.96878	67	605	0.307856	2.59306	67	605	0.307856	2.59306	4.39468	3.88858	3.07432	2.77123e-160	2.85612e-160	1.71804e-100
NM_032000	Trps1	10210	20	95	0.0610919	0.29535	34	131	0.111577	0.401004	34	131	0.111577	0.401004	2.27337	2.6965	1.84558	8.68581e-13	1.30816e-19	8.46236e-13
NM_011706	Trpv2	2751	19	242	0.215398	2.79232	16	282	0.194872	3.20377	16	282	0.194872	3.20377	3.69638	3.43758	4.03917	1.24793e-50	8.18237e-56	2.13984e-59
NM_023910	Tsc22d4	2349	107	246	1.42063	3.32424	70	211	0.99847	2.80739	70	211	0.99847	2.80739	1.22649	2.29215	1.49144	8.36843e-14	1.72709e-48	4.57715e-15
NM_025359	Tspan13	1923	74	196	1.20014	3.23531	74	215	1.28935	3.49432	74	215	1.28935	3.49432	1.4307	3.12014	1.43836	6.34842e-14	2.15324e-120	1.38909e-14
NM_017379	Tuba8	1432	61	557	1.32852	12.3467	34	569	0.795529	12.4186	34	569	0.795529	12.4186	3.21624	3.33378	3.96444	2.83867e-102	1.68852e-82	1.68129e-117
NM_023279	Tubb3	1758	16	43	0.283845	0.776407	11	46	0.209649	0.817791	11	46	0.209649	0.817791	1.45171	3.85816	1.96375	0.000702761	6.00741e-17	1.84759e-05
NM_011662	Tyrobp	586	243	1530	12.9327	82.8769	280	1647	16.0096	87.8414	280	1647	16.0096	87.8414	2.67995	2.84612	2.45596	7.64499e-232	1.84244e-282	5.8659e-214
NM_001033293	Uap1l1	1690	110	370	2.02995	6.94952	116	409	2.29981	7.5638	116	409	2.29981	7.5638	1.77547	1.48687	1.7176	2.68876e-34	4.21653e-29	2.32679e-34
NM_023738	Uba7	3162	459	1827	4.52721	18.3407	435	1911	4.60943	18.8887	435	1911	4.60943	18.8887	2.01836	2.39435	2.03486	1.75444e-196	3.09852e-273	6.47799e-197
NM_176860	Ubash3b	3243	31	122	0.298122	1.19413	36	174	0.371942	1.67689	36	174	0.371942	1.67689	2.00199	2.67932	2.17264	6.63516e-14	1.43239e-36	2.24236e-20
NM_023137	Ubd	947	24	1157	0.790389	38.7814	18	1134	0.636858	37.4254	18	1134	0.636858	37.4254	5.61666	4.69475	5.8769	0	0	2.41313e-290
NM_023585	Ube2v2	5892	116	683	0.614009	3.67957	267	806	1.51834	4.27539	267	806	1.51834	4.27539	2.58321	2.0858	1.49356	7.47275e-100	9.74381e-71	1.01023e-54
NM_011671	Ucp2	4133	1332	7311	10.0512	56.1502	764	8217	6.19367	62.1371	764	8217	6.19367	62.1371	2.48192	3.27314	3.32659	0	0	0
NM_201642	Ugt1a7c	3294	20	71	0.189359	0.684186	9	120	0.0915459	1.13857	9	120	0.0915459	1.13857	1.85327	3.57003	3.63659	9.11043e-08	1.08685e-30	8.40396e-24
NM_029975	Ulbp1	1819	1	39	0.0171454	0.680568	5	44	0.0920995	0.756002	5	44	0.0920995	0.756002	5.31085	3.26963	3.03713	9.94437e-11	5.87366e-14	5.16236e-08
NM_001009573	Unc13d	3967	23	112	0.18082	0.896181	26	132	0.219599	1.03996	26	132	0.219599	1.03996	2.30924	4.64936	2.24358	3.57264e-15	9.00262e-58	2.76384e-16
NM_019449	Unc93b1	2277	133	373	1.82166	5.19979	125	402	1.83936	5.5178	125	402	1.83936	5.5178	1.5132	1.4464	1.58489	1.06574e-27	1.14803e-32	3.01124e-30
NM_145628	Usp11	3464	30	63	0.270099	0.577301	26	73	0.251487	0.65864	26	73	0.251487	0.65864	1.09584	1.38247	1.38901	0.000974624	8.31442e-08	2.25902e-05
NM_011909	Usp18	1778	372	3243	6.52515	57.8968	334	3610	6.29412	63.4569	334	3610	6.29412	63.4569	3.1494	3.08075	3.3337	0	0	0
NM_177387	Ust	4284	24	85	0.17472	0.629809	10	86	0.0782115	0.627411	10	86	0.0782115	0.627411	1.84987	2.20963	3.00396	4.34502e-09	9.72431e-13	1.02852e-14
NM_020505	Vav3	5023	4	25	0.0248357	0.157985	16	57	0.106728	0.354662	16	57	0.106728	0.354662	2.6693	4.80323	1.73251	0.000122495	4.96263e-15	1.09691e-05
NM_011693	Vcam1	3398	451	5716	4.13936	53.396	485	5868	4.78232	53.9722	485	5868	4.78232	53.9722	3.68925	3.61821	3.49643	0	0	0
NM_009504	Vdr	4354	2	128	0.0143259	0.933171	2	187	0.0153908	1.34232	2	187	0.0153908	1.34232	6.02545	5.88689	6.44652	1.40628e-35	2.04421e-67	1.0586e-49
NM_001164567	Vill	2915	2	41	0.0213979	0.446462	4	54	0.0459771	0.578973	4	54	0.0459771	0.578973	4.383	2.94659	3.65451	2.84662e-10	2.81166e-06	3.51149e-11
NM_011701	Vim	1834	1064	7957	18.0935	137.718	798	8733	14.5789	148.822	798	8733	14.5789	148.822	2.92817	3.04334	3.35164	0	0	0
NM_029478	Vmp1	2773	3793	8141	42.6592	93.1896	3773	9233	45.5887	104.063	3773	9233	45.5887	104.063	1.12731	1.29797	1.19071	0	0	0
NM_011979	Vnn3	1811	1222	10209	21.0442	178.939	1041	13555	19.2598	233.929	1041	13555	19.2598	233.929	3.08797	3.30377	3.60241	0	0	0
NM_146168	Vopp1	2906	65	218	0.697585	2.38123	76	253	0.87627	2.721	76	253	0.87627	2.721	1.77126	1.82091	1.63469	1.4709e-20	3.77105e-33	2.97808e-20
NM_178791	Vstm4	2743	26	68	0.295615	0.786906	46	110	0.561891	1.25334	46	110	0.561891	1.25334	1.41247	1.3221	1.15742	2.14644e-05	5.25429e-06	5.54405e-06
NM_009515	Was	2094	33	297	0.491493	4.50214	55	301	0.880047	4.49255	55	301	0.880047	4.49255	3.19537	2.80033	2.35188	1.33938e-54	1.09857e-78	6.02026e-38
NM_153423	Wasf2	4088	632	1519	4.82154	11.7947	603	1556	4.94227	11.896	603	1556	4.94227	11.896	1.29057	1.69028	1.26723	2.64278e-86	1.53376e-140	8.79684e-82
NM_001146022	Wdfy4	9683	71	502	0.22868	1.64563	68	505	0.235298	1.62999	68	505	0.235298	1.62999	2.84724	3.66285	2.7923	8.65024e-82	8.92428e-180	2.86135e-76
NM_178909	Wdr92	3431	1522	19336	13.8348	178.89	1936	18670	18.9062	170.07	1936	18670	18.9062	170.07	3.6927	3.00533	3.16919	0	0	0
NM_001081957	Wfdc17	485	439	1488	28.2295	97.387	357	1639	24.663	105.619	357	1639	24.663	105.619	1.78653	2.26825	2.09844	5.20556e-136	9.95587e-237	8.00793e-176
NM_153138	Wipf1	4397	113	481	0.801496	3.47239	117	527	0.891558	3.74591	117	527	0.891558	3.74591	2.11516	2.5775	2.07092	1.13332e-55	4.89652e-130	2.94434e-56
NM_016873	Wisp2	1784	15	170	0.262226	3.02478	5	318	0.0939064	5.57103	5	318	0.0939064	5.57103	3.52795	3.38922	5.89058	1.773e-34	1.52622e-15	8.07407e-82
NM_019653	Wsb1	2490	257	543	3.21894	6.92214	178	1112	2.39519	13.9575	178	1112	2.39519	13.9575	1.10463	2.35086	2.54283	7.19739e-25	4.61185e-105	1.24624e-150
NM_001037713	Xaf1	2621	132	984	1.57068	11.917	117	984	1.49568	11.7336	117	984	1.49568	11.7336	2.92357	2.51324	2.97177	6.85755e-164	2.92497e-119	1.55942e-157
NM_011798	Xcr1	4453	21	139	0.147078	0.990836	19	96	0.142962	0.673786	19	96	0.142962	0.673786	2.75207	3.09469	2.23666	1.65838e-22	4.51232e-26	4.63267e-12
NM_011723	Xdh	4587	3208	12438	21.8115	86.0719	3410	14235	24.9084	96.9911	3410	14235	24.9084	96.9911	1.98045	1.999	1.96122	0	0	0
NM_011725	Xlr	1032	16	54	0.483526	1.66094	6	49	0.194801	1.48395	6	49	0.194801	1.48395	1.78033	2.36163	2.92937	7.34787e-06	3.62698e-05	1.4666e-08
NM_001005341	Ypel2	4902	139	386	0.884344	2.4995	123	319	0.840721	2.03386	123	319	0.840721	2.03386	1.49896	1.47553	1.27452	3.03221e-28	1.20099e-21	9.26282e-18
NM_001005342	Ypel4	752	2	24	0.0829453	1.01306	0	32	0.001	1.32995	0	32	0.001	1.32995	3.61041	11.9037	10.3772	1.25632e-05	5.39403e-25	2.39582e-09
NM_177660	Zbtb10	7464	65	154	0.271595	0.654921	100	267	0.448899	1.118	100	267	0.448899	1.118	1.26986	2.09078	1.31646	1.78804e-09	8.06357e-33	9.41736e-16
NM_001033324	Zbtb16	5114	158	1078	0.963554	6.6911	159	925	1.04173	5.65307	159	925	1.04173	5.65307	2.79581	1.54368	2.44005	2.81375e-171	8.53612e-59	1.139e-119
NM_145356	Zbtb7c	4591	26	258	0.176622	1.78382	16	346	0.11677	2.35544	16	346	0.11677	2.35544	3.33623	1.26987	4.33425	1.90171e-49	1.24331e-11	2.77785e-76
NM_153159	Zc3h12a	2805	52	516	0.578163	5.83924	81	520	0.967547	5.79394	81	520	0.967547	5.79394	3.33623	2.49613	2.58214	4.65667e-98	2.35034e-76	3.70779e-72
NM_172785	Zc3h12d	4093	6	181	0.0457182	1.40371	9	226	0.0736751	1.72572	9	226	0.0736751	1.72572	4.94033	5.38819	4.54988	4.94758e-46	6.10618e-92	1.40035e-51
NM_026083	Zc3h13	6151	771	1881	3.9092	9.70695	830	1816	4.52119	9.22727	830	1816	4.52119	9.22727	1.31214	1.00824	1.0292	2.27993e-109	3.29241e-60	1.3442e-68
NM_028031	Zdhhc13	2407	130	300	1.68441	3.95626	164	423	2.2829	5.49247	164	423	2.2829	5.49247	1.2319	2.00135	1.26658	1.03415e-16	8.90962e-47	5.40254e-23
NM_178395	Zdhhc2	2498	11	48	0.137335	0.609942	28	105	0.375565	1.31371	28	105	0.375565	1.31371	2.15098	2.40808	1.80651	1.5756e-06	3.54308e-15	3.48328e-10
NM_009544	Zfp105	2004	10	50	0.155626	0.791976	14	48	0.234072	0.748595	14	48	0.234072	0.748595	2.34737	2.13924	1.67723	2.05838e-07	1.67907e-08	9.25677e-05
NM_013889	Zfp292	9977	283	752	0.884639	2.39253	481	1179	1.61534	3.69332	481	1179	1.61534	3.69332	1.43538	1.57118	1.19308	1.02623e-50	1.57245e-90	1.06617e-56
NM_009555	Zfp40	4079	16	131	0.122334	1.01943	47	241	0.386068	1.84657	47	241	0.386068	1.84657	3.05887	1.81997	2.25792	1.36999e-23	3.28846e-20	3.73635e-29
NM_181419	Zfp599	3597	0	19	0.001	0.167669	2	29	0.0186299	0.251977	2	29	0.0186299	0.251977	7.38947	2.76689	3.7576	4.5295e-06	1.29531e-07	1.81486e-06
NM_175751	Zfp608	6112	64	130	0.32657	0.675149	78	187	0.427594	0.956228	78	187	0.427594	0.956228	1.04781	2.3165	1.16111	2.85206e-06	8.38038e-30	1.64933e-09
NM_145612	Zfp810	3238	86	266	0.828326	2.60762	89	227	0.920944	2.19105	89	227	0.920944	2.19105	1.65446	2.2447	1.25044	1.11711e-22	4.04514e-42	1.36438e-12
NM_178417	Zfp867	3412	42	157	0.383902	1.4606	52	138	0.510639	1.26408	52	138	0.510639	1.26408	1.92775	1.12946	1.30771	8.35525e-17	2.72095e-05	1.46637e-08
NM_011764	Zfp90	2632	22	123	0.260685	1.4834	33	128	0.420096	1.51994	33	128	0.420096	1.51994	2.50853	1.49203	1.85523	3.64739e-18	1.98811e-09	1.31002e-12
NM_001001180	Zfp941	3909	3	33	0.0239351	0.267971	6	57	0.0514287	0.455735	6	57	0.0514287	0.455735	3.48488	8.88662	3.14755	2.86353e-07	3.79811e-16	1.86865e-10
NM_011777	Zyx	2454	1267	2884	16.1021	37.3044	1059	2889	14.4591	36.7939	1059	2889	14.4591	36.7939	1.2121	1.63909	1.34749	9.67397e-148	8.81662e-245	7.87074e-166
NM_001012477	Cxcl12	5670	787	272	4.32884	1.52274	1305	177	7.71165	0.975649	1305	177	7.71165	0.975649	-1.50731	-2.25176	-2.98261	8.08829e-56	1.37945e-141	5.64941e-229
NM_013655	Cxcl12	3173	127	28	1.24828	0.280109	90	40	0.950369	0.393997	90	40	0.950369	0.393997	-2.15588	-1.77743	-1.2703	1.8913e-15	5.35409e-07	4.04099e-06
NM_021704	Cxcl12	1878	5277	1128	87.6337	19.0657	4548	847	81.1418	14.0958	4548	847	81.1418	14.0958	-2.2005	-1.91436	-2.52518	0	0	0
NM_134144	Cyp2c50	1834	6221	6	105.789	0.103846	6781	14	123.884	0.238579	6781	14	123.884	0.238579	-9.99252	-8.908	-9.02031	0	0	0
NM_001167877	Cyp2c50	1891	554	2	9.13688	0.0335721	961	2	17.0275	0.0330553	961	2	17.0275	0.0330553	-8.0883	-7.60093	-9.00877	1.37301e-159	2.77595e-265	2.33696e-298
NM_001167875	Cyp2c50	1657	22	0	0.414076	0.001	17	0	0.343753	0.001	17	0	0.343753	0.001	-8.69375	-7.7789	-8.42523	8.68482e-07	0.000737947	1.08262e-05
NM_009803	Nr1i3	1428	142	28	3.10127	0.6224	106	18	2.48713	0.393956	106	18	2.48713	0.393956	-2.31695	-2.51525	-2.65837	1.17074e-18	3.65657e-26	2.5132e-17
NM_001243063	Nr1i3	1425	39	7	0.853551	0.155928	41	2	0.964027	0.043865	41	2	0.964027	0.043865	-2.4526	-2.47585	-4.45793	4.07895e-06	8.92536e-09	9.61663e-11
NM_001243062	Nr1i3	1322	130	14	3.06684	0.336152	99	26	2.50913	0.614674	99	26	2.50913	0.614674	-3.18957	-4.21188	-2.02929	8.48254e-24	5.0161e-36	5.13838e-12
NM_023805	Slc38a3	2622	840	290	9.9914	3.51079	609	253	7.78224	3.01572	609	253	7.78224	3.01572	-1.50889	-2.13403	-1.36768	1.34004e-59	2.77909e-93	1.42559e-39
NM_001199217	Slc38a3	2454	1091	510	13.8653	6.59683	1000	465	13.6535	5.92218	1000	465	13.6535	5.92218	-1.07164	-1.53574	-1.20508	1.06288e-45	9.40518e-72	5.88179e-53
NM_001199218	Slc38a3	2474	731	187	9.21504	2.39928	599	227	8.11236	2.86767	599	227	8.11236	2.86767	-1.94139	-1.78318	-1.50024	1.02959e-73	7.79156e-62	1.31198e-44
NR_038166	0610005C13Rik	1122	2994	971	83.2221	27.4705	2754	586	82.2415	16.3233	2754	586	82.2415	16.3233	-1.59908	-2.16051	-2.33293	2.63503e-228	0	0
NR_038165	0610005C13Rik	915	45	16	1.53381	0.555058	58	13	2.12386	0.444043	58	13	2.12386	0.444043	-1.46641	-3.72229	-2.25792	0.000540359	5.26336e-11	2.28764e-08
NM_001102404	Acp5	1420	746	249	16.3844	5.5661	667	239	15.7383	5.26033	667	239	15.7383	5.26033	-1.55758	-1.08088	-1.58105	1.57267e-55	3.09672e-26	1.90001e-53
NM_016895	Ak2	1781	7027	1821	123.051	32.4553	6057	1973	113.95	34.6231	6057	1973	113.95	34.6231	-1.92273	-2.09486	-1.71859	0	0	0
NM_001033966	Ak2	1308	70	18	1.66905	0.436822	78	17	1.99805	0.406204	78	17	1.99805	0.406204	-1.93391	-1.33815	-2.29832	6.6059e-08	6.69823e-05	3.84871e-11
NM_029419	Apol7a	2392	277	34	3.61159	0.451188	358	17	5.01466	0.222122	358	17	5.01466	0.222122	-3.00083	-4.35597	-4.49673	6.13651e-47	3.60407e-67	9.40102e-89
NM_001164640	Apol7a	2292	103	15	1.40153	0.207738	104	31	1.52033	0.422718	104	31	1.52033	0.422718	-2.75416	-3.30239	-1.84662	1.45414e-16	2.91965e-16	3.28143e-11
NM_007474	Aqp8	1486	35	2	0.734563	0.0427219	36	0	0.811715	0.001	36	0	0.811715	0.001	-4.10384	-8.61411	-9.66483	2.3808e-08	7.69604e-06	1.44546e-11
NM_001109045	Aqp8	1483	73	0	1.53519	0.001	50	2	1.12966	0.0421495	50	2	1.12966	0.0421495	-10.5842	-5.1455	-4.74423	1.06958e-21	1.38054e-17	2.21649e-13
NM_007652	Cd59a	1703	201	93	3.68096	1.73344	242	44	4.76125	0.807498	242	44	4.76125	0.807498	-1.08645	-1.48793	-2.55981	1.83329e-09	7.16899e-15	8.64239e-37
NM_001111060	Cd59a	1823	78	38	1.3344	0.661663	142	38	2.60989	0.651479	142	38	2.60989	0.651479	-1.01203	-1.05427	-2.0022	0.000635674	4.46176e-05	1.58466e-16
NM_001163756	Ces2e	2007	758	162	11.7788	2.56217	492	200	8.21368	3.11448	492	200	8.21368	3.11448	-2.20076	-2.18383	-1.39904	1.16718e-89	2.91606e-68	2.84139e-33
NM_172759	Ces2e	2699	215	35	2.48436	0.411628	112	41	1.39039	0.474771	112	41	1.39039	0.474771	-2.59346	-3.13733	-1.55018	1.6245e-31	5.67234e-27	1.3585e-09
NM_198672	Ces3a	2049	9905	1127	150.762	17.4591	9134	811	149.362	12.3704	9134	811	149.362	12.3704	-3.11022	-4.29947	-3.59385	0	0	0
NM_001164681	Ces3a	1908	136	49	2.223	0.815187	182	32	3.19605	0.524173	182	32	3.19605	0.524173	-1.44731	-2.80202	-2.60817	6.0768e-10	1.33727e-33	1.75988e-28
NM_001159415	Ces3b	1915	86	5	1.40058	0.0828783	26	2	0.454909	0.0326411	26	2	0.454909	0.0326411	-4.07889	-4.07022	-3.80082	2.1501e-19	3.92351e-18	1.87782e-06
NM_144511	Ces3b	2065	1088	109	16.4319	1.67551	720	39	11.6824	0.590266	720	39	11.6824	0.590266	-3.29383	-5.01288	-4.30683	7.97272e-199	1.55631e-251	7.1453e-173
NM_001204335	Cyp4f14	2225	58	0	0.812976	0.001	91	8	1.37035	0.112373	91	8	1.37035	0.112373	-9.66707	-3.78642	-3.60817	2.72459e-17	1.30619e-11	7.7701e-20
NM_022434	Cyp4f14	2225	432	34	6.05527	0.485052	429	35	6.46022	0.491633	429	35	6.46022	0.491633	-3.64198	-3.77557	-3.71593	1.20025e-86	5.39231e-78	1.23047e-92
NM_030686	Dhrs4	962	183	27	5.93274	0.890899	175	61	6.09513	1.98179	175	61	6.09513	1.98179	-2.73537	-2.21706	-1.62085	1.5885e-28	1.11634e-21	2.63482e-15
NM_001037938	Dhrs4	1408	3559	1525	78.8324	34.3801	3128	1399	74.4362	31.0541	3128	1399	74.4362	31.0541	-1.19722	-1.52968	-1.26122	4.80504e-175	4.56511e-226	1.91498e-175
NM_001164466	Dpys	2110	3297	477	48.7322	7.17589	2993	388	47.5274	5.74715	2993	388	47.5274	5.74715	-2.76365	-4.01828	-3.04784	0	0	0
NM_022722	Dpys	2471	482	39	6.08351	0.500993	468	40	6.3459	0.50593	468	40	6.3459	0.50593	-3.60204	-4.29693	-3.64881	1.04263e-95	6.86518e-144	1.724e-99
NM_001113412	Fggy	1904	1623	303	26.5847	5.05144	1933	288	34.0161	4.72747	1933	288	34.0161	4.72747	-2.39583	-3.13988	-2.84708	1.30294e-211	0	0
NM_029347	Fggy	1910	211	38	3.44531	0.631524	390	36	6.8415	0.589077	390	36	6.8415	0.589077	-2.44773	-2.08066	-3.53778	5.00615e-29	1.44064e-26	6.30924e-81
NM_001113560	Glo1	918	2916	791	99.066	27.351	2092	943	76.3553	32.105	2092	943	76.3553	32.105	-1.8568	-1.58448	-1.24993	3.58564e-274	8.01224e-199	4.62916e-116
NM_025374	Glo1	1958	22492	6299	358.257	102.117	14924	6072	255.383	96.922	14924	6072	255.383	96.922	-1.81077	-1.60324	-1.39777	0	0	0
NR_040341	Gm16157	1082	253	105	7.29244	3.08036	256	81	7.92744	2.3397	256	81	7.92744	2.3397	-1.2433	-2.23371	-1.76053	3.52311e-14	1.54336e-40	1.67254e-24
NR_040340	Gm16157	1147	76	19	2.06647	0.525811	81	15	2.36615	0.408725	81	15	2.36615	0.408725	-1.97455	-3.38624	-2.53334	1.03751e-08	7.43316e-14	8.31566e-13
NM_015828	Gne	5384	732	296	4.24019	1.74512	591	303	3.67792	1.7589	591	303	3.67792	1.7589	-1.2808	-1.29779	-1.06422	7.6167e-41	5.69139e-40	3.48223e-26
NM_001190414	Gne	2818	113	31	1.2506	0.349189	93	28	1.10576	0.310542	93	28	1.10576	0.310542	-1.84054	-1.34259	-1.83218	1.85867e-11	3.63309e-07	4.9453e-10
NM_001077353	Gsta3	1450	525	31	11.292	0.67863	704	44	16.2676	0.948392	704	44	16.2676	0.948392	-4.05653	-3.65658	-4.10038	3.15013e-114	9.84996e-118	2.28479e-163
NM_010356	Gsta3	1355	3383	97	77.865	2.27233	4215	122	104.227	2.814	4215	122	104.227	2.814	-5.09873	-4.8979	-5.21096	0	0	0
NM_013547	Hgd	1708	6629	2158	121.043	40.1054	8214	1102	161.134	20.1649	8214	1102	161.134	20.1649	-1.59365	-2.21601	-2.99834	0	0	0
NR_027778	Hgd	1619	113	0	2.17676	0.001	106	4	2.19371	0.0772176	106	4	2.19371	0.0772176	-11.088	-10.6402	-4.8283	1.73218e-33	2.22451e-24	7.14712e-28
NM_001012306	Hsd3b3	1490	33	0	0.690728	0.001	33	0	0.742075	0.001	33	0	0.742075	0.001	-9.43197	-9.00255	-9.53542	5.55606e-10	1.65399e-07	1.2304e-10
NM_001161743	Hsd3b3	1716	26	0	0.472537	0.001	28	0	0.546715	0.001	28	0	0.546715	0.001	-8.88428	-8.40649	-9.09464	6.03264e-08	7.69915e-06	4.37859e-09
NM_134103	Il1rap	2352	2343	1026	31.0681	13.8468	3876	1272	55.2162	16.9026	3876	1272	55.2162	16.9026	-1.16588	-1.82206	-1.70785	7.26014e-111	0	0
NM_008364	Il1rap	4576	495	201	3.37364	1.39428	789	214	5.77711	1.46161	789	214	5.77711	1.46161	-1.27479	-1.36076	-1.98279	9.18781e-28	1.14496e-34	4.46798e-86
NM_013584	Lifr	9663	4541	1166	14.6561	3.83024	5893	1360	20.4336	4.39876	5893	1360	20.4336	4.39876	-1.936	-2.36907	-2.21577	0	0	0
NM_001113386	Lifr	2844	3640	334	39.9164	3.72783	3005	337	35.4026	3.70342	3005	337	35.4026	3.70342	-3.42057	-3.59172	-3.25692	0	0	0
NM_001081361	Marc1	2161	14155	6509	204.284	95.6091	13069	4942	202.632	71.4745	13069	4942	202.632	71.4745	-1.09536	-1.5144	-1.50336	0	0	0
NM_001159637	Nadk	3053	351	136	3.58558	1.41401	285	112	3.12779	1.14655	285	112	3.12779	1.14655	-1.34242	-1.05804	-1.44784	1.4526e-21	5.10837e-09	1.02757e-20
NR_033306	Ndufs6	587	87	35	4.62233	1.89265	109	48	6.22169	2.55568	109	48	6.22169	2.55568	-1.28821	-1.14605	-1.2836	8.61012e-06	2.65051e-05	2.68496e-07
NM_010888	Ndufs6	526	819	224	48.5599	13.5177	629	249	40.0668	14.7951	629	249	40.0668	14.7951	-1.84492	-1.10515	-1.43729	4.71154e-77	3.50628e-30	6.01393e-44
NM_001083891	Ndufv3	502	5117	2135	317.901	135	4619	1709	308.293	106.4	4619	1709	308.293	106.4	-1.23562	-1.62888	-1.53481	5.3378e-264	0	0
NM_030087	Ndufv3	1594	1153	289	22.559	5.75505	890	369	18.7078	7.23505	890	369	18.7078	7.23505	-1.97081	-1.779	-1.37056	5.21889e-118	2.41569e-92	1.63973e-57
NM_001113210	Nfib	8772	40	4	0.142214	0.0144744	42	16	0.160424	0.0570065	42	16	0.160424	0.0570065	-3.29648	-3.12084	-1.4927	4.17557e-08	1.3157e-06	0.000493203
NM_001113209	Nfib	8770	86	13	0.305829	0.0470526	73	12	0.278897	0.0427646	73	12	0.278897	0.0427646	-2.70038	-1.97907	-2.70524	1.04873e-13	5.67057e-09	1.94388e-12
NR_003544	Nnt	3526	1758	516	15.5495	4.64523	1755	546	16.6769	4.83965	1755	546	16.6769	4.83965	-1.74305	-1.9836	-1.78488	6.53627e-152	5.10861e-174	5.65518e-165
NM_008710	Nnt	5355	1043	354	6.07442	2.09838	934	376	5.84396	2.19448	934	376	5.84396	2.19448	-1.53347	-1.62053	-1.41307	1.65512e-75	1.21407e-66	4.03555e-63
NM_020282	Nqo2	3974	32	2	0.251132	0.015975	28	2	0.236075	0.0157292	28	2	0.236075	0.0157292	-3.97455	-3.16975	-3.90773	1.5019e-07	6.84741e-07	5.19568e-07
NM_001163241	Nqo2	3892	158	29	1.26609	0.236518	232	6	1.99726	0.0481816	232	6	1.99726	0.0481816	-2.42035	-2.48525	-5.3734	1.06436e-21	7.04414e-14	1.65404e-63
NM_024446	Nudt7	1020	68	12	2.07916	0.37344	83	6	2.72645	0.183846	83	6	2.72645	0.183846	-2.47705	-3.84782	-3.89045	4.15173e-10	3.23811e-12	3.20419e-19
NM_024437	Nudt7	1091	2261	521	64.6332	15.1584	2713	459	83.3192	13.149	2713	459	83.3192	13.149	-2.09216	-2.92311	-2.6637	4.33949e-249	0	0
NM_001201470	Papss2	3599	134	46	1.16119	0.40571	99	49	0.921666	0.425518	99	49	0.921666	0.425518	-1.51708	-1.01775	-1.11502	1.91934e-10	0.000182175	1.39074e-05
NM_011864	Papss2	3635	643	48	5.51679	0.419157	818	18	7.53996	0.154764	818	18	7.53996	0.154764	-3.71827	-3.97203	-5.60641	9.07867e-131	2.10908e-121	1.04933e-226
NM_026361	Pkp4	4642	148	47	0.994343	0.32139	105	48	0.757886	0.323176	105	48	0.757886	0.323176	-1.62942	-1.36648	-1.22966	1.4599e-12	7.10192e-08	1.12022e-06
NM_175464	Pkp4	4513	269	68	1.85895	0.478281	213	62	1.58137	0.429368	213	62	1.58137	0.429368	-1.95855	-2.48291	-1.88089	4.54081e-28	2.32592e-32	2.00991e-22
NM_011169	Prlr	10328	4117	170	12.4321	0.522483	4395	333	14.2581	1.0077	4395	333	14.2581	1.0077	-4.57254	-4.57591	-3.82265	0	0	0
NM_001253781	Prlr	3916	15572	630	124.017	5.10667	12441	458	106.447	3.65532	12441	458	106.447	3.65532	-4.60201	-5.16999	-4.86399	0	0	0
NM_011255	Rbp4	930	3543	805	118.814	27.4759	4005	491	144.291	16.5007	4005	491	144.291	16.5007	-2.11246	-3.2203	-3.12839	0	0	0
NM_001159487	Rbp4	1243	440	105	11.0398	2.68138	531	55	14.3134	1.38291	531	55	14.3134	1.38291	-2.04167	-2.88456	-3.37159	9.16643e-48	1.80343e-94	2.46747e-105
NM_001204931	Reep6	1935	1106	290	17.826	4.75726	776	290	13.437	4.68404	776	290	13.437	4.68404	-1.90578	-2.02976	-1.52038	2.53688e-108	3.33402e-101	1.32833e-58
NM_139292	Reep6	2036	705	147	10.7992	2.29181	561	209	9.2322	3.20828	561	209	9.2322	3.20828	-2.23636	-2.65518	-1.52488	4.03559e-85	5.60227e-112	7.64718e-43
NM_001127351	Sirt3	1439	309	42	6.69695	0.926463	190	43	4.42398	0.933923	190	43	4.42398	0.933923	-2.8537	-1.56821	-2.24397	1.09407e-49	2.0974e-15	5.07178e-25
NM_001177804	Sirt3	1431	101	10	2.20121	0.22182	98	12	2.2946	0.262087	98	12	2.2946	0.262087	-3.31084	-2.26286	-3.13013	2.68591e-19	5.78865e-12	7.25329e-19
NM_008767	Slc22a18	1520	236	50	4.84226	1.04416	232	53	5.11404	1.08977	232	53	5.11404	1.08977	-2.21334	-1.95847	-2.23044	8.9126e-29	6.17218e-18	4.10165e-30
NM_001042760	Slc22a18	1560	88	11	1.75929	0.223825	75	19	1.61086	0.380656	75	19	1.61086	0.380656	-2.97455	-1.51079	-2.08127	2.2285e-15	1.60406e-05	1.28916e-09
NM_015829	Slc25a13	3133	76	24	0.756542	0.243159	78	18	0.834169	0.179562	78	18	0.834169	0.179562	-1.63752	-1.31349	-2.21586	5.69583e-07	9.98921e-05	1.06522e-10
NM_001177572	Slc25a13	3130	188	74	1.87324	0.750459	184	28	1.96967	0.279587	184	28	1.96967	0.279587	-1.31969	-1.76875	-2.81659	9.5464e-12	4.7055e-15	3.2029e-31
NM_001199115	Slc29a1	2046	71	24	1.08226	0.372345	37	7	0.605921	0.106929	37	7	0.605921	0.106929	-1.53934	-1.79629	-2.50248	4.22475e-06	1.40427e-06	2.84386e-06
NM_001199113	Slc29a1	2107	202	46	2.98997	0.693	182	80	2.89419	1.18667	182	80	2.89419	1.18667	-2.1092	-1.27524	-1.28624	2.25048e-23	3.72806e-08	1.55776e-11
NM_001122666	Suds3	2347	249	74	3.30876	1.00083	193	44	2.75527	0.585926	193	44	2.75527	0.585926	-1.7251	-2.19035	-2.2334	4.43576e-22	1.79178e-26	2.93428e-25
NM_178622	Suds3	2436	799	364	10.2294	4.74312	615	267	8.45898	3.4256	615	267	8.45898	3.4256	-1.10881	-1.0413	-1.30412	1.29702e-35	1.28717e-22	3.32652e-37
NM_027179	Tecr	1145	110	54	2.99617	1.49702	100	40	2.92627	1.09184	100	40	2.92627	1.09184	-1.00103	-1.26286	-1.42231	4.6756e-05	2.59489e-06	9.33327e-08
NM_134118	Tecr	1190	3268	914	85.6475	24.3803	2476	828	69.7146	21.7464	2476	828	69.7146	21.7464	-1.8127	-1.7298	-1.68069	3.12216e-297	3.45295e-221	1.63601e-213
NM_026669	Tmbim6	2397	431	176	5.60775	2.33069	403	168	5.63322	2.19051	403	168	5.63322	2.19051	-1.26667	-1.32257	-1.3627	4.44901e-24	5.13655e-20	2.08516e-26
NM_001171034	Tmbim6	2612	843	221	10.0655	2.68571	759	212	9.73618	2.53668	759	212	9.73618	2.53668	-1.90604	-1.67016	-1.94041	8.15463e-83	5.01033e-46	1.60554e-80
NM_021446	0610007P14Rik	1185	2516	1055	66.2174	28.2601	2295	975	64.891	25.7152	2295	975	64.891	25.7152	-1.22844	-1.5887	-1.3354	3.70473e-129	3.94462e-203	6.56622e-141
NM_026686	0610011F06Rik	825	3762	515	142.215	19.8149	3018	488	122.57	18.4871	3018	488	122.57	18.4871	-2.84341	-3.10734	-2.72902	0	0	0
NR_027897	0610012G03Rik	1471	1276	447	27.0531	9.64572	1180	353	26.8775	7.50007	1180	353	26.8775	7.50007	-1.48784	-1.47545	-1.84142	3.62499e-88	6.71164e-86	3.96714e-116
NR_045760	0610031O16Rik	824	716	66	27.0998	2.54247	828	57	33.6685	2.16198	828	57	33.6685	2.16198	-3.41398	-4.55409	-3.96098	2.0435e-135	2.09738e-199	3.4472e-187
NM_029554	0610040J01Rik	1870	1568	523	26.1507	8.87769	1330	554	23.8303	9.25916	1330	554	23.8303	9.25916	-1.5586	-1.72113	-1.36385	1.07523e-115	1.57602e-118	8.78058e-85
NM_025363	1110001J03Rik	441	1369	313	96.8154	22.5292	1389	273	105.532	19.3476	1389	273	105.532	19.3476	-2.10344	-1.48864	-2.44745	3.05894e-152	4.18084e-77	3.97719e-196
NR_027930	1110020A21Rik	853	46	11	1.68185	0.409339	33	9	1.29624	0.329759	33	9	1.29624	0.329759	-2.03868	-2.6779	-1.97485	7.77419e-06	2.63828e-06	0.000165689
NR_045139	1110028F11Rik	2705	72	17	0.830128	0.19949	56	12	0.693651	0.138649	56	12	0.693651	0.138649	-2.05702	-4.01775	-2.32277	1.06611e-08	4.68137e-14	2.33187e-08
NR_037954	1110054M08Rik	876	360	98	12.8168	3.55109	258	86	9.86815	3.0683	258	86	9.86815	3.0683	-1.8517	-2.31944	-1.68534	1.32934e-34	5.84328e-45	2.80472e-23
NM_172401	1110057K04Rik	2757	104	44	1.17646	0.506589	126	36	1.53128	0.408102	126	36	1.53128	0.408102	-1.21556	-1.43279	-1.90773	3.09417e-06	2.8278e-06	6.37319e-14
NM_197988	1190005I06Rik	752	203	50	8.41895	2.11053	140	69	6.23778	2.8677	140	69	6.23778	2.8677	-1.99603	-2.77992	-1.12114	6.11105e-22	7.57747e-30	1.55997e-07
NM_001135567	1190007I07Rik	748	209	57	8.71414	2.41887	131	32	5.86799	1.33706	131	32	5.86799	1.33706	-1.84902	-2.49234	-2.1338	1.80743e-20	6.57957e-22	1.50486e-16
NR_033510	1500017E21Rik	2662	24	0	0.281179	0.001	110	2	1.38454	0.0234815	110	2	1.38454	0.0234815	-8.13534	-3.67225	-5.88174	2.28538e-07	3.029e-20	1.59015e-31
NM_029296	1700001C19Rik	1622	300	75	5.76833	1.46774	283	32	5.84596	0.616598	283	32	5.84596	0.616598	-1.97455	-1.90029	-3.24504	1.62302e-31	2.08477e-25	1.31274e-54
NM_027948	1700003E16Rik	2050	33	6	0.502042	0.0929046	23	0	0.375919	0.001	23	0	0.375919	0.001	-2.43399	-2.51079	-8.55428	2.85096e-05	0.000680485	1.54788e-07
NM_026411	1700021F05Rik	898	586	214	20.3517	7.56445	664	290	24.7749	10.0931	664	290	24.7749	10.0931	-1.42784	-1.03424	-1.29551	1.1382e-38	2.02462e-22	1.11503e-39
NR_040462	1700034P13Rik	1494	79	27	1.64913	0.573658	85	37	1.90629	0.774024	85	37	1.90629	0.774024	-1.52345	-2.32514	-1.30032	1.35734e-06	4.66596e-11	5.17742e-06
NM_028491	1700040L02Rik	1238	121	19	3.04821	0.487161	145	19	3.92435	0.479663	145	19	3.92435	0.479663	-2.64549	-2.47322	-3.03236	1.60435e-18	2.65345e-31	1.13424e-26
NR_045997	1700113A16Rik	983	118	40	3.74376	1.29165	104	26	3.54487	0.826653	104	26	3.54487	0.826653	-1.53527	-1.51079	-2.10038	1.83919e-09	1.61921e-08	4.26999e-13
NR_015572	1810014B01Rik	1620	92	40	1.77114	0.783763	119	54	2.46123	1.04179	119	54	2.46123	1.04179	-1.17619	-1.10416	-1.24031	2.1383e-05	2.80531e-07	1.61528e-07
NR_045798	1810034E14Rik	1802	128	42	2.21531	0.739834	83	27	1.54327	0.468287	83	27	1.54327	0.468287	-1.58224	-1.14738	-1.72053	1.375e-10	9.66361e-05	2.16518e-08
NM_027217	1810046K07Rik	1318	118	51	2.7922	1.22827	121	28	3.07603	0.663966	121	28	3.07603	0.663966	-1.18477	-2.1024	-2.21189	1.04408e-06	5.73117e-18	5.04844e-16
NR_027875	1810058I24Rik	1269	294	48	7.22546	1.20066	165	75	4.35655	1.84715	165	75	4.35655	1.84715	-2.58926	-2.7195	-1.23788	1.10493e-42	9.0558e-45	5.30582e-10
NM_027360	2010107E04Rik	365	2165	990	184.988	86.0958	2168	1058	199.015	90.5933	2168	1058	199.015	90.5933	-1.10342	-1.02339	-1.1354	6.20121e-94	8.80226e-90	2.47799e-103
NR_015577	2210015D19Rik	1840	600	256	10.1698	4.41633	524	234	9.54187	3.97467	524	234	9.54187	3.97467	-1.20337	-1.63567	-1.26344	1.25107e-30	1.74855e-45	2.24381e-30
NR_044985	2210039B01Rik	1039	69	30	2.07116	0.916527	99	34	3.19256	1.02274	99	34	3.19256	1.02274	-1.17619	-1.52589	-1.64227	0.000272142	8.66723e-07	2.9544e-09
NM_027090	2300009A05Rik	612	360	120	18.3455	6.224	388	114	21.2422	5.82179	388	114	21.2422	5.82179	-1.55952	-1.67153	-1.8674	2.22274e-27	2.73398e-35	1.29682e-39
NR_040292	2310040G24Rik	794	35	4	1.37476	0.159911	21	4	0.886174	0.15745	21	4	0.886174	0.15745	-3.10384	-2.13733	-2.4927	7.35752e-07	0.000887461	0.000633395
NM_001033630	2310061I04Rik	1252	1323	488	32.9561	12.3724	1267	436	33.9072	10.8839	1267	436	33.9072	10.8839	-1.41341	-1.50854	-1.63939	1.08352e-84	9.13548e-89	5.90054e-106
NM_153152	2410015M20Rik	755	4718	2213	194.89	93.041	4426	2129	196.419	88.1317	4426	2129	196.419	88.1317	-1.06673	-1.09362	-1.15621	1.20586e-192	5.74035e-201	5.23968e-216
NM_025572	2610528J11Rik	915	617	115	21.0302	3.98948	451	62	16.5149	2.11775	451	62	16.5149	2.11775	-2.39819	-3.19832	-2.96317	4.00531e-81	3.91425e-93	3.34715e-79
NM_001199306	2810007J24Rik	2097	438	12	6.51411	0.181645	973	10	15.5466	0.149041	973	10	15.5466	0.149041	-5.16438	-5.92345	-6.70475	2.49203e-110	9.51989e-186	9.05185e-287
NM_026543	3010026O09Rik	1168	158	34	4.21885	0.924008	83	22	2.38098	0.588685	83	22	2.38098	0.588685	-2.19087	-1.11086	-2.01599	2.36994e-19	1.94933e-05	3.73213e-10
NM_001166497	3110052M02Rik	4367	325	134	2.32102	0.974005	525	204	4.02806	1.45999	525	204	4.02806	1.45999	-1.25276	-1.36346	-1.46413	4.04952e-18	6.07384e-27	7.12473e-38
NM_026622	3110057O12Rik	2492	350	147	4.38026	1.87244	446	155	5.99662	1.94396	446	155	5.99662	1.94396	-1.22609	-1.13733	-1.62515	8.02242e-19	1.33406e-16	1.59242e-37
NM_198651	4430402I18Rik	2152	63	12	0.913015	0.177002	83	10	1.29228	0.145232	83	10	1.29228	0.145232	-2.36687	-4.58479	-3.15349	5.36666e-09	3.24121e-22	3.19679e-16
NR_027985	4632415L05Rik	4136	663	251	4.99934	1.92634	635	265	5.14414	2.00248	635	265	5.14414	2.00248	-1.37588	-1.3542	-1.36114	2.72335e-41	2.79607e-44	6.4176e-41
NR_073027	4732471J01Rik	2428	29	6	0.372502	0.0784408	25	6	0.344994	0.0772335	25	6	0.344994	0.0772335	-2.24757	-5.21706	-2.15927	0.000210876	1.27908e-09	0.000589891
NR_073013	4930431F12Rik	2262	124	24	1.70966	0.336789	133	19	1.97006	0.262521	133	19	1.97006	0.262521	-2.34379	-3.15816	-2.90773	1.25659e-16	7.43992e-38	1.45415e-23
NR_040768	4930480G23Rik	1259	61	4	1.51107	0.10085	46	8	1.2242	0.198595	46	8	1.2242	0.198595	-3.90529	-2.70027	-2.62394	1.44082e-13	6.14904e-12	6.15412e-08
NR_033601	4930519F09Rik	1545	84	17	1.69563	0.349269	86	9	1.86505	0.182061	86	9	1.86505	0.182061	-2.27941	-2.24375	-3.35672	3.21435e-11	3.58397e-11	1.02712e-17
NM_001199485	4931406C07Rik	2653	149	18	1.75157	0.215365	173	36	2.18489	0.4241	173	36	2.18489	0.4241	-3.0238	-2.46449	-2.36508	7.71818e-26	5.7282e-15	2.56712e-24
NR_040413	5033403H07Rik	479	480	35	31.2525	2.31938	531	27	37.1432	1.7617	531	27	37.1432	1.7617	-3.75216	-5.27343	-4.39806	1.59771e-98	1.53816e-159	1.84269e-129
NM_138654	5033411D12Rik	1727	1320	187	23.8375	3.43707	1591	163	30.8672	2.94984	1591	163	30.8672	2.94984	-2.79398	-3.43162	-3.38737	9.55224e-205	2.94352e-267	0
NM_001252661	5830473C10Rik	2241	826	269	11.4952	3.81022	670	287	10.0174	4.00261	670	287	10.0174	4.00261	-1.59309	-1.4576	-1.32349	2.17312e-63	3.72226e-52	2.44518e-41
NM_145448	9030617O03Rik	3229	1419	322	13.7055	3.16539	1510	419	15.6686	4.05554	1510	419	15.6686	4.05554	-2.1143	-2.1207	-1.9499	8.38724e-159	2.21098e-156	3.2799e-160
NM_001039720	9030619P08Rik	913	7766	59	265.281	2.05126	6016	37	220.779	1.26658	6016	37	220.779	1.26658	-7.01487	-7.9554	-7.44551	0	0	0
NM_001033819	9130409I23Rik	1898	458	0	7.52573	0.001	585	3	10.3271	0.0494001	585	3	10.3271	0.0494001	-12.8776	-6.36615	-7.70771	1.10826e-135	1.25291e-172	5.96456e-178
NM_001081067	A1bg	1823	3826	32	65.4543	0.55719	1453	30	26.7054	0.514325	1453	30	26.7054	0.514325	-6.87618	-6.52273	-5.69831	0	0	0
NM_001081074	A1cf	3828	3570	1145	29.0855	9.49452	4290	1672	37.5496	13.6511	4290	1672	37.5496	13.6511	-1.61513	-1.51006	-1.45978	5.55814e-276	1.28612e-251	1.86332e-300
NM_172505	A730008H23Rik	2214	432	208	6.08535	2.98212	487	127	7.37007	1.79279	487	127	7.37007	1.79279	-1.029	-1.0483	-2.03947	1.31972e-17	3.23789e-16	1.66456e-55
NR_015523	A730017L22Rik	2375	31	8	0.407078	0.106922	37	11	0.521985	0.144755	37	11	0.521985	0.144755	-1.92875	-1.29261	-1.8504	0.000528817	0.000454449	0.000129447
NR_027894	A930005H10Rik	721	129	56	5.58	2.46543	121	53	5.62303	2.29744	121	53	5.62303	2.29744	-1.17843	-1.99621	-1.29132	3.45022e-07	1.63873e-16	4.6868e-08
NM_030210	Aacs	3175	2883	570	28.3192	5.69863	2097	606	22.1297	5.9653	2097	606	22.1297	5.9653	-2.31309	-2.76894	-1.89132	0	0	3.45577e-213
NM_023383	Aadac	1294	13759	3289	331.614	80.6806	19127	4075	495.259	98.423	19127	4075	495.259	98.423	-2.03921	-2.45058	-2.33112	0	0	0
NM_011834	Aadat	1780	4295	1567	75.2528	27.944	5532	939	104.132	16.4873	5532	939	104.132	16.4873	-1.42921	-2.49323	-2.65898	3.27506e-277	0	0
NM_175503	Aard	1360	65	9	1.49058	0.21006	48	7	1.18256	0.160865	48	7	1.18256	0.160865	-2.827	-2.4204	-2.87799	4.72073e-11	1.28508e-09	5.40402e-09
NM_172961	Abat	4653	685	144	4.59132	0.982356	661	90	4.7598	0.604523	661	90	4.7598	0.604523	-2.22459	-2.1758	-2.97703	3.36199e-82	2.34576e-55	3.33981e-116
NM_007379	Abca2	8061	2235	427	8.64706	1.68143	1611	543	6.69617	2.1053	1611	543	6.69617	2.1053	-2.36252	-1.21174	-1.66931	3.01145e-286	1.48484e-73	6.03597e-138
NM_153145	Abca8a	5629	5200	236	28.8106	1.33082	5458	260	32.4879	1.44359	5458	260	32.4879	1.44359	-4.43621	-4.15304	-4.49217	0	0	0
NM_021022	Abcb11	4899	18494	2502	117.734	16.2114	20441	2461	139.802	15.7003	20441	2461	139.802	15.7003	-2.86046	-3.33531	-3.15453	0	0	0
NM_011076	Abcb1a	4977	684	128	4.28616	0.816361	609	236	4.09987	1.482	609	236	4.09987	1.482	-2.39241	-1.23738	-1.46803	1.4217e-89	3.72703e-30	6.3282e-44
NM_008830	Abcb4	4083	10738	4654	82.0207	36.1815	11240	5705	92.2374	43.6696	11240	5705	92.2374	43.6696	-1.18074	-1.34963	-1.07872	0	0	0
NM_023732	Abcb6	2946	2923	771	30.9439	8.30733	2570	803	29.2294	8.51895	2570	803	29.2294	8.51895	-1.8972	-1.73869	-1.77867	6.0757e-283	3.59775e-228	5.92884e-240
NM_029600	Abcc3	5002	7793	1916	48.5893	12.1588	6761	2340	45.2884	14.6209	6761	2340	45.2884	14.6209	-1.99864	-1.36386	-1.63111	0	0	0
NM_018795	Abcc6	4958	5321	1617	33.4708	10.3525	4949	1391	33.445	8.76847	4949	1391	33.445	8.76847	-1.69293	-2.03992	-1.93139	0	0	0
NM_011994	Abcd2	5540	4824	480	27.1567	2.75024	5294	489	32.018	2.75869	5294	489	32.018	2.75869	-3.30368	-3.29711	-3.53683	0	0	0
NM_008991	Abcd3	3399	14084	4580	129.227	42.7715	17816	5059	175.622	46.5175	17816	5059	175.622	46.5175	-1.59519	-1.98957	-1.91663	0	0	0
NM_031884	Abcg5	2266	4693	699	64.5907	9.79167	4718	698	69.7619	9.62717	4718	698	69.7619	9.62717	-2.7217	-2.52295	-2.85725	0	0	0
NM_026180	Abcg8	3674	5189	713	44.0478	6.16013	5463	981	49.821	8.34513	5463	981	49.821	8.34513	-2.83804	-2.45429	-2.57775	0	0	0
NM_029631	Abhd14b	1490	4058	885	84.9387	18.8537	3671	971	82.5502	20.3674	3671	971	82.5502	20.3674	-2.17157	-2.62792	-2.01901	0	0	0
NM_026185	Abhd15	3249	1260	566	12.0948	5.52976	1177	336	12.138	3.23216	1177	336	12.138	3.23216	-1.1291	-1.71187	-1.90896	3.73398e-57	1.91591e-88	1.29803e-121
NM_134130	Abhd3	1903	1806	846	29.5977	14.1114	1797	803	31.6395	13.188	1797	803	31.6395	13.188	-1.06862	-1.07252	-1.2625	1.30557e-74	1.60615e-65	2.0788e-101
NM_025341	Abhd6	2018	3370	669	52.0821	10.5231	2580	628	42.837	9.72617	2580	628	42.837	9.72617	-2.30722	-2.70096	-2.13891	0	0	0
NM_130864	Acaa1a	1758	4951	2423	87.8322	43.7496	4149	1896	79.076	33.7072	4149	1896	79.076	33.7072	-1.00548	-1.39988	-1.23018	1.61826e-183	2.01298e-289	1.8181e-223
NM_146230	Acaa1b	1669	28426	151	531.177	2.87184	25976	152	521.478	2.84636	25976	152	521.478	2.84636	-7.53107	-8.60213	-7.51734	0	0	0
NM_177470	Acaa2	1500	32542	8897	676.601	188.275	26904	7970	600.96	166.062	26904	7970	600.96	166.062	-1.84547	-2.24063	-1.85555	0	0	0
NM_028037	Acad10	3621	2170	378	18.6901	3.31362	2269	366	20.9955	3.15904	2269	366	20.9955	3.15904	-2.49579	-2.87827	-2.73252	1.83466e-296	0	0
NM_175324	Acad11	3348	18744	7318	174.605	69.382	19428	6642	194.43	62.0036	19428	6642	194.43	62.0036	-1.33146	-1.72549	-1.64883	0	0	0
NM_178799	Acad12	2375	433	127	5.68596	1.69738	351	88	4.9518	1.15804	351	88	4.9518	1.15804	-1.74409	-1.91371	-2.09627	3.23541e-38	6.41883e-38	1.02832e-41
NM_025862	Acad8	2865	1671	559	18.1899	6.19337	1827	483	21.3665	5.26897	1827	483	21.3665	5.26897	-1.55435	-1.80422	-2.01976	9.75781e-123	1.4049e-152	7.4265e-203
NM_172678	Acad9	3913	1752	715	13.9638	5.80011	1809	723	15.4899	5.77473	1809	723	15.4899	5.77473	-1.26754	-1.32491	-1.4235	9.50014e-95	8.06909e-94	1.31144e-122
NM_007383	Acads	1881	6978	2075	115.697	35.0162	5544	2014	98.7539	33.4637	5544	2014	98.7539	33.4637	-1.72426	-1.84808	-1.56124	0	0	0
NM_025826	Acadsb	3348	4926	1722	45.8869	16.3263	6149	1729	61.5374	16.1403	6149	1729	61.5374	16.1403	-1.49089	-1.70151	-1.93079	0	0	0
NM_017366	Acadvl	2205	17316	8178	244.917	117.728	15281	7742	232.201	109.736	15281	7742	232.201	109.736	-1.05684	-1.13853	-1.08134	0	0	0
NM_009338	Acat2	2076	1657	577	24.8929	8.82243	1466	496	23.6606	7.4672	1466	496	23.6606	7.4672	-1.49648	-1.79838	-1.66385	3.66981e-115	1.04973e-136	4.84091e-125
NM_153151	Acat3	1991	4738	657	74.217	10.4745	4593	590	77.2939	9.26156	4593	590	77.2939	9.26156	-2.82487	-3.61049	-3.06103	0	0	0
NM_025988	Acbd4	2081	1485	569	22.2553	8.6792	1305	540	21.0116	8.11008	1305	540	21.0116	8.11008	-1.35852	-1.40739	-1.3734	1.90408e-89	3.34179e-79	4.30762e-84
NM_145700	Ackr4	2109	47	0	0.695026	0.001	34	2	0.54016	0.0296385	34	2	0.54016	0.0296385	-9.44092	-4.29261	-4.18784	4.57241e-14	2.20405e-13	1.02141e-08
NM_001164565	Acnat1	5048	7256	2860	44.8288	17.984	7297	2998	48.4334	18.5616	7297	2998	48.4334	18.5616	-1.31771	-1.69667	-1.38368	0	0	0
NM_007386	Aco1	4319	8880	2329	64.1223	17.1169	8245	2002	63.9628	14.4872	8245	2002	63.9628	14.4872	-1.9054	-2.0607	-2.14246	0	0	0
NM_012006	Acot1	1559	1502	197	30.0472	4.01107	787	209	16.9141	4.1899	787	209	16.9141	4.1899	-2.90517	-2.20611	-2.01324	1.49248e-242	5.19043e-90	1.37537e-87
NM_028790	Acot12	3049	6083	2011	62.2214	20.936	6953	2319	76.4073	23.7709	6953	2319	76.4073	23.7709	-1.57142	-1.86195	-1.68451	0	0	0
NM_025790	Acot13	686	2793	700	126.977	32.3902	3059	723	149.409	32.9395	3059	723	149.409	32.9395	-1.97094	-2.31533	-2.18137	1.68856e-284	0	0
NM_134246	Acot3	2594	11001	102	132.264	1.24816	7288	126	94.1366	1.51811	7288	126	94.1366	1.51811	-6.72748	-7.07809	-5.95441	0	0	0
NM_134247	Acot4	2325	3660	269	49.0951	3.67256	2876	339	41.4463	4.55701	2876	339	41.4463	4.55701	-3.74072	-3.72709	-3.18508	0	0	0
NM_019800	Acp6	1756	1198	561	21.2771	10.1409	1242	566	23.6983	10.0738	1242	566	23.6983	10.0738	-1.06911	-1.32817	-1.23417	6.89611e-50	1.79912e-79	5.45325e-68
NM_153807	Acsf2	3069	9886	3450	100.462	35.683	6764	3136	73.846	31.9361	6764	3136	73.846	31.9361	-1.49334	-1.62528	-1.20933	0	0	0
NM_007981	Acsl1	3891	27922	6101	223.803	49.7714	28027	5456	241.343	43.8244	28027	5456	241.343	43.8244	-2.16884	-2.55256	-2.46128	0	0	0
NM_027976	Acsl5	3167	12283	4934	120.958	49.4528	11822	5772	125.073	56.9615	11822	5772	125.073	56.9615	-1.29039	-1.2305	-1.13471	0	0	0
NM_054094	Acsm1	2041	13075	4202	199.792	65.3511	10316	4277	169.351	65.4937	10316	4277	169.351	65.4937	-1.61222	-1.73241	-1.37059	0	0	0
NM_178758	Acsm5	2505	4284	502	53.3361	6.36115	3957	439	52.9271	5.47722	3957	439	52.9271	5.47722	-3.06775	-3.35772	-3.27249	0	0	0
NM_019811	Acss2	2833	2746	651	30.2297	7.29414	2432	622	28.7632	6.86194	2432	622	28.7632	6.86194	-2.05116	-2.39167	-2.06753	1.0379e-294	0	4.77527e-278
NM_001142804	Acss3	2130	233	29	3.41158	0.432173	328	44	5.15958	0.645619	328	44	5.15958	0.645619	-2.98076	-1.37314	-2.9985	2.29241e-39	9.58415e-17	1.55219e-58
NM_025371	Acy1	1431	3400	480	74.1001	10.6473	2614	458	61.2049	10.003	2614	458	61.2049	10.003	-2.79898	-2.7853	-2.61322	0	0	0
NM_027857	Acy3	1505	4001	501	82.9109	10.5667	3238	449	72.0876	9.32423	3238	449	72.0876	9.32423	-2.97203	-3.54198	-2.95069	0	0	0
NM_001003911	Adamts7	5424	306	61	1.75947	0.356985	320	57	1.97674	0.328442	320	57	1.97674	0.328442	-2.3012	-2.02642	-2.58942	8.51181e-39	1.20226e-35	5.95418e-49
NM_023341	Adck3	4026	82	4	0.635214	0.0315374	112	6	0.932104	0.046578	112	6	0.932104	0.046578	-4.33211	-8.38565	-4.32277	2.99493e-19	6.96492e-13	1.41351e-27
NM_007409	Adh1	1348	92193	3176	2132.98	74.7877	82070	3135	2039.93	72.686	82070	3135	2039.93	72.686	-4.83393	-6.01152	-4.8107	0	0	0
NM_011996	Adh4	1312	2072	475	49.2533	11.4921	2154	444	55.0088	10.5768	2154	444	55.0088	10.5768	-2.09958	-2.31995	-2.37876	2.20795e-229	3.46144e-244	1.6229e-293
NM_007410	Adh5	1533	9945	4483	202.322	92.8253	9221	3909	201.538	79.6942	9221	3909	201.538	79.6942	-1.12406	-1.30992	-1.3385	0	0	0
NM_134052	Adi1	1676	3925	1426	73.0374	27.0075	3427	1349	68.511	25.156	3427	1349	68.511	25.156	-1.43527	-1.79229	-1.44543	4.99616e-255	0	1.05084e-236
NM_007416	Adra1b	3047	2013	164	20.604	1.70848	1724	106	18.9577	1.08727	1724	106	18.9577	1.08727	-3.59213	-4.69874	-4.124	0	0	0
NM_009633	Adra2b	3936	183	13	1.45003	0.10484	176	15	1.49823	0.119108	176	15	1.49823	0.119108	-3.78981	-3.75471	-3.65292	2.45302e-38	3.41296e-32	5.7283e-38
NM_010347	Aes	1347	22840	6240	528.82	147.047	17891	5452	445.028	126.5	17891	5452	445.028	126.5	-1.8465	-1.937	-1.81475	0	0	0
NM_145146	Afm	2048	17669	2709	269.068	41.9874	16828	3003	275.31	45.8278	16828	3003	275.31	45.8278	-2.67994	-2.90876	-2.58677	0	0	0
NM_027827	Afmid	2332	10267	653	137.308	8.88841	8469	394	121.681	5.28045	8469	394	121.681	5.28045	-3.94934	-4.18271	-4.5263	0	0	0
NM_145566	Agfg2	1497	53	6	1.10416	0.127224	57	8	1.27577	0.167021	57	8	1.27577	0.167021	-3.11751	-1.76536	-2.93327	5.26821e-10	0.000232357	1.0592e-10
NM_001081326	Agl	9625	2372	843	7.68588	2.78014	2196	772	7.64454	2.5068	2196	772	7.64454	2.5068	-1.46705	-1.29565	-1.60858	1.19553e-159	4.23872e-111	6.00171e-178
NM_001081408	Agmat	1404	8343	796	185.325	17.9964	7069	733	168.698	16.317	7069	733	168.698	16.317	-3.36428	-3.77156	-3.37	0	0	0
NM_178767	Agmo	2155	3284	780	47.5265	11.4891	3992	1026	62.0674	14.88	3992	1026	62.0674	14.88	-2.04846	-2.08004	-2.06046	0	0	0
NM_018743	Agpat6	3944	5203	1741	41.1431	14.012	4674	1599	39.7074	12.6711	4674	1599	39.7074	12.6711	-1.55398	-1.4457	-1.64787	0	0	0
NM_016702	Agxt	1517	11286	1502	232.025	31.4285	9080	1187	200.549	24.455	9080	1187	200.549	24.455	-2.88413	-3.38803	-3.03575	0	0	0
NM_016661	Ahcy	2560	98841	40884	1204.14	506.936	92072	31598	1205.06	385.765	92072	31598	1205.06	385.765	-1.24813	-1.59108	-1.64331	0	0	0
NM_013464	Ahr	5494	1507	537	8.55469	3.1026	1877	650	11.4471	3.69767	1877	650	11.4471	3.69767	-1.46324	-1.34219	-1.6303	2.04587e-101	9.72142e-88	3.23676e-155
NM_172923	AI118078	2407	71	20	0.919945	0.263751	132	10	1.83746	0.129846	132	10	1.83746	0.129846	-1.80237	-2.89513	-3.82284	2.25089e-07	3.12018e-12	1.03785e-29
NM_001243102	AI182371	1706	869	269	15.8862	5.0051	1098	287	21.5647	5.25782	1098	287	21.5647	5.25782	-1.6663	-1.96706	-2.03613	5.21369e-71	1.44716e-88	1.31262e-123
NM_144821	AI317395	2679	2521	989	29.3481	11.7183	2586	982	32.3427	11.4562	2586	982	32.3427	11.4562	-1.32451	-1.35061	-1.49731	2.15581e-145	3.1837e-126	1.61256e-188
NM_175178	Aifm3	2657	167	46	1.96022	0.549548	124	40	1.56369	0.470513	124	40	1.56369	0.470513	-1.8347	-2.07022	-1.73265	2.14981e-16	5.31165e-13	3.78595e-12
NM_021299	Ak3	2776	22483	8003	252.589	91.5109	19078	6962	230.268	78.3823	19078	6962	230.268	78.3823	-1.46478	-1.53171	-1.55471	0	0	0
NM_013777	Akr1c12	1231	2553	891	64.6804	22.9752	2617	1229	71.2304	31.203	2617	1229	71.2304	31.203	-1.49325	-1.10353	-1.19081	2.59541e-176	4.95828e-110	2.71078e-134
NM_013778	Akr1c13	1232	2518	848	63.7418	21.8487	2564	976	69.7312	24.7595	2564	976	69.7312	24.7595	-1.5447	-1.21809	-1.49382	9.02322e-183	3.61492e-113	2.78203e-186
NM_134072	Akr1c14	2459	7273	680	92.2433	8.77789	10184	976	138.765	12.4049	10184	976	138.765	12.4049	-3.3935	-3.36496	-3.48366	0	0	0
NM_001013785	Akr1c19	1242	363	47	9.11517	1.2012	558	39	15.0533	0.9814	558	39	15.0533	0.9814	-2.92379	-3.36474	-3.9391	1.142e-59	4.15455e-75	7.17041e-126
NM_054080	Akr1c20	1306	1622	226	38.7336	5.49294	2089	205	53.5939	4.90585	2089	205	53.5939	4.90585	-2.81793	-3.5159	-3.44949	1.15676e-253	0	0
NM_030611	Akr1c6	1359	24913	873	571.724	20.3908	33241	746	819.548	17.1563	33241	746	819.548	17.1563	-4.80933	-6.24903	-5.57802	0	0	0
NM_145364	Akr1d1	2713	8461	604	97.2639	7.06687	9763	300	120.574	3.45601	9763	300	120.574	3.45601	-3.78276	-5.54468	-5.12467	0	0	0
NM_018859	Akr1e1	1729	1339	485	24.1527	8.90403	1331	573	25.7931	10.3577	1331	573	25.7931	10.3577	-1.43965	-1.56831	-1.31628	4.40322e-88	1.24551e-94	2.18124e-80
NM_025337	Akr7a5	1648	3848	1491	72.8211	28.7184	3415	1316	69.431	24.9575	3415	1316	69.431	24.9575	-1.34238	-1.72148	-1.4761	5.80701e-226	0	2.11498e-243
NM_026270	Akt1s1	1610	72	31	1.39472	0.611189	51	19	1.06136	0.368834	51	19	1.06136	0.368834	-1.19028	-2.40036	-1.52488	0.000168004	1.82301e-07	8.25715e-05
NM_008525	Alad	1392	16471	2406	369.029	54.8651	11755	2082	282.946	46.746	11755	2082	282.946	46.746	-2.74977	-2.37178	-2.59761	0	0	0
NM_020559	Alas1	2702	38934	9045	449.39	106.258	26367	8939	326.961	103.397	26367	8939	326.961	103.397	-2.08039	-2.53507	-1.66093	0	0	0
NM_009654	Alb	2043	3878505	776688	59207.4	12067.5	3325602	757081	54540.9	11581.8	3325602	757081	54540.9	11581.8	-2.29465	-2.51575	-2.23547	0	0	0
NM_013467	Aldh1a1	2032	31093	10493	477.22	163.914	38781	9239	639.463	142.103	38781	9239	639.463	142.103	-1.54172	-2.8971	-2.16992	0	0	0
NM_011921	Aldh1a7	2060	5810	1861	87.9607	28.676	5646	1993	91.8319	30.2373	5646	1993	91.8319	30.2373	-1.61701	-2.55887	-1.60267	0	0	0
NM_028270	Aldh1b1	2302	3408	1151	46.1715	15.8712	2627	948	38.2362	12.8708	2627	948	38.2362	12.8708	-1.54059	-1.79021	-1.57084	4.73658e-246	8.20743e-254	1.8132e-205
NM_027406	Aldh1l1	3098	48833	23864	491.6	244.513	41866	16845	452.793	169.939	41866	16845	452.793	169.939	-1.00757	-1.74683	-1.41384	0	0	0
NM_009656	Aldh2	2207	63094	19574	891.59	281.525	54896	19328	833.409	273.708	54896	19328	833.409	273.708	-1.66312	-1.63655	-1.60639	0	0	0
NM_007437	Aldh3a2	3131	26984	2209	268.784	22.3951	25691	2227	274.927	22.23	25691	2227	274.927	22.23	-3.58519	-3.4211	-3.62847	0	0	0
NM_175438	Aldh4a1	3355	24143	2007	224.429	18.9887	19633	1300	196.071	12.1103	19633	1300	196.071	12.1103	-3.56305	-4.1225	-4.01708	0	0	0
NM_172532	Aldh5a1	5647	2667	553	14.7294	3.10847	2526	628	14.9877	3.47572	2526	628	14.9877	3.47572	-2.24442	-2.51094	-2.1084	0	0	3.84762e-296
NM_134042	Aldh6a1	3346	17029	6823	158.724	64.7275	20093	6226	201.205	58.1549	20093	6226	201.205	58.1549	-1.29407	-1.6004	-1.79069	0	0	0
NM_138600	Aldh7a1	2911	534	152	5.72109	1.65745	442	116	5.08745	1.24543	442	116	5.08745	1.24543	-1.78732	-1.18411	-2.0303	1.77452e-48	2.27623e-17	3.53353e-50
NM_019993	Aldh9a1	2834	10685	2974	117.586	33.3105	8802	3160	104.064	34.849	8802	3160	104.064	34.849	-1.81966	-1.94266	-1.57828	0	0	0
NM_009657	Aldoc	1702	264	101	4.83753	1.88366	276	74	5.43337	1.35886	276	74	5.43337	1.35886	-1.36074	-2.00271	-1.99945	8.43469e-17	5.23871e-40	4.11576e-31
NM_025538	Alkbh7	939	167	42	5.54665	1.41979	85	31	3.03301	1.03181	85	31	3.03301	1.03181	-1.96594	-1.31349	-1.55557	6.95807e-18	2.00069e-08	1.48681e-07
NM_009665	Amd1	3206	698	294	6.79003	2.91087	828	313	8.6534	3.05129	828	313	8.6534	3.05129	-1.22196	-1.13465	-1.50385	2.65107e-36	1.67714e-41	1.80843e-61
NM_027908	Amdhd1	2421	10466	979	134.823	12.8359	9467	903	131.02	11.6573	9467	903	131.02	11.6573	-3.39281	-3.26177	-3.49049	0	0	0
NM_019764	Amotl2	4191	1328	426	9.88235	3.2265	1064	232	8.50636	1.73011	1064	232	8.50636	1.73011	-1.61488	-1.56403	-2.29768	2.8153e-103	6.38742e-75	1.61894e-139
NM_001013814	Amt	1325	1067	243	25.1147	5.82144	992	180	25.0851	4.2458	992	180	25.0851	4.2458	-2.10909	-2.56191	-2.56272	2.82136e-119	6.9736e-140	5.2376e-148
NM_025389	Anapc11	3229	112	42	1.08176	0.412877	75	34	0.778239	0.32909	75	34	0.778239	0.32909	-1.38959	-1.91311	-1.24173	6.27964e-08	1.82889e-13	4.07772e-05
NM_011923	Angptl2	3444	780	59	7.06336	0.543787	540	59	5.25352	0.535417	540	59	5.25352	0.535417	-3.69924	-2.83644	-3.29455	8.16081e-158	4.61958e-113	7.12273e-105
NM_013913	Angptl3	1604	21137	7194	410.978	142.366	33544	7876	700.697	153.463	33544	7876	700.697	153.463	-1.52946	-2.69228	-2.1909	0	0	0
NM_145154	Angptl6	1564	298	18	5.94236	0.365322	316	23	6.76971	0.459615	316	23	6.76971	0.459615	-4.0238	-3.71724	-3.8806	8.90881e-65	1.92892e-66	8.18912e-71
NM_026153	Ankrd33b	1823	95	39	1.62524	0.679075	101	6	1.85633	0.102865	101	6	1.85633	0.102865	-1.25901	-3.07022	-4.17363	4.73638e-06	1.43264e-22	2.21363e-24
NM_028085	Anks4b	2048	1417	581	21.5784	9.00504	2154	445	35.24	6.79099	2154	445	35.24	6.79099	-1.26078	-1.97553	-2.37552	3.32443e-76	9.57112e-181	4.90265e-293
NM_027211	Anxa13	1408	34	2	0.753106	0.0450886	40	1	0.951869	0.0221973	40	1	0.951869	0.0221973	-4.06202	-3.48525	-5.42231	4.4113e-08	5.65115e-07	1.7335e-11
NM_001110211	Anxa6	2643	338	113	3.9884	1.35713	318	103	4.03134	1.21799	318	103	4.03134	1.21799	-1.55525	-1.00299	-1.72676	1.13623e-25	1.47226e-13	2.09765e-29
NM_023617	Aox3	4360	3824	93	27.3534	0.677074	4204	63	32.307	0.451603	4204	63	32.307	0.451603	-5.33626	-5.37897	-6.16065	0	0	0
NM_018829	Ap3m1	4424	9068	3471	63.9258	24.9046	11705	3841	88.6495	27.1352	11705	3841	88.6495	27.1352	-1.35999	-1.38214	-1.70795	0	0	0
NM_001102455	Aplp2	3658	899	405	7.66471	3.5144	743	370	6.80558	3.16127	743	370	6.80558	3.16127	-1.12495	-1.27238	-1.10622	7.45515e-41	1.20674e-37	1.08952e-34
NM_013474	Apoa2	521	644481	88184	38579.1	5372.69	497909	78272	32020.8	4695.39	497909	78272	32020.8	4695.39	-2.8441	-3.21387	-2.76969	0	0	0
NM_001110009	Apoc1	455	27561	5000	1889.14	348.818	24399	4628	1796.72	317.896	24399	4628	1796.72	317.896	-2.43718	-2.33704	-2.49874	0	0	0
NM_007469	Apoc1	515	648	159	39.2417	9.80008	678	101	44.1105	6.12939	678	101	44.1105	6.12939	-2.00152	-3.22558	-2.84731	4.12094e-68	1.14764e-155	7.98502e-114
NM_023114	Apoc3	524	99938	28903	5948.11	1750.86	76841	25041	4913.4	1493.56	76841	25041	4913.4	1493.56	-1.76437	-2.12644	-1.71796	0	0	0
NM_007385	Apoc4	478	56654	14638	3696.43	972.061	41365	12232	2899.51	799.784	41365	12232	2899.51	799.784	-1.92701	-2.40507	-1.85813	0	0	0
NM_009696	Apoe	1266	602084	145267	14832.1	3642.28	552889	114116	14632.7	2817.19	552889	114116	14632.7	2817.19	-2.02581	-2.55805	-2.37687	0	0	0
NM_018816	Apom	731	9603	4272	409.703	185.504	7698	4090	352.842	174.868	7698	4090	352.842	174.868	-1.14313	-1.13114	-1.01276	0	0	2.26556e-302
NM_001199338	Apoo	1055	36	6	1.06422	0.180525	48	12	1.52443	0.355494	48	12	1.52443	0.355494	-2.55952	-2.20146	-2.10038	6.03917e-06	0.000511936	1.46404e-06
NM_001163388	Apopt1	684	39	10	1.77823	0.46407	50	7	2.44925	0.319849	50	7	2.44925	0.319849	-1.93803	-2.4097	-2.93688	7.95835e-05	1.46756e-05	1.66776e-09
NM_175105	Aqp11	1322	1887	684	44.5164	16.4234	1544	700	39.1323	16.5489	1544	700	39.1323	16.5489	-1.43858	-2.41125	-1.24162	1.45177e-123	3.45408e-256	4.7011e-85
NM_009700	Aqp4	5082	101	36	0.619821	0.224858	165	53	1.08785	0.325945	165	53	1.08785	0.325945	-1.46284	-4.27568	-1.73878	9.57636e-08	1.15733e-58	6.68521e-16
NM_013476	Ar	2999	67	19	0.696752	0.201102	41	16	0.458065	0.166743	41	16	0.458065	0.166743	-1.79272	-1.65518	-1.45793	5.74614e-07	8.46386e-05	0.000738252
NM_175164	Arhgap26	7899	634	241	2.50321	0.968467	764	280	3.24072	1.10787	764	280	3.24072	1.10787	-1.37	-1.06097	-1.54852	2.78019e-39	2.86466e-34	2.88461e-59
NM_027823	Arhgap42	5404	1606	733	9.26851	4.30555	1958	705	12.14	4.07734	1958	705	12.14	4.07734	-1.10614	-1.12064	-1.57406	3.12612e-70	7.58332e-68	7.20623e-154
NM_172520	Arhgef19	3397	1503	730	13.7989	6.8213	1382	471	13.6312	4.3334	1382	471	13.6312	4.3334	-1.01643	-1.06843	-1.65334	1.88681e-57	3.80187e-56	7.04186e-117
NM_001033329	Arhgef9	5012	174	17	1.08272	0.107666	170	25	1.13647	0.155895	170	25	1.13647	0.155895	-3.33003	-5.24341	-2.86591	8.20088e-33	1.47825e-64	1.98076e-29
NM_144509	Arl6ip4	1182	1137	545	30.0001	14.6359	973	503	27.5813	13.3001	973	503	27.5813	13.3001	-1.03546	-1.01486	-1.05226	4.79805e-45	1.13136e-42	1.21592e-41
NM_001042591	Arrdc3	4102	4831	1366	36.73	10.5705	7259	495	59.2927	3.77149	7259	495	59.2927	3.77149	-1.79692	-2.27607	-3.97465	0	0	0
NM_007493	Asgr2	1373	8145	2399	185.012	55.4625	6932	2169	169.164	49.3733	6932	2169	169.164	49.3733	-1.73804	-1.922	-1.77662	0	0	0
NM_021370	Asic5	1657	195	78	3.67022	1.49421	182	89	3.68018	1.67869	182	89	3.68018	1.67869	-1.29648	-1.2008	-1.13244	7.59172e-12	4.28913e-11	1.27088e-09
NM_023113	Aspa	1537	505	145	10.247	2.99457	509	179	11.0959	3.63984	509	179	11.0959	3.63984	-1.77478	-1.69916	-1.60808	1.82812e-45	2.66156e-41	4.88599e-42
NM_026690	Aspdh	966	3770	1639	121.715	53.8569	3150	1460	109.258	47.2366	3150	1460	109.258	47.2366	-1.1763	-1.56302	-1.20976	2.83336e-180	4.89649e-258	1.68672e-165
NM_007494	Ass1	1631	99248	34000	1897.79	661.705	98796	20844	2029.58	399.42	98796	20844	2029.58	399.42	-1.52006	-2.02035	-2.3452	0	0	0
NM_001142744	Atat1	1463	68	14	1.44959	0.303755	59	12	1.35123	0.256354	59	12	1.35123	0.256354	-2.25466	-1.58479	-2.39806	3.77281e-09	4.22245e-06	4.68176e-09
NM_007505	Atp5a1	2443	39265	16011	501.259	208.034	36483	15146	500.365	193.766	36483	15146	500.365	193.766	-1.26873	-1.37562	-1.36867	0	0	0
NM_016774	Atp5b	1879	70064	26554	1162.91	448.583	60615	24339	1080.87	404.836	60615	24339	1080.87	404.836	-1.3743	-1.45591	-1.41678	0	0	0
NM_025313	Atp5d	931	15013	6577	502.918	224.242	11989	5508	431.473	184.904	11989	5508	431.473	184.904	-1.16526	-1.3647	-1.22249	0	0	0
NM_025983	Atp5e	419	1975	886	147.005	67.1211	1427	680	114.112	50.7222	1427	680	114.112	50.7222	-1.13103	-1.30143	-1.16976	3.15269e-89	3.62365e-100	1.10486e-71
NM_001161419	Atp5g1	805	2342	966	90.7341	38.0909	2052	801	85.4086	31.0985	2052	801	85.4086	31.0985	-1.2522	-1.86934	-1.45753	6.14324e-124	1.01626e-237	6.16276e-144
NM_175015	Atp5g3	679	5170	2204	237.465	103.034	4697	1933	231.777	88.9744	4697	1933	231.777	88.9744	-1.20459	-1.35389	-1.38128	2.82226e-256	2.76058e-306	1.36101e-302
NM_027862	Atp5h	574	6955	3263	377.89	180.445	5994	2989	349.885	162.749	5994	2989	349.885	162.749	-1.06641	-1.20723	-1.10423	2.39175e-283	0	2.48777e-271
NM_016755	Atp5j	797	7230	3533	282.917	140.71	7600	3678	319.503	144.23	7600	3678	319.503	144.23	-1.00766	-1.02578	-1.14746	1.85048e-268	3.69669e-288	0
NM_020582	Atp5j2	496	10328	3577	649.403	228.916	8528	3922	576.084	247.132	8528	3922	576.084	247.132	-1.50429	-1.25343	-1.221	0	0	0
NM_007507	Atp5k	356	1150	367	100.746	32.7232	1222	429	115.011	37.6626	1222	429	115.011	37.6626	-1.62234	-1.10907	-1.61057	3.69269e-90	7.62081e-48	1.15561e-99
NM_138597	Atp5o	772	8424	2786	340.315	114.552	6904	2423	299.643	98.0933	6904	2423	299.643	98.0933	-1.57086	-1.52985	-1.61102	0	0	0
NM_025504	Atp5sl	2389	1892	688	24.6993	9.14138	1715	676	24.0529	8.84369	1715	676	24.0529	8.84369	-1.43399	-1.50869	-1.44349	2.6717e-123	1.44593e-128	9.55279e-119
NM_175406	Atp6v0d2	2518	523	10	6.47777	0.126062	472	4	6.28067	0.0496487	472	4	6.28067	0.0496487	-5.68329	-5.16493	-6.98302	2.32389e-137	2.9585e-172	9.59596e-141
NM_016709	Auh	1345	1245	437	28.8687	10.3133	1041	356	25.9327	8.27239	1041	356	25.9327	8.27239	-1.48499	-1.78996	-1.6484	8.28456e-86	2.53349e-118	6.37664e-88
NM_025338	Aurkaip1	1209	3012	1254	77.6977	32.9239	2376	1267	65.8476	32.7532	2376	1267	65.8476	32.7532	-1.23874	-1.1727	-1.0075	1.92442e-156	6.65913e-137	2.89189e-93
NR_045702	AW549542	1769	110	9	1.9393	0.161493	208	20	3.93963	0.35335	208	20	3.93963	0.35335	-3.58599	-4.58479	-3.47889	2.25051e-22	6.16652e-33	6.20221e-43
NM_019835	B4galt5	4205	2071	687	15.3601	5.18597	1889	708	15.0517	5.26224	1889	708	15.0517	5.26224	-1.5665	-1.42827	-1.51618	1.33541e-153	4.40208e-127	1.45486e-140
NM_001037755	Baiap2	2083	364	125	5.44994	1.90485	319	118	5.13123	1.7705	319	118	5.13123	1.7705	-1.51656	-1.82267	-1.53515	1.32147e-26	6.83365e-42	4.64588e-25
NM_130452	Bbox1	1642	7013	1161	133.202	22.4439	7325	1072	149.47	20.4044	7325	1072	149.47	20.4044	-2.56922	-3.06906	-2.8729	0	0	0
NM_001142968	BC024139	2656	268	71	3.14692	0.848535	395	63	4.98298	0.741337	395	63	4.98298	0.741337	-1.8909	-2.27427	-2.74881	9.84152e-27	6.10913e-36	2.9329e-64
NR_015583	BC024386	1631	6306	2426	120.581	47.2146	9894	1528	203.253	29.2801	9894	1528	203.253	29.2801	-1.3527	-2.73993	-2.79529	0	0	0
NM_153557	BC029214	997	674	109	21.0836	3.47033	576	143	19.3574	4.48275	576	143	19.3574	4.48275	-2.60297	-2.08211	-2.11043	3.20984e-97	8.03893e-61	2.19147e-68
NR_045146	BC051226	843	78	35	2.88567	1.31789	81	12	3.21942	0.444894	81	12	3.21942	0.444894	-1.13067	-1.34086	-2.85527	0.000169262	4.90593e-06	1.89286e-14
NM_145424	BC089597	1281	5273	697	128.377	17.2712	4115	725	107.632	17.6885	4115	725	107.632	17.6885	-2.89395	-3.52682	-2.60522	0	0	0
NM_009954	Bcar1	3209	18	0	0.174937	0.001	24	4	0.250589	0.0389577	24	4	0.250589	0.0389577	-7.45069	-3.26286	-2.68534	1.23292e-05	0.000374451	0.000119748
NM_009738	Bche	6209	5467	2196	27.4604	11.2267	7655	2831	41.3089	14.2502	7655	2831	41.3089	14.2502	-1.29043	-1.42178	-1.53547	1.03986e-301	0	0
NM_007533	Bckdha	1773	10754	3494	189.165	62.5538	8815	2746	166.584	48.4055	8815	2746	166.584	48.4055	-1.59648	-1.87881	-1.78301	0	0	0
NM_133217	Bco2	2093	290	60	4.32124	0.909959	335	78	5.36285	1.16474	335	78	5.36285	1.16474	-2.24757	-1.97156	-2.20299	8.48276e-36	4.4688e-26	2.17168e-42
NM_175177	Bdh1	3114	1533	176	15.3534	1.79405	1796	230	19.3245	2.30841	1796	230	19.3245	2.30841	-3.09726	-4.03825	-3.06546	5.91046e-264	7.11495e-297	0
NM_001172055	Bdh2	1172	34	4	0.904755	0.108336	34	0	0.972011	0.001	34	0	0.972011	0.001	-3.06202	-9.71146	-9.92483	1.29937e-06	1.61446e-09	6.0154e-11
NM_016668	Bhmt	2081	69769	32264	1045.61	492.137	86114	20429	1386.51	306.816	86114	20429	1386.51	306.816	-1.08721	-3.09243	-2.17601	0	0	0
NM_139063	Bloc1s5	1791	1057	436	18.406	7.72735	967	470	18.0905	8.20173	967	470	18.0905	8.20173	-1.25213	-1.45123	-1.14123	1.65252e-56	7.8109e-65	4.56613e-47
NM_026512	Bphl	1224	6269	882	159.734	22.8732	4991	849	136.624	21.6785	4991	849	136.624	21.6785	-2.80394	-3.18863	-2.65587	0	0	0
NM_018772	Bri3	963	981	145	31.7704	4.77949	701	150	24.39	4.8682	701	150	24.39	4.8682	-2.73275	-1.54329	-2.32483	8.04787e-149	2.86129e-52	1.42041e-93
NM_145361	Btbd2	3026	1029	429	10.6054	4.50016	857	412	9.48925	4.25531	857	412	9.48925	4.25531	-1.23675	-1.02733	-1.15703	5.25361e-54	1.16959e-35	9.52927e-43
NM_178692	C130074G19Rik	2857	5653	1852	61.709	20.5764	4893	1692	57.3832	18.5094	4893	1692	57.3832	18.5094	-1.58449	-1.93976	-1.63237	0	0	0
NM_174847	C2cd2	6568	5981	2100	28.4001	10.1491	5669	2182	28.9197	10.383	5669	2182	28.9197	10.383	-1.48455	-1.53956	-1.47782	0	0	0
NM_027909	C2cd2l	4334	2370	1107	17.0545	8.10771	2149	1114	16.6137	8.0334	2149	1114	16.6137	8.0334	-1.07279	-1.22	-1.04829	3.43945e-98	1.18919e-116	4.27794e-90
NM_001024728	C330021F23Rik	1621	58	1	1.1159	0.019582	44	0	0.909473	0.001	44	0	0.909473	0.001	-5.83253	-5.51079	-9.82889	7.88969e-16	6.8024e-12	4.69353e-14
NR_027923	C630043F03Rik	2687	170	43	1.97315	0.507973	196	80	2.44404	0.93052	196	80	2.44404	0.93052	-1.95768	-1.46449	-1.39316	4.29489e-18	2.80908e-18	8.24159e-14
NR_038011	C730036E19Rik	2640	783	311	9.24991	3.73935	1173	180	14.8872	2.13094	1173	180	14.8872	2.13094	-1.30665	-3.73406	-2.80451	5.92783e-45	3.65256e-285	4.04344e-193
NM_027062	C8g	1044	6949	957	207.588	29.0972	7431	745	238.488	22.3028	7431	745	238.488	22.3028	-2.83477	-3.86716	-3.41862	0	0	0
NM_053199	Cadm3	4159	387	69	2.90203	0.526623	271	58	2.18323	0.435855	271	58	2.18323	0.435855	-2.46222	-3.03627	-2.32455	8.16242e-53	4.7903e-57	8.8377e-37
NM_025451	Camk2n1	3613	5451	1841	47.0531	16.1743	4363	1620	40.4611	14.0136	4363	1620	40.4611	14.0136	-1.54059	-1.64791	-1.5297	0	0	0
NM_011797	Car14	1625	701	112	13.4538	2.18778	616	76	12.7013	1.46172	616	76	12.7013	1.46172	-2.62047	-3.17266	-3.11924	7.84251e-102	8.66082e-100	1.74054e-113
NM_007606	Car3	1537	82480	154	1673.61	3.18044	91029	21	1984.38	0.42702	91029	21	1984.38	0.42702	-9.03952	-14.387	-12.1821	0	0	0
NM_007608	Car5a	1248	2779	134	69.447	3.40824	2970	82	79.7374	2.05354	2970	82	79.7374	2.05354	-4.34881	-5.47005	-5.27907	0	0	0
NM_181315	Car5b	3465	364	103	3.27626	0.943569	260	86	2.51414	0.775708	260	86	2.51414	0.775708	-1.79585	-1.70508	-1.69648	1.39704e-33	1.99841e-24	1.16049e-23
NM_007592	Car8	5722	2329	271	12.6941	1.50335	2502	262	14.6507	1.43106	2502	262	14.6507	1.43106	-3.0779	-3.08641	-3.35582	0	0	0
NM_025821	Carhsp1	2849	4016	1493	43.9624	16.6344	3454	1495	40.6209	16.4003	3454	1495	40.6209	16.4003	-1.4021	-1.06178	-1.3085	6.67254e-252	8.81748e-143	5.23616e-205
NM_009804	Cat	2551	129285	11115	1580.58	138.305	126155	10078	1656.97	123.472	126155	10078	1656.97	123.472	-3.51453	-4.01135	-3.74629	0	0	0
NM_007620	Cbr1	1081	7679	823	221.543	24.1665	6222	706	192.852	20.4118	6222	706	192.852	20.4118	-3.19651	-3.10172	-3.24002	0	0	0
NM_144855	Cbs	2503	1087	362	13.544	4.59079	808	257	10.8161	3.20904	808	257	10.8161	3.20904	-1.56084	-1.85722	-1.75296	1.08953e-80	4.31914e-82	1.22454e-74
NM_028634	Cby1	1119	379	115	10.563	3.26218	262	105	7.84497	2.93266	262	105	7.84497	2.93266	-1.69512	-1.27284	-1.41956	2.6781e-32	1.4744e-18	1.33812e-18
NM_173763	Ccbl2	2246	11936	2407	165.741	34.0178	10031	2800	149.642	38.9629	10031	2800	149.642	38.9629	-2.28457	-2.05204	-1.94134	0	0	0
NM_029339	Ccdc101	1174	769	290	20.4286	7.84097	623	322	17.7803	8.57217	623	322	17.7803	8.57217	-1.38148	-1.57567	-1.05255	5.19253e-48	1.30293e-53	4.54732e-27
NM_001037913	Ccdc107	814	1646	605	63.0645	23.5923	1313	445	54.0456	17.0859	1313	445	54.0456	17.0859	-1.41851	-1.35106	-1.66137	1.1132e-105	2.69186e-82	7.2157e-112
NM_001168658	Ccdc127	5764	227	94	1.22824	0.517659	219	85	1.27303	0.460891	219	85	1.27303	0.460891	-1.24651	-1.65365	-1.46577	7.10255e-13	3.53007e-22	1.92002e-16
NM_001025576	Ccdc141	6329	285	126	1.4044	0.631939	375	158	1.98525	0.780235	375	158	1.98525	0.780235	-1.15209	-1.28632	-1.34734	3.65637e-14	2.79279e-16	3.03835e-24
NM_001177571	Ccdc162	2749	95	36	1.07778	0.415688	119	54	1.45041	0.613935	119	54	1.45041	0.613935	-1.37448	-1.73679	-1.24031	8.86946e-07	1.15231e-10	1.61501e-07
NM_198616	Ccdc85b	4401	148	30	1.04879	0.216376	84	43	0.639511	0.305366	84	43	0.639511	0.305366	-2.27712	-1.76709	-1.06643	5.04627e-19	9.67006e-15	0.000128804
NM_007631	Ccnd1	3796	7469	634	61.3643	5.30155	4160	915	36.7187	7.53352	4160	915	36.7187	7.53352	-3.53291	-3.05758	-2.28512	0	0	0
NM_009834	Ccrn4l	3069	2394	783	24.328	8.0985	3170	745	34.6085	7.58687	3170	745	34.6085	7.58687	-1.58689	-3.82586	-2.18955	9.39172e-181	0	0
NM_016892	Ccs	1057	3664	847	108.109	25.436	3049	679	96.6501	20.077	3049	679	96.6501	20.077	-2.08754	-2.33739	-2.26723	0	0	0
NM_001170395	Cd163	4492	40	9	0.277715	0.0635979	57	2	0.425163	0.0139153	57	2	0.425163	0.0139153	-2.12656	-2.79891	-4.93327	2.00842e-05	4.96013e-06	1.84444e-15
NM_007639	Cd1d1	1845	8355	2916	141.231	50.1685	8656	2957	157.196	50.0908	8656	2957	157.196	50.0908	-1.4932	-1.51689	-1.64994	0	0	0
NM_130903	Cd209c	1569	179	66	3.55803	1.33524	214	78	4.56994	1.55373	214	78	4.56994	1.55373	-1.41398	-1.25294	-1.55644	2.3229e-12	3.93557e-18	1.73977e-17
NM_026956	Cd209f	1109	80	0	2.24977	0.001	29	0	0.876166	0.001	29	0	0.876166	0.001	-11.1356	-9.4286	-9.77506	9.35001e-24	1.65448e-07	2.15162e-09
NM_181858	Cd59b	796	109	16	4.27064	0.638038	121	16	5.09322	0.628218	121	16	5.09322	0.628218	-2.74274	-1.68913	-3.01924	2.09823e-17	5.35447e-09	2.5569e-22
NM_027986	Cdadc1	2264	856	240	11.7917	3.36492	768	313	11.3659	4.32087	768	313	11.3659	4.32087	-1.80913	-1.65131	-1.39532	2.20216e-78	2.22696e-63	4.01235e-51
NM_019707	Cdh13	2290	98	6	1.33466	0.0831678	46	12	0.673042	0.163776	46	12	0.673042	0.163776	-4.0043	-3.51079	-2.03898	1.00835e-21	1.48388e-17	3.95773e-06
NM_007664	Cdh2	4646	4255	1674	28.5627	11.4371	4352	1876	31.3855	12.6199	4352	1876	31.3855	12.6199	-1.32041	-1.7348	-1.3144	1.60921e-243	0	7.89966e-260
NM_007678	Cebpa	2651	15082	3294	177.431	39.4415	11495	2375	145.284	27.9999	11495	2375	145.284	27.9999	-2.16947	-2.28316	-2.37539	0	0	0
NM_033612	Cela1	1124	351	70	9.73914	1.97684	1731	66	51.6001	1.83519	1731	66	51.6001	1.83519	-2.3006	-2.43053	-4.81337	2.41196e-44	1.45653e-48	0
NM_029789	Cers2	2048	12380	5810	188.526	90.0504	11807	5286	193.166	80.6678	11807	5286	193.166	80.6678	-1.06596	-1.32488	-1.25977	0	0	0
NM_001081372	Ces1b	1965	28711	4934	455.686	79.7033	26490	5558	451.689	88.4014	26490	5558	451.689	88.4014	-2.51533	-2.25077	-2.35319	0	0	0
NM_007954	Ces1c	1850	167097	9313	2816.93	159.793	152953	9063	2770.17	153.11	152953	9063	2770.17	153.11	-4.13985	-4.23746	-4.17733	0	0	0
NM_053200	Ces1d	1966	41725	135	661.9	2.17967	39217	133	668.361	2.11432	39217	133	668.361	2.11432	-8.24636	-9.4566	-8.30429	0	0	0
NM_133660	Ces1e	2073	6763	63	101.747	0.964675	5951	39	96.1857	0.587988	5951	39	96.1857	0.587988	-6.72072	-7.5189	-7.35389	0	0	0
NM_144930	Ces1f	1925	18880	33	305.88	0.544155	16348	10	284.547	0.162358	16348	10	284.547	0.162358	-9.13473	-10.0274	-10.7753	0	0	0
NM_021456	Ces1g	2289	10216	304	139.192	4.21568	8341	188	122.093	2.56694	8341	188	122.093	2.56694	-5.04517	-5.89376	-5.57179	0	0	0
NM_133960	Ces2a	1964	3128	99	49.6712	1.60005	1422	83	24.2593	1.32081	1422	83	24.2593	1.32081	-4.95622	-3.76286	-4.19904	0	0	0
NM_145603	Ces2c	1978	328	28	5.17163	0.449336	239	31	4.04848	0.489822	239	31	4.04848	0.489822	-3.52475	-3.57876	-3.04705	3.25952e-64	3.88107e-54	1.4052e-43
NM_026599	Cgnl1	6754	4347	1971	20.0728	9.26329	3842	2025	19.0597	9.3706	3842	2025	19.0597	9.3706	-1.11565	-1.52944	-1.02431	6.82593e-191	2.37602e-299	2.85142e-154
NM_026832	Cgrrf1	1202	1870	731	48.5196	19.3042	1797	767	50.0915	19.9432	1797	767	50.0915	19.9432	-1.32965	-1.13597	-1.32867	9.33848e-109	1.05723e-80	1.01926e-109
NM_026527	Chac2	1328	755	260	17.7308	6.21463	839	226	21.1682	5.3188	839	226	21.1682	5.3188	-1.51252	-1.55813	-1.99273	7.32044e-54	3.75411e-58	4.55076e-92
NM_001164320	Chadl	2547	27	0	0.330609	0.001	35	1	0.460425	0.0122708	35	1	0.460425	0.0122708	-8.36898	-4.12084	-5.22966	3.09214e-08	2.71247e-15	5.4834e-10
NM_175329	Chchd10	948	24714	8054	813.045	269.676	18988	8151	671.106	268.724	18988	8151	671.106	268.724	-1.59211	-1.90342	-1.32042	0	0	0
NM_001163640	Chn2	3150	501	188	4.96029	1.89447	441	210	4.69081	2.08359	441	210	4.69081	2.08359	-1.38863	-1.81906	-1.17077	6.9458e-32	8.68985e-47	6.13219e-23
NM_144803	Chrna2	3527	253	29	2.23715	0.260995	188	48	1.78596	0.425343	188	48	1.78596	0.425343	-3.09957	-3.80475	-2.07	2.60559e-44	2.685e-47	1.82443e-22
NM_015730	Chrna4	4509	59	0	0.408086	0.001	55	2	0.408698	0.0138629	55	2	0.408698	0.0138629	-8.67273	-4.87757	-4.88174	1.38761e-17	2.32257e-14	7.29762e-15
NM_009602	Chrnb2	5405	95	19	0.54816	0.111583	107	33	0.663297	0.190819	107	33	0.663297	0.190819	-2.29648	-1.04273	-1.79745	1.1443e-12	4.76414e-05	3.99457e-11
NM_134141	Ciapin1	4327	1872	873	13.4927	6.40423	1517	632	11.7468	4.56492	1517	632	11.7468	4.56492	-1.07508	-1.3976	-1.3636	4.75119e-78	3.13944e-124	1.59119e-96
NM_019686	Cib2	736	153	48	6.48326	2.07016	104	17	4.73452	0.721895	104	17	4.73452	0.721895	-1.64698	-3.76536	-2.71335	3.90222e-13	1.37461e-24	2.22131e-17
NM_134007	Cisd1	965	4063	647	131.31	21.2822	3577	516	124.197	16.7119	3577	516	124.197	16.7119	-2.62526	-2.32175	-2.89369	0	0	0
NM_009900	Clcn2	3670	1628	344	13.8346	2.97531	1489	228	13.594	1.94165	1489	228	13.594	1.94165	-2.21717	-2.38286	-2.80762	3.04756e-193	6.15273e-218	3.4498e-245
NM_009131	Clec11a	1970	160	35	2.53299	0.563951	146	43	2.48317	0.68219	146	43	2.48317	0.68219	-2.1672	-1.38022	-1.86394	2.46748e-19	7.86283e-10	1.63889e-15
NM_011606	Clec3b	1009	71	20	2.19456	0.629185	46	4	1.52752	0.1239	46	4	1.52752	0.1239	-1.80237	-2.33325	-3.62394	2.25127e-07	5.78179e-07	1.82558e-10
NM_009191	Clpb	4492	2232	683	15.4965	4.82637	1535	816	11.4496	5.67745	1535	816	11.4496	5.67745	-1.68293	-1.63431	-1.01198	2.37396e-183	3.6981e-144	4.46224e-61
NM_029556	Clybl	1257	2170	696	53.8399	17.5757	1799	734	47.953	18.25	1799	734	47.953	18.25	-1.61509	-1.8037	-1.39372	3.83787e-168	4.9175e-193	4.06612e-118
NM_181588	Cmbl	1069	8131	1364	237.217	40.502	6999	1198	219.371	35.0253	6999	1198	219.371	35.0253	-2.55014	-2.91323	-2.6469	0	0	0
NM_026442	Cmc1	1188	434	212	11.3934	5.66447	408	164	11.507	4.3145	408	164	11.507	4.3145	-1.00818	-1.02753	-1.41525	3.91423e-17	2.6531e-15	3.03969e-28
NM_026844	Cmc2	1440	412	189	8.92307	4.16619	331	169	7.70168	3.66798	331	169	7.70168	3.66798	-1.09881	-1.22577	-1.07019	1.28162e-18	7.10976e-23	2.84872e-15
NM_023160	Cml1	1027	7190	353	218.342	10.9105	6618	264	215.912	8.03409	6618	264	215.912	8.03409	-4.32281	-5.0935	-4.74816	0	0	0
NM_027294	Cmtm8	1064	1559	698	45.6966	20.8235	1415	583	44.5589	17.125	1415	583	44.5589	17.125	-1.13388	-1.31115	-1.37961	6.12782e-71	1.94972e-81	1.02928e-91
NM_026949	Cnot8	2035	2379	1095	36.4594	17.0801	2552	1044	42.0181	16.0339	2552	1044	42.0181	16.0339	-1.09398	-1.18571	-1.38988	1.05047e-101	1.45083e-111	2.07498e-166
NM_146105	Cnst	4568	607	280	4.14421	1.94568	819	303	6.00728	2.0731	819	303	6.00728	2.0731	-1.09082	-1.1884	-1.53492	1.26143e-26	1.04511e-34	1.19291e-62
NM_027896	Coasy	2386	3674	1187	48.0229	15.7914	3265	1139	45.8493	14.9196	3265	1139	45.8493	14.9196	-1.60459	-1.82442	-1.61969	2.50865e-281	0	1.0467e-266
NM_181277	Col14a1	6465	1518	661	7.3229	3.24543	1478	547	7.65995	2.64437	1478	547	7.65995	2.64437	-1.174	-1.60872	-1.53441	5.40056e-73	5.23597e-121	3.64786e-112
NM_009930	Col3a1	5564	1890	770	10.5939	4.39282	1841	924	11.0863	5.19025	1841	924	11.0863	5.19025	-1.27001	-1.33491	-1.0949	1.95276e-102	2.23104e-119	5.91561e-83
NM_173422	Colec10	4587	924	407	6.28236	2.81647	1199	461	8.75811	3.14105	1199	461	8.75811	3.14105	-1.15742	-1.16343	-1.47937	7.21236e-44	4.84992e-50	2.00143e-86
NM_027866	Colec11	1383	944	333	21.2877	7.64296	786	202	19.0423	4.56491	786	202	19.0423	4.56491	-1.47782	-1.96382	-2.06055	7.45106e-65	1.97871e-80	3.77251e-90
NM_001033132	Commd6	904	628	288	21.6656	10.1126	721	227	26.7231	7.84803	721	227	26.7231	7.84803	-1.09925	-1.43945	-1.76769	7.68857e-28	1.15573e-32	1.74731e-67
NM_001081040	Coq10a	2507	851	306	10.5866	3.87442	845	276	11.2933	3.44079	845	276	11.2933	3.44079	-1.45018	-1.63242	-1.71466	5.77534e-57	7.45702e-66	1.19603e-75
NM_001039710	Coq10b	1748	1234	392	22.0168	7.11843	1613	591	30.9181	10.5669	1613	591	30.9181	10.5669	-1.62897	-1.14981	-1.54889	3.1086e-97	1.51301e-52	5.35862e-124
NM_026452	Coq9	1693	3912	1173	72.0645	21.9928	3337	1195	66.0419	22.0604	3337	1195	66.0419	22.0604	-1.71226	-1.5976	-1.58192	0	4.28346e-270	2.11794e-263
NM_183256	Cox14	741	692	325	29.1251	13.9221	621	302	28.0798	12.7377	621	302	28.0798	12.7377	-1.06489	-1.01157	-1.14042	4.38517e-29	4.17379e-30	1.37281e-30
NM_197980	Cox19	778	771	346	30.9068	14.1168	715	361	30.7926	14.5021	715	361	30.7926	14.5021	-1.13051	-1.4608	-1.08632	1.84266e-35	3.46278e-56	1.73946e-32
NM_025511	Cox20	448	1016	412	70.7286	29.1917	1088	408	81.3712	28.4633	1088	408	81.3712	28.4633	-1.27674	-1.43799	-1.51542	5.3039e-56	8.3787e-87	2.3633e-81
NM_009942	Cox5b	584	15778	7149	842.595	388.573	13734	6486	787.96	347.11	13734	6486	787.96	347.11	-1.11665	-1.12993	-1.18273	0	0	0
NM_025628	Cox6b1	505	8585	3498	530.186	219.871	7723	3138	512.407	194.207	7723	3138	512.407	194.207	-1.26984	-1.37933	-1.39969	0	0	0
NM_053071	Cox6c	527	6390	2188	378.155	131.788	5772	2527	366.974	149.864	5772	2527	366.974	149.864	-1.52076	-1.37272	-1.29202	0	0	0
NM_009944	Cox7a1	393	68	16	5.3963	1.29231	54	14	4.60385	1.11337	54	14	4.60385	1.11337	-2.06202	-2.16975	-2.04791	2.72766e-08	7.55081e-07	4.60368e-07
NM_025379	Cox7b	1176	7202	3052	190.997	82.3791	7754	3350	220.922	89.0309	7754	3350	220.922	89.0309	-1.2132	-1.21258	-1.31116	0	0	0
NM_007749	Cox7c	449	18105	5424	1257.57	383.454	16176	4787	1207.1	333.212	16176	4787	1207.1	333.212	-1.71351	-1.7401	-1.85704	0	0	0
NM_146067	Cpped1	2663	3060	1470	35.8369	17.5221	3044	1409	38.2995	16.5365	3044	1409	38.2995	16.5365	-1.03227	-1.42694	-1.21167	8.10599e-119	6.44613e-200	2.29621e-160
NM_009949	Cpt2	2366	6419	3086	84.6121	41.402	6140	3226	86.9508	42.6141	6140	3226	86.9508	42.6141	-1.03116	-1.36167	-1.02887	1.19668e-247	0	1.07533e-247
NM_011804	Creg1	2138	16448	5602	239.93	83.1716	16257	6842	254.773	100.018	16257	6842	254.773	100.018	-1.52845	-1.25602	-1.34895	0	0	0
NM_009953	Crhr2	2655	12	0	0.14096	0.001	11	0	0.138819	0.001	11	0	0.138819	0.001	-7.13914	-7.36179	-7.11706	0.000635327	0.000162118	0.000725928
NM_023733	Crot	2803	11443	3835	127.32	43.4292	13446	5331	160.727	59.4414	13446	5331	160.727	59.4414	-1.55172	-1.99325	-1.43508	0	0	0
NM_030004	Cryl1	1410	660	112	14.5984	2.52138	566	131	13.4498	2.90372	566	131	13.4498	2.90372	-2.53352	-2.2691	-2.21161	2.2601e-92	3.145e-96	2.84408e-71
NM_009968	Cryz	2558	4174	1229	50.8899	15.2507	3608	1405	47.2592	17.1664	3608	1405	47.2592	17.1664	-1.7385	-1.61608	-1.46101	0	4.56217e-303	3.51555e-253
NM_007792	Csrp2	889	1129	438	39.607	15.6391	1091	405	41.119	14.2382	1091	405	41.119	14.2382	-1.3406	-1.42937	-1.53004	6.64618e-67	8.37057e-62	1.00339e-82
NM_145953	Cth	1815	12156	3791	208.878	66.3005	14020	2034	258.816	35.0249	14020	2034	258.816	35.0249	-1.65557	-1.90442	-2.88547	0	0	0
NM_025583	Ctrb1	887	30	4	1.05482	0.143145	9337	0	352.699	0.001	9337	0	352.699	0.001	-2.88144	-10.3585	-18.4281	1.20673e-05	3.372e-11	0
NM_019861	Ctsf	1975	818	364	12.9171	5.85024	828	309	14.047	4.88984	828	309	14.047	4.88984	-1.14272	-1.2591	-1.5224	3.42476e-38	2.22234e-46	1.40845e-62
NM_030021	Cutal	2312	1269	463	17.118	6.35672	1324	331	19.1876	4.47449	1324	331	19.1876	4.47449	-1.42916	-1.85507	-2.10038	1.25599e-82	6.56423e-106	6.10993e-155
NM_007804	Cux2	5133	2076	77	12.6135	0.476167	1551	64	10.1242	0.389683	1551	64	10.1242	0.389683	-4.72736	-3.16856	-4.69936	0	1.33785e-242	0
NM_001081077	Cwf19l1	3581	727	274	6.33155	2.42877	693	245	6.48409	2.13828	693	245	6.48409	2.13828	-1.38233	-1.1652	-1.60045	1.73289e-45	5.70869e-28	1.82356e-56
NM_025797	Cyb5	749	53510	6855	2228.09	290.513	52990	6251	2370.46	260.838	52990	6251	2370.46	260.838	-2.93913	-3.11198	-3.18394	0	0	0
NM_025558	Cyb5b	4294	10687	2733	77.62	20.2031	10289	3231	80.2844	23.5168	10289	3231	80.2844	23.5168	-1.94185	-1.77454	-1.77143	0	0	0
NM_029787	Cyb5r3	2066	17844	4647	269.365	71.3973	13871	4260	224.956	64.444	13871	4260	224.956	64.444	-1.91562	-2.09729	-1.80352	0	0	0
NM_175471	Cyb5rl	1638	210	70	3.99839	1.35651	136	70	2.78192	1.33563	136	70	2.78192	1.33563	-1.55952	-1.17123	-1.05856	2.12247e-16	1.58169e-07	8.69944e-07
NM_025567	Cyc1	1194	9132	2713	238.529	72.1249	7555	2714	212.007	71.0409	7555	2714	212.007	71.0409	-1.7256	-1.74275	-1.57739	0	0	0
NM_180962	Cyhr1	1184	312	107	8.21831	2.86861	241	103	6.82002	2.71887	241	103	6.82002	2.71887	-1.51849	-1.35943	-1.32677	5.43638e-23	1.2265e-19	1.29817e-15
NM_009993	Cyp1a2	1892	33687	389	555.291	6.52632	32164	305	569.599	5.03828	32164	305	569.599	5.03828	-6.41083	-7.47441	-6.82087	0	0	0
NM_007811	Cyp26a1	1781	602	260	10.5417	4.63393	257	85	4.83492	1.49162	257	85	4.83492	1.49162	-1.18581	-1.92052	-1.69661	4.82232e-30	6.42879e-46	2.10625e-23
NM_024264	Cyp27a1	1890	11969	5207	197.504	87.4511	10197	4593	180.772	75.9518	10197	4593	180.772	75.9518	-1.17533	-1.50927	-1.25101	0	0	0
NM_133657	Cyp2a12	1675	41971	14906	781.473	282.479	35413	14546	708.383	271.414	35413	14546	708.383	271.414	-1.46805	-1.6159	-1.38403	0	0	0
NM_001101467	Cyp2a22	2226	18238	278	255.524	3.96423	13755	267	207.041	3.74877	13755	267	207.041	3.74877	-6.01027	-5.74131	-5.78735	0	0	0
NM_009997	Cyp2a4	1715	36206	4638	658.409	85.8433	24899	4209	486.45	76.704	24899	4209	486.45	76.704	-2.93921	-2.27092	-2.66492	0	0	0
NM_007812	Cyp2a5	1746	88777	3218	1585.75	58.5035	84842	1875	1628.12	33.563	84842	1875	1628.12	33.563	-4.7605	-5.25855	-5.60019	0	0	0
NM_007813	Cyp2b13	1876	16789	23	279.108	0.389166	21922	89	391.532	1.48272	21922	89	391.532	1.48272	-9.48622	-9.50916	-8.04474	0	0	0
NM_010000	Cyp2b9	1877	36427	465	605.256	7.86373	31903	274	569.492	4.56236	31903	274	569.492	4.56236	-6.26619	-7.32397	-6.96375	0	0	0
NM_007815	Cyp2c29	1786	114958	833	2007.42	14.8048	117179	516	2198.31	9.02966	117179	516	2198.31	9.02966	-7.08313	-7.73569	-7.92751	0	0	0
NM_010001	Cyp2c37	1824	48780	116	834.059	2.0187	51011	41	937.042	0.702526	51011	41	937.042	0.702526	-8.69058	-9.66072	-10.3813	0	0	0
NM_010002	Cyp2c38	2869	16865	1037	183.331	11.4733	15721	743	183.599	8.09397	15721	743	183.599	8.09397	-3.9981	-4.30358	-4.50357	0	0	0
NM_010003	Cyp2c39	1857	64912	13314	1090.17	227.581	68438	12015	1234.82	202.216	68438	12015	1234.82	202.216	-2.2601	-2.37853	-2.61034	0	0	0
NM_010004	Cyp2c40	1811	13699	340	235.912	5.95937	14324	291	265.012	5.02201	14324	291	265.012	5.02201	-5.30695	-5.83098	-5.72165	0	0	0
NM_001001446	Cyp2c44	1964	813	6	12.9101	0.0969727	560	8	9.55359	0.127307	560	8	9.55359	0.127307	-7.0567	-7.39985	-6.22966	2.93043e-228	9.8611e-184	1.32098e-161
NM_206537	Cyp2c54	1781	24076	99	421.599	1.76446	26507	27	498.674	0.473809	26507	27	498.674	0.473809	-7.90051	-9.75635	-10.0396	0	0	0
NM_028089	Cyp2c55	1989	127	0	1.99135	0.001	58	0	0.977042	0.001	58	0	0.977042	0.001	-10.9595	-3.99078	-9.93228	1.26841e-37	9.51939e-14	1.98966e-18
NM_001039555	Cyp2c68	1778	8089	1189	141.887	21.2271	8630	1081	162.629	19.0019	8630	1081	162.629	19.0019	-2.74077	-3.15831	-3.09737	0	0	0
NM_001104525	Cyp2c69	1770	21969	42	387.094	0.753209	17262	10	326.767	0.176575	17262	10	326.767	0.176575	-9.00542	-12.3296	-10.8538	0	0	0
NM_145499	Cyp2c70	1709	50629	11267	923.925	209.269	44286	11601	868.249	212.157	44286	11601	868.249	212.157	-2.14241	-2.06767	-2.03298	0	0	0
NM_010005	Cyp2d10	1681	32677	10188	606.253	192.38	28507	9001	568.203	167.35	28507	9001	568.203	167.35	-1.65596	-2.13424	-1.76354	0	0	0
NR_003552	Cyp2d13	1646	3771	987	71.4507	19.0339	5524	623	112.446	11.8294	5524	623	112.446	11.8294	-1.90838	-3.44226	-3.24879	0	0	0
NM_029562	Cyp2d26	1645	49889	16822	945.842	324.602	42411	15282	863.839	290.347	42411	15282	863.839	290.347	-1.54293	-2.26265	-1.57298	0	0	0
NR_033515	Cyp2d37-ps	684	746	288	34.0144	13.3652	1025	145	50.2097	6.62545	1025	145	50.2097	6.62545	-1.34766	-3.19765	-2.92188	6.45991e-45	5.72436e-153	2.75839e-176
NM_023623	Cyp2d40	1129	2122	563	58.618	15.829	1685	533	50.0064	14.7549	1685	533	50.0064	14.7549	-1.88877	-2.19464	-1.76092	1.88418e-204	6.68956e-172	1.71218e-155
NM_021282	Cyp2e1	1759	528739	96608	9374.65	1743.36	490585	69550	9344.77	1235.76	490585	69550	9344.77	1235.76	-2.4269	-3.11499	-2.91876	0	0	0
NM_007817	Cyp2f2	1842	39554	2782	669.7	47.941	26855	2908	488.49	49.341	26855	2908	488.49	49.341	-3.80418	-3.60315	-3.30747	0	0	0
NM_013809	Cyp2g1	1853	1675	59	28.1916	1.01069	1339	42	24.2117	0.708398	1339	42	24.2117	0.708398	-4.80186	-6.44718	-5.095	0	0	0
NM_010007	Cyp2j5	3651	26624	9768	227.427	84.9246	31122	11870	285.611	101.611	31122	11870	285.611	101.611	-1.42115	-1.52466	-1.49099	0	0	0
NM_007818	Cyp3a11	2053	71578	3654	1087.35	56.4962	25777	2653	420.691	40.3879	25777	2653	420.691	40.3879	-4.26652	-4.01221	-3.38077	0	0	0
NM_007820	Cyp3a16	1730	27114	1563	488.795	28.6782	20584	2290	398.661	41.3707	20584	2290	398.661	41.3707	-4.0912	-3.145	-3.26848	0	0	0
NM_019792	Cyp3a25	2002	3972	247	61.8764	3.91627	4727	203	79.1118	3.16909	4727	203	79.1118	3.16909	-3.98184	-3.13231	-4.64175	0	0	0
NM_177380	Cyp3a44	1962	65256	6670	1037.29	107.911	55101	9069	940.98	144.465	55101	9069	940.98	144.465	-3.26491	-2.47195	-2.70344	0	0	0
NM_001105160	Cyp3a59	1999	632	33	9.86016	0.524012	432	35	7.24087	0.547216	432	35	7.24087	0.547216	-4.23394	-2.97306	-3.72598	1.53599e-141	4.97416e-84	1.75377e-93
NM_010010	Cyp46a1	2146	76	13	1.10449	0.192289	75	16	1.17099	0.23302	75	16	1.17099	0.23302	-2.52204	-2.74829	-2.3292	2.11406e-11	2.04103e-15	6.56191e-11
NM_010011	Cyp4a10	2096	42858	1109	637.706	16.795	33200	1652	530.722	24.6333	33200	1652	530.722	24.6333	-5.24679	-4.98988	-4.42928	0	0	0
NM_007822	Cyp4a14	2503	15654	1365	195.049	17.3106	11300	1927	151.265	24.0616	11300	1927	151.265	24.0616	-3.49411	-2.79852	-2.65227	0	0	0
NM_134127	Cyp4f15	2157	6131	1862	88.6463	27.4012	6104	1375	94.8166	19.923	6104	1375	94.8166	19.923	-1.69382	-2.36785	-2.2507	0	0	0
NM_133969	Cyp4v3	2930	15925	4504	169.508	48.7945	15288	4709	174.825	50.2301	15288	4709	174.825	50.2301	-1.79657	-1.83505	-1.79929	0	0	0
NM_007824	Cyp7a1	4172	25573	180	191.169	1.36952	28011	17	224.959	0.127353	28011	17	224.959	0.127353	-7.12503	-9.69775	-10.7866	0	0	0
NM_007825	Cyp7b1	2166	1777	510	25.5864	7.47397	1552	373	24.0079	5.38212	1552	373	24.0079	5.38212	-1.77543	-2.22258	-2.15726	1.63848e-157	3.91165e-180	9.731e-188
NM_010012	Cyp8b1	1950	6396	455	102.295	7.40656	5842	142	100.38	2.27592	5842	142	100.38	2.27592	-3.78779	-5.15556	-5.46288	0	0	0
NM_010516	Cyr61	2028	319	43	4.90572	0.673039	458	94	7.56689	1.44865	458	94	7.56689	1.44865	-2.8657	-1.53588	-2.38499	1.73499e-51	5.01983e-22	2.27847e-63
NM_001004455	Cys1	1767	47	8	0.829547	0.143712	50	4	0.948099	0.07075	50	4	0.948099	0.07075	-2.52914	-3.26286	-3.74423	2.062e-07	1.82745e-07	1.41448e-11
NM_138601	D10Jhu81e	1363	3854	958	88.1852	22.3105	3387	898	83.2606	20.5913	3387	898	83.2606	20.5913	-1.98281	-2.28041	-2.0156	0	0	0
NM_001081051	D130043K22Rik	4977	312	6	1.95509	0.0382669	330	8	2.2216	0.0502372	330	8	2.2216	0.0502372	-5.67499	-5.9633	-5.4667	4.30755e-82	3.5508e-64	8.60606e-91
NM_178882	D2hgdh	3058	1305	402	13.3092	4.17281	989	332	10.8362	3.39316	989	332	10.8362	3.39316	-1.67334	-1.72112	-1.67517	9.32533e-107	1.20585e-88	1.63777e-85
NM_001243261	D630033O11Rik	574	265	16	14.3984	0.884805	186	20	10.8573	1.08898	186	20	10.8573	1.08898	-4.0244	-4.72824	-3.31761	1.09931e-57	3.97977e-67	6.29372e-37
NR_027958	D930048N14Rik	3452	130	30	1.1745	0.275861	266	32	2.58185	0.289723	266	32	2.58185	0.289723	-2.09003	-3.01288	-3.15566	3.18866e-15	5.61075e-29	4.67962e-50
NM_029653	Dapk1	5903	423	181	2.23484	0.973297	369	131	2.09447	0.693588	369	131	2.09447	0.693588	-1.19922	-1.77931	-1.59443	8.60309e-22	1.0514e-33	2.09495e-30
NR_040524	Dbhos	4020	101	27	0.783565	0.213195	81	37	0.675117	0.28766	81	37	0.675117	0.28766	-1.87788	-1.23115	-1.23077	1.33789e-10	3.20347e-06	2.19352e-05
NM_016974	Dbp	1678	5555	129	103.246	2.44027	4159	104	83.0457	1.93707	4159	104	83.0457	1.93707	-5.4029	-4.75664	-5.42196	0	0	0
NM_010022	Dbt	3292	2601	1128	24.6411	10.8765	3522	1211	35.8467	11.4971	3522	1211	35.8467	11.4971	-1.17985	-1.38203	-1.64057	2.7294e-125	9.85875e-184	5.68921e-293
NR_037572	Dcaf11	2626	101	44	1.19952	0.53186	98	20	1.25041	0.238034	98	20	1.25041	0.238034	-1.17333	-2.21282	-2.39316	8.24379e-06	2.49599e-12	2.2153e-14
NM_172928	Dclk3	3498	864	21	7.70324	0.190563	811	12	7.76821	0.107217	811	12	7.76821	0.107217	-5.33712	-5.68633	-6.17897	1.58332e-220	3.83651e-155	3.22647e-233
NM_018831	Dclre1a	4074	1274	403	9.75277	3.13996	1326	437	10.9054	3.35246	1326	437	10.9054	3.35246	-1.63507	-1.64289	-1.70175	6.87955e-101	1.0216e-118	7.26963e-117
NM_010024	Dct	2279	263	124	3.59908	1.7271	366	48	5.38092	0.658264	366	48	5.38092	0.658264	-1.05928	-3.38126	-3.03112	1.28234e-11	8.68996e-71	6.49342e-66
NM_023203	Dctpp1	648	1534	537	73.8295	26.305	1123	409	58.0664	19.7266	1123	409	58.0664	19.7266	-1.48886	-1.54711	-1.55756	6.872e-106	4.42418e-102	2.35096e-87
NM_001024504	Dcun1d2	3059	24	4	0.244687	0.0415069	24	2	0.262877	0.020434	24	2	0.262877	0.020434	-2.55952	-2.07022	-3.68534	0.000301131	0.00020564	6.75237e-06
NM_026428	Dcxr	918	5637	790	191.507	27.3164	4209	597	153.623	20.3252	4209	597	153.623	20.3252	-2.80956	-3.01181	-2.91805	0	0	0
NM_026993	Ddah1	3747	8331	443	69.3415	3.75284	6750	467	60.3587	3.89526	6750	467	60.3587	3.89526	-4.20766	-4.18291	-3.95377	0	0	0
NM_001190448	Ddc	2018	456	140	7.04731	2.20215	623	89	10.344	1.37839	623	89	10.344	1.37839	-1.67816	-2.16817	-2.90773	4.0044e-38	3.76234e-60	5.66461e-107
NM_029832	Ddrgk1	1101	5657	2005	160.243	57.8052	4704	1963	143.153	55.7232	4704	1963	143.153	55.7232	-1.47099	-1.33596	-1.36121	0	0	2.84202e-296
NM_010027	Ddt	609	6708	2065	343.523	107.632	5899	1751	324.55	89.8612	5899	1751	324.55	89.8612	-1.67429	-1.8585	-1.85267	0	0	0
NM_011933	Decr2	2051	10929	1817	166.186	28.1209	8789	1668	143.58	25.4175	8789	1668	143.58	25.4175	-2.56309	-2.98569	-2.49796	0	0	0
NM_144804	Depdc7	1734	850	388	15.288	7.10268	922	419	17.8157	7.55211	922	419	17.8157	7.55211	-1.10596	-1.26989	-1.23819	1.14642e-37	4.52911e-38	5.26131e-51
NM_145470	Deptor	1890	130	42	2.14517	0.705387	107	23	1.89689	0.380338	107	23	1.89689	0.380338	-1.6046	-1.37834	-2.31828	6.15444e-11	3.59091e-08	4.54254e-15
NM_001037937	Deptor	3300	1423	261	13.4484	2.51053	921	252	9.35116	2.38666	921	252	9.35116	2.38666	-2.42137	-2.77919	-1.97016	5.48455e-188	1.19383e-225	1.82568e-99
NM_172733	Dera	1688	3155	931	58.2917	17.5072	2746	879	54.5065	16.2749	2746	879	54.5065	16.2749	-1.73534	-1.5512	-1.74377	3.67594e-270	6.15309e-191	2.55361e-249
NM_021428	Dexi	1394	738	344	16.511	7.83313	730	302	17.5461	6.77092	730	302	17.5461	6.77092	-1.07577	-1.28738	-1.37373	1.89677e-31	1.10366e-44	1.58079e-47
NM_026384	Dgat2	2251	31834	5691	441.058	80.2514	25853	5630	384.818	78.1693	25853	5630	384.818	78.1693	-2.45837	-2.79268	-2.2995	0	0	0
NM_010047	Dgcr6	1262	1230	294	30.3966	7.39482	963	294	25.5674	7.281	963	294	25.5674	7.281	-2.03932	-2.30999	-1.8121	1.48223e-131	6.95478e-158	6.65776e-93
NM_027903	Dhdh	2738	5250	1213	59.8006	14.0626	6164	1014	75.4309	11.5746	6164	1014	75.4309	11.5746	-2.08829	-2.46757	-2.70419	0	0	0
NM_010049	Dhfr	5307	2047	525	12.0295	3.14015	2136	622	13.4857	3.66306	2136	622	13.4857	3.66306	-1.93768	-1.71745	-1.8803	4.02089e-204	1.67549e-183	2.01785e-215
NM_026819	Dhrs1	1486	4119	1454	86.4475	31.0588	3782	1259	85.2752	26.4795	3782	1259	85.2752	26.4795	-1.47682	-2.03165	-1.68725	3.19165e-279	0	0
NM_011303	Dhrs3	1731	737	146	13.2785	2.67729	580	121	11.2267	2.1847	580	121	11.2267	2.1847	-2.31025	-2.1065	-2.36142	1.62967e-92	9.57433e-59	4.64431e-79
NM_025522	Dhrs7	1318	1855	498	43.8943	11.9937	1556	483	39.5562	11.4534	1556	483	39.5562	11.4534	-1.87176	-1.86825	-1.78813	1.11533e-176	1.49562e-159	9.30138e-147
NM_001081131	Dhtkd1	3535	3607	1290	31.8227	11.5835	3799	739	36.0081	6.53369	3799	739	36.0081	6.53369	-1.45798	-1.83508	-2.46235	5.18772e-240	8.13029e-293	0
NM_007860	Dio1	1682	10921	920	202.496	17.3621	9422	531	187.688	9.8667	9422	531	187.688	9.8667	-3.54388	-5.35684	-4.24963	0	0	0
NR_028264	Dleu2	1708	417	142	7.61426	2.639	505	172	9.90657	3.14734	505	172	9.90657	3.14734	-1.52871	-1.62178	-1.65425	1.1307e-30	2.166e-35	2.08333e-43
NM_028772	Dmgdh	2979	14864	3667	155.613	39.0733	14956	3294	168.215	34.5586	14956	3294	168.215	34.5586	-1.9937	-2.42512	-2.28319	0	0	0
NM_010060	Dnah11	14072	18	2	0.039893	0.00451143	27	0	0.0642877	0.001	27	0	0.0642877	0.001	-3.14448	-3.65518	-6.00647	0.000599153	2.09621e-10	8.94477e-09
NM_008298	Dnaja1	5583	1160	450	6.47993	2.55849	2475	417	14.8535	2.33438	2475	417	14.8535	2.33438	-1.34068	-1.68209	-2.66969	1.02257e-68	7.67294e-117	0
NM_018808	Dnajb1	2284	1893	492	25.8484	6.83768	2187	448	32.0828	6.13035	2187	448	32.0828	6.13035	-1.9185	-1.86074	-2.38776	2.37849e-186	1.95667e-190	2.39458e-299
NM_020566	Dnajc4	841	522	211	19.3577	7.96391	361	179	14.3824	6.65212	361	179	14.3824	6.65212	-1.28136	-1.03034	-1.11242	1.92006e-29	3.40025e-20	1.4662e-17
NM_207161	Dnph1	1106	335	88	9.44647	2.52562	260	56	7.87659	1.58247	260	56	7.87659	1.58247	-1.90314	-1.70981	-2.31539	1.89484e-33	2.31475e-25	3.6593e-35
NM_001081039	Dock9	7910	69	6	0.272052	0.0240777	43	4	0.182143	0.0158047	43	4	0.182143	0.0158047	-3.49812	-2.72229	-3.52664	4.67622e-14	1.88062e-08	1.22827e-09
NM_010074	Dpp4	5268	3184	806	18.8498	4.85656	3658	1026	23.2658	6.08702	3658	1026	23.2658	6.08702	-1.95654	-1.65062	-1.9344	0	1.23374e-257	0
NM_001146223	Dpy30	704	282	98	12.4927	4.41869	236	94	11.2321	4.1731	236	94	11.2321	4.1731	-1.4994	-1.45006	-1.42843	1.6319e-20	5.20681e-15	5.24103e-17
NM_181680	Dsg1c	2980	255	61	2.66872	0.64976	352	59	3.95773	0.618784	352	59	3.95773	0.618784	-2.03817	-3.46897	-2.67717	4.91423e-28	6.63768e-71	9.24655e-56
NM_007883	Dsg2	5730	6519	1829	35.4818	10.1321	6636	2181	38.8036	11.8961	6636	2181	38.8036	11.8961	-1.80815	-1.86398	-1.7057	0	0	0
NM_175118	Dusp28	1491	451	132	9.43362	2.81019	417	165	9.37084	3.45867	417	165	9.37084	3.45867	-1.74714	-1.39047	-1.43796	7.38186e-40	3.51584e-27	1.60897e-29
NM_001159646	Dut	2263	53	0	0.730417	0.001	25	6	0.370148	0.0828648	25	6	0.370148	0.0828648	-9.51258	-2.53588	-2.15927	7.98835e-16	1.61053e-05	0.000589818
NM_026556	Dynll2	2476	447	127	5.63036	1.62814	326	114	4.41151	1.43899	326	114	4.41151	1.43899	-1.79	-1.13309	-1.61622	7.8761e-41	4.16353e-18	1.69524e-27
NR_045698	E330011O21Rik	950	98	29	3.21723	0.968978	147	47	5.18458	1.54624	147	47	5.18458	1.54624	-1.73128	-3.1804	-1.74546	2.45389e-09	1.05382e-41	2.39067e-14
NM_026598	Ebpl	2077	4457	1542	66.9246	23.5661	3218	1224	51.9122	18.4182	3218	1224	51.9122	18.4182	-1.50582	-1.72155	-1.49494	0	0	8.70564e-234
NM_199307	Ece1	4856	10275	4151	65.9907	27.134	8507	3850	58.6973	24.7791	8507	3850	58.6973	24.7791	-1.28216	-1.50602	-1.24417	0	0	0
NM_001110195	Echdc1	2946	56	22	0.592836	0.237044	136	24	1.54677	0.254614	136	24	1.54677	0.254614	-1.32248	-1.58479	-2.60288	0.000336644	1.59354e-06	1.7672e-21
NM_024208	Echdc3	1812	4989	372	85.8687	6.51665	3522	347	65.1255	5.98514	3522	347	65.1255	5.98514	-3.71993	-3.56799	-3.44377	0	0	0
NM_053119	Echs1	1491	8458	2991	176.917	63.6764	8107	2792	182.181	58.5249	8107	2792	182.181	58.5249	-1.47424	-1.74525	-1.63825	0	0	0
NM_026947	Eci3	1346	240	12	5.56091	0.282993	81	6	2.01632	0.139319	81	6	2.01632	0.139319	-4.29648	-4.31597	-3.85527	1.04196e-54	3.43125e-22	1.17779e-18
NM_053207	Egln1	3524	1659	612	14.6822	5.51258	1505	661	14.3094	5.86231	1505	661	14.3094	5.86231	-1.41326	-1.17043	-1.28742	6.44582e-106	4.56601e-71	1.0317e-87
NM_023737	Ehhadh	3010	17271	2013	178.95	21.2284	16764	2335	186.608	24.2451	16764	2335	186.608	24.2451	-3.07549	-3.46009	-2.94425	0	0	0
NM_145973	Ell3	1745	88	0	1.57278	0.001	128	2	2.45773	0.035821	128	2	2.45773	0.035821	-10.6191	-1.45268	-6.10038	4.09558e-26	7.17933e-12	4.69641e-37
NM_170777	Elof1	1091	1533	654	43.8225	19.028	1178	569	36.1777	16.3001	1178	569	36.1777	16.3001	-1.20355	-1.2338	-1.15022	1.25301e-76	3.13348e-74	8.2325e-58
NM_019423	Elovl2	3837	31761	7178	258.156	59.3815	32153	6904	280.769	56.2357	32153	6904	280.769	56.2357	-2.12016	-2.31774	-2.31983	0	0	0
NM_007703	Elovl3	1879	152	2	2.52288	0.0337865	166	8	2.96007	0.133066	166	8	2.96007	0.133066	-6.22248	-11.4752	-4.47542	1.47341e-41	3.1176e-50	2.06151e-41
NM_134255	Elovl5	2802	18099	2403	201.449	27.2223	18063	2980	215.994	33.2393	18063	2980	215.994	33.2393	-2.88756	-3.24799	-2.70003	0	0	0
NM_130450	Elovl6	5951	3690	1119	19.3382	5.9687	3414	1149	19.2218	6.03439	3414	1149	19.2218	6.03439	-1.69596	-1.70935	-1.67146	4.82941e-306	9.30518e-230	1.05055e-291
NM_025318	Emc6	1353	792	359	18.2561	8.42241	615	221	15.2299	5.10502	615	221	15.2299	5.10502	-1.11607	-1.12867	-1.57692	1.13144e-35	1.30716e-28	3.53549e-49
NM_033146	Emc9	805	521	74	20.1847	2.91793	344	74	14.318	2.87302	344	74	14.318	2.87302	-2.79024	-2.57219	-2.31719	3.08726e-81	1.72606e-55	3.08082e-46
NM_007931	Endog	1032	734	303	22.1818	9.31971	605	270	19.6425	8.17687	605	270	19.6425	8.17687	-1.25102	-1.20518	-1.26435	1.61998e-39	2.56916e-40	6.10795e-35
NM_027147	Enho	1264	509	182	12.5589	4.5705	539	146	14.2877	3.61001	539	146	14.2877	3.61001	-1.45828	-1.58302	-1.98469	8.96095e-35	3.3149e-35	3.37174e-59
NM_023119	Eno1	1831	6175	2374	105.179	41.1559	5422	2231	99.2182	38.0815	5422	2231	99.2182	38.0815	-1.35367	-1.07786	-1.38151	0	3.58337e-236	0
NM_007934	Enpep	4208	4013	1415	29.7422	10.6738	4051	1408	32.2557	10.4576	4051	1408	32.2557	10.4576	-1.47843	-1.30885	-1.62501	1.67252e-272	3.46138e-175	0
NM_001026214	Entpd5	4990	388	95	2.42499	0.604314	308	92	2.06809	0.576223	308	92	2.06809	0.576223	-2.00461	-1.09718	-1.8436	2.88852e-41	4.48626e-10	3.94134e-31
NM_028093	Entpd8	2306	2019	887	27.3059	12.2097	1835	755	26.6622	10.2327	1835	755	26.6622	10.2327	-1.16119	-1.89444	-1.38161	4.48606e-95	2.57718e-181	7.02085e-119
NM_019427	Epb4.1l4b	2966	4226	1517	44.4363	16.2351	3274	1349	36.9852	14.2149	3274	1349	36.9852	14.2149	-1.45263	-1.65661	-1.37954	1.72097e-279	3.21677e-306	8.60929e-211
NM_010145	Ephx1	1708	10537	981	192.402	18.2314	9582	1476	187.97	27.0086	9582	1476	187.97	27.0086	-3.39962	-3.26054	-2.79901	0	0	0
NM_007940	Ephx2	2062	540	88	8.16742	1.35467	384	96	6.23968	1.45508	384	96	6.23968	1.45508	-2.59194	-2.96893	-2.10038	1.04432e-77	9.88427e-73	1.18766e-45
NM_027652	Ept1	6769	1395	587	6.42731	2.75266	1450	654	7.17734	3.01965	1450	654	7.17734	3.01965	-1.22339	-1.16595	-1.24907	1.26914e-71	1.48579e-60	1.08753e-80
NM_010154	Erbb4	4257	32	0	0.234437	0.001	38	0	0.299089	0.001	38	0	0.299089	0.001	-7.87306	-8.34363	-8.22443	1.08806e-09	3.20232e-13	3.46324e-12
NM_016903	Esd	1618	9799	3017	188.879	59.1884	9577	3380	198.322	65.2892	9577	3380	198.322	65.2892	-1.67407	-1.5516	-1.60293	0	0	0
NM_007956	Esr1	4319	839	357	6.05841	2.62376	917	396	7.11387	2.8656	917	396	7.11387	2.8656	-1.2073	-1.44193	-1.3118	1.26099e-42	1.14506e-61	1.99169e-55
NM_145615	Etfa	1464	7159	3039	152.507	65.8915	9599	3557	219.687	75.9357	9599	3557	219.687	75.9357	-1.21072	-1.35545	-1.5326	0	0	0
NM_026695	Etfb	835	11085	4734	414.027	179.962	8930	4067	358.332	152.227	8930	4067	358.332	152.227	-1.20203	-1.50156	-1.23507	0	0	0
NM_023154	Ethe1	1497	1579	468	32.8958	9.92347	1455	469	32.5658	9.79161	1455	469	32.5658	9.79161	-1.72898	-2.03588	-1.73374	5.11377e-135	6.08817e-199	1.59212e-131
NM_027907	Etnppl	2704	30	2	0.346014	0.0234781	76	0	0.941731	0.001	76	0	0.941731	0.001	-3.88144	-2.23249	-9.87917	5.10056e-07	2.4881e-07	4.59568e-24
NM_145570	Eva1a	1768	1227	480	21.6442	8.61784	1353	584	25.641	10.3237	1353	584	25.641	10.3237	-1.32858	-1.31721	-1.3125	1.23715e-71	1.01108e-69	2.43613e-81
NM_176846	Exph5	9601	489	176	1.58844	0.581883	653	130	2.27886	0.423185	653	130	2.27886	0.423185	-1.44881	-1.63668	-2.42895	3.91682e-33	1.78424e-33	6.76636e-92
NM_031164	F13b	2378	7960	2601	104.395	34.7191	9321	2458	131.332	32.3053	9321	2458	131.332	32.3053	-1.58826	-1.64412	-2.02338	0	0	0
NM_010172	F7	1868	4704	1640	78.5362	27.8681	3705	1396	66.4556	23.3567	3705	1396	66.4556	23.3567	-1.49475	-1.40554	-1.50855	0	4.9453e-240	1.21101e-272
NM_010173	Faah	3816	6326	822	51.7012	6.83759	5032	785	44.1827	6.42931	5032	785	44.1827	6.42931	-2.91864	-3.17992	-2.78075	0	0	0
NM_017399	Fabp1	492	83256	13246	5277.52	854.593	74323	18342	5061.49	1165.16	74323	18342	5061.49	1165.16	-2.62655	-2.54969	-2.11904	0	0	0
NM_007980	Fabp2	774	1604	573	64.6313	23.4992	1768	803	76.5352	32.4248	1768	803	76.5352	32.4248	-1.45962	-1.78654	-1.23902	1.7606e-107	2.7839e-157	6.43417e-97
NM_146094	Fads1	3474	33215	6385	298.184	58.3406	30941	6143	298.418	55.2655	30941	6143	298.418	55.2655	-2.35363	-2.8343	-2.43288	0	0	0
NM_019699	Fads2	1508	21309	3085	440.698	64.9372	19658	2983	436.775	61.8237	19658	2983	436.775	61.8237	-2.76267	-3.60058	-2.82066	0	0	0
NM_010176	Fah	1597	25227	10161	492.652	201.963	21553	7875	452.192	154.116	21553	7875	452.192	154.116	-1.28648	-1.67785	-1.55291	0	0	0
NM_023480	Fahd1	1408	1622	523	35.9276	11.7907	1656	345	39.4074	7.65808	1656	345	39.4074	7.65808	-1.60744	-2.18565	-2.36341	4.41378e-125	8.77817e-189	3.9232e-224
NM_029629	Fahd2a	1242	374	103	9.39139	2.63242	379	101	10.2244	2.54158	379	101	10.2244	2.54158	-1.83495	-2.38962	-2.00822	1.75854e-35	1.64682e-63	1.42695e-42
NM_153560	Fam102a	4217	2136	379	15.7971	2.85283	2231	451	17.7262	3.34254	2231	451	17.7262	3.34254	-2.4692	-1.88242	-2.40687	3.11568e-288	9.67495e-223	0
NR_015601	Fam120aos	1565	582	255	11.5981	5.17208	582	212	12.4603	4.23375	582	212	12.4603	4.23375	-1.16508	-1.31159	-1.55733	2.62645e-28	2.90234e-35	9.01229e-46
NM_170755	Fam134a	2559	5332	1947	64.983	24.151	4780	1948	62.5861	23.7915	4780	1948	62.5861	23.7915	-1.42798	-1.44062	-1.3954	0	0	0
NM_025591	Fam136a	1634	2417	954	46.1322	18.5326	2098	911	43.0203	17.4249	2098	911	43.0203	17.4249	-1.31571	-1.30608	-1.30387	5.05479e-138	3.41971e-126	2.91679e-124
NM_153574	Fam13a	4300	861	331	6.24474	2.44343	1157	191	9.0154	1.38825	1157	191	9.0154	1.38825	-1.35374	-1.13093	-2.69912	5.00667e-52	7.85743e-33	9.18918e-183
NM_153535	Fam149a	5479	881	257	5.01481	1.48892	881	404	5.38759	2.30453	881	404	5.38759	2.30453	-1.75193	-1.37087	-1.22516	3.57957e-77	8.22375e-49	5.38138e-48
NM_001163627	Fam151b	1398	215	36	4.79635	0.817401	149	55	3.57108	1.22959	149	55	3.57108	1.22959	-2.55282	-1.74654	-1.53819	5.61914e-31	4.97895e-17	2.70136e-12
NM_001013811	Fam169b	2831	1071	449	11.7986	5.03438	1099	520	13.007	5.74072	1099	520	13.007	5.74072	-1.22873	-1.08068	-1.17999	1.32462e-55	1.12593e-42	3.23239e-56
NM_026633	Fam195a	816	1396	246	53.355	9.5694	1161	175	47.6719	6.70272	1161	175	47.6719	6.70272	-2.47912	-2.87112	-2.83032	1.41585e-189	6.58751e-237	5.03775e-193
NM_177743	Fam198a	3622	26	4	0.223874	0.0350551	37	0	0.342274	0.001	37	0	0.342274	0.001	-2.67499	-7.49868	-8.41901	0.000105186	1.66277e-06	7.0667e-12
NM_030565	Fam20c	3001	2629	799	27.3215	8.45124	2116	753	23.6249	7.8421	2116	753	23.6249	7.8421	-1.6928	-1.64528	-1.591	1.43348e-217	1.31186e-171	8.49723e-169
NM_153794	Fam210a	9669	2569	685	8.28633	2.24879	3093	807	10.7181	2.60853	3093	807	10.7181	2.60853	-1.88158	-1.52838	-2.03874	4.88357e-246	1.23088e-167	0
NM_027464	Fam213a	1537	2168	737	43.9911	15.2207	2355	821	51.3378	16.6945	2355	821	51.3378	16.6945	-1.53118	-1.64734	-1.62065	1.68533e-155	7.90155e-199	7.91946e-193
NM_025582	Fam213b	785	545	92	21.6524	3.72013	448	89	19.1218	3.54343	448	89	19.1218	3.54343	-2.5411	-2.50679	-2.432	1.06439e-76	1.43285e-70	1.93194e-63
NM_001033478	Fam47e	1505	88	12	1.82358	0.253096	59	13	1.31352	0.269967	59	13	1.31352	0.269967	-2.84902	-4.09575	-2.28258	9.2387e-15	5.53482e-15	1.35482e-08
NM_001081120	Fam89a	1315	278	35	6.59324	0.844855	341	27	8.68858	0.641714	341	27	8.68858	0.641714	-2.96421	-3.268	-3.75912	1.54343e-46	1.45443e-58	1.72938e-74
NM_007988	Fasn	9938	13323	4133	41.8102	13.201	11195	3411	37.7438	10.7272	11195	3411	37.7438	10.7272	-1.66321	-1.97406	-1.81497	0	0	0
NM_011812	Fbln5	5893	382	154	2.02165	0.829514	292	138	1.66022	0.73189	292	138	1.66022	0.73189	-1.2852	-1.16915	-1.18168	6.31268e-22	8.86353e-17	9.10654e-16
NR_033729	Fbxl12os	2355	109	52	1.44349	0.700894	153	35	2.17681	0.464494	153	35	2.17681	0.464494	-1.0423	-1.77253	-2.22848	2.71329e-05	1.17012e-17	3.55066e-20
NM_145564	Fbxo21	3909	2297	875	18.3263	7.10529	1501	691	12.8657	5.52479	1501	691	12.8657	5.52479	-1.36695	-1.27239	-1.21954	4.36389e-139	9.96433e-120	1.94062e-80
NM_212433	Fbxo3	4659	2228	769	14.9143	5.2393	2362	808	16.9866	5.42028	2362	808	16.9866	5.42028	-1.50925	-1.54267	-1.64796	1.96569e-156	7.11691e-170	4.2998e-198
NM_007996	Fdx1	861	2410	356	87.2958	13.1246	2065	308	80.3594	11.1802	2065	308	80.3594	11.1802	-2.73364	-2.85036	-2.84552	0	0	0
NM_007997	Fdxr	1866	589	216	9.84427	3.67436	548	216	9.83986	3.61781	548	216	9.83986	3.61781	-1.42179	-1.36507	-1.44352	1.27179e-38	2.23473e-37	1.12403e-38
NM_001163217	Fgfr3	4020	73	14	0.566339	0.110546	45	18	0.375065	0.139943	45	18	0.375065	0.139943	-2.35702	-3.07022	-1.42231	3.1048e-10	4.11301e-13	0.000499632
NM_026271	Fibin	2069	97	12	1.46215	0.184103	115	19	1.86233	0.28701	115	19	1.86233	0.28701	-2.9895	-1.65879	-2.69794	6.08483e-17	1.5371e-05	5.23231e-19
NM_001163243	Fis1	966	81	22	2.6151	0.722912	80	22	2.77481	0.711785	80	22	2.77481	0.711785	-1.85497	-1.86431	-1.96287	1.44569e-08	2.20781e-10	1.61057e-09
[truncated: 759 more rows]
