# Supplementary material for: Transcriptomic analysis of mouse liver reveals a potential hepato-enteric pathogenic mechanism in acute Toxoplasma gondii infection
Source: Parasit Vectors. 2016 Aug 3;9:427. doi: 10.1186/s13071-016-1716-x (PMC4973073; doi:10.1186/s13071-016-1716-x)
Supplement: Additional file 2: Table S2. — Differentially expressed biological processes. (XLSX 188 kb) [file 13071_2016_1716_MOESM2_ESM.xlsx]

## Sheet: biological processes
GO-ID	p-value	corr p-value	Gene number	Description	Down regulation gene number	Up regulation gene number	Genes in test set
44710	2.06e-109	0	780	single-organism metabolic process	538	242	SC5D|GBGT1|LDHD|SGMS1|MAP3K6|CYP7A1|MAP3K8|HIGD1A|VNN3|ACAA2|ICOSL|CYP3A16|PCBD2|GATM|C4A|PCBD1|CYP3A11|SERPING1|CYP1A2|LPCAT2|EBPL|OGFOD2|HSD11B1|ABAT|HIGD2A|HSD17B11|HSD17B10|HACL1|CYP3A25|CYP1B1|LPCAT1|FAM213A|ARG2|ALDH4A1|GCSH|FGL1|NTHL1|CYP46A1|ACER2|UPB1|FAM213B|PRPSAP1|CYP7B1|DUSP28|MLYCD|ACAD11|ACAD10|CYP2J5|0610007P14RIK|EZH2|SPI1|AKR1C12|AKR1C14|AKR1C13|AUH|UGT1A7C|SERPINA6|VKORC1|SLC22…
48583	1.71e-43	7.11e-41	569	regulation of response to stimulus	175	394	A2M|AIF1|SGMS1|BTK|MAP3K6|CTGF|MAP3K8|SERPINE1|ADAM8|MAP2K6|HIGD1A|ACAA2|DDRGK1|BCL2L14|PTPRF|C4A|SERPING1|F7|PIK3IP1|PLAUR|UNC13D|SERPINF1|WFDC1|IL1R1|CYP1B1|ERBB4|SERPINA12|DUSP10|ACP5|ADAP1|RAB7|RAC2|HEXIM1|UBASH3B|KLKB1|ZAP70|LFNG|NTHL1|DHX58|PHB|MAP2K3|IL1RN|GAS1|HGF|SECTM1A|ACPP|CYP7B1|BCL2A1D|RGS1|COL14A1|RGS2|BCL2A1B|CD300A|BCL2A1A|TRPS1|PKP4|DEPTOR|TRAFD1|FOXA2|EZH2|H2-D1|SCIMP|NOD2|VKOR…
6950	8.7e-55	5.58e-52	500	response to stress	145	355	PTGS1|SYNCRIP|SGMS1|BTK|ISG20|ACTG1|MAP3K6|ISG15|MAP3K8|SERPINE1|ADAM8|MAP2K6|HIGD1A|GBP8|ACAA2|GBP6|GBP5|DDRGK1|PTPRF|GBP9|COLEC10|SERPING1|F7|UNC13D|ABAT|ADAMTS4|IL1R1|AHCY|CYP1B1|SERPINA10|ERBB4|ACP5|HSPA1A|HSPA1B|PROCR|SERPINA1A|KLKB1|ZAP70|NTHL1|DHX58|MAP2K3|IL1RN|KLF15|VDAC1|BCL2A1D|DUSP28|SRSF5|CD207|BCL2A1B|CD300A|BCL2A1A|MLYCD|HLF|TRPV2|EZH2|BC029214|PKM|NOD2|IL1RAP|VKORC1|ADCK4|DPP4|AR|…
44281	1.61e-111	0	453	small molecule metabolic process	350	105	CYP2D10|SC5D|EHHADH|PTGS1|LDHD|SGMS1|NMRK1|FAH|CYP7A1|DDAH1|VNN3|ACAA2|NCF2|GATM|CYP2E1|CYP1A2|LPCAT2|EBPL|NME3|ABAT|CYP2D26|PRODH|HACL1|ACADSB|AHCY|CYP1B1|CYP2B9|LPCAT1|ARG2|PEMT|ALDH4A1|GCSH|FGL1|PLTP|CYP46A1|CYP2D40|ACER2|UPB1|HGD|FAM213B|MPC1|MPC2|PRPSAP1|ACPP|CYP7B1|HMGCS2|MLYCD|ACAD11|CYP2J5|ASPDH|0610007P14RIK|AUH|RDH9|PKM|MTHFD1|MTHFD2|SLC23A1|SMPDL3B|UGT1A7C|GUCY1A2|VKORC1|SLC22A4|ADCK3|…
51239	4.5e-23	5.51e-21	408	regulation of multicellular organismal process	132	276	AIF1|PTGS1|RORC|MYLIP|ISG15|CTGF|SERPINE1|ADAM8|DDAH1|ICOSL|PTPRM|PTPRF|SERPING1|F7|ADAMTS7|SERPINF1|ABAT|CYP1B1|ERBB4|DUSP10|ACP5|PROCR|UBASH3B|FAM213A|KLKB1|ARG2|ZAP70|LFNG|DHX58|MAP2K3|IL1RN|HGF|ACPP|COL14A1|RGS2|TRPS1|CYP2J5|HLF|FOXA2|TRPV2|EZH2|SPI1|NOD2|DLEU2|VKORC1|AF251705|GHR|AR|APCS|LYN|CMKLR1|ELANE|CLIC1|LRRC24|MYCN|INHBB|CARD11|CCND1|NAB2|GNAS|ALOX12|CSF3|MEGF8|NACA|C3|C6|PML|IL7R|CTL…
9966	5.54e-23	6.69e-21	404	regulation of signal transduction	132	272	SGMS1|MAP3K6|CTGF|MAP3K8|SERPINE1|ADAM8|MAP2K6|HIGD1A|ACAA2|BCL2L14|DDRGK1|PTPRF|F7|PIK3IP1|PLAUR|CYP1B1|ERBB4|SERPINA12|DUSP10|RAB7|ADAP1|HEXIM1|UBASH3B|ZAP70|LFNG|DHX58|PHB|MAP2K3|IL1RN|HGF|GAS1|SECTM1A|ACPP|CYP7B1|BCL2A1D|RGS1|BCL2A1B|RGS2|BCL2A1A|CD300A|TRPS1|PKP4|DEPTOR|FOXA2|EZH2|SCIMP|NOD2|ARHGAP11A|ADCK4|GHR|AR|LYN|CMKLR1|ARHGEF6|ARHGEF19|NDUFA13|ARHGEF9|TLE2|FLNA|INHBB|CARD11|CCND1|DOK2|…
2376	2.05e-59	1.9e-56	379	immune system process	42	337	S100A8|AIF1|FAM20C|FST|S100A9|PTPN22|RORC|SYNCRIP|AQP4|C1QC|CIAPIN1|PRKX|ISG20|BTK|CD48|CFP|BAK1|C1RA|C1RB|MYD88|S1PR1|ISG15|CLEC4E|GAB3|OASL2|WWP1|OASL1|IFNG|MAP3K8|CFH|CHRNA4|ADAM8|HCAR2|GBP8|GBP6|ICOSL|GBP5|CD3D|C4A|GBP9|PLD4|SERPING1|SIRPA|CLEC4N|C1QA|C1QB|CD38|CCR7|UNC13D|CCR5|CCR2|LILRB4|AHCY|ACP6|OAS3|IFI30|OAS2|ADA|CD74|SLC11A2|SLC11A1|CHIL1|PROCR|LYL1|CHIL3|ZAP70|FCER1G|DHX58|TYROBP|CD30…
30154	0.00895	0.0453	374	cell differentiation	123	251	A2M|ADCY1|RARRES2|FAM20C|FST|PTGS1|PTPN22|RORC|SYNCRIP|SELENBP1|PRKX|BTK|ACTG1|BAK1|MYD88|CD44|CLEC4E|HTRA1|CTGF|APOE|GAB3|WWP1|IFNG|ADAM8|WWOX|PTPRM|CD3D|PTPRF|TAF4B|PLD4|LIFR|CYP26A1|SIRPA|FARP1|PLAUR|CRHR2|CCR7|SERPINF1|ABCB1A|CCR5|HTR7|PRDM1|CLCN2|ERBB4|ARHGEF26|ACP6|MMD|DUSP10|NRN1|CAPZB|ADA|CD74|SLC11A2|XLR|SEMA5B|LYL1|PDILT|ZAP70|FCER1G|RAP1GAP2|HIP1|SCD1|GNAT1|PHB|ALMS1|GAS1|KLF15|HGF|CSR…
32879	1.04e-18	8.64e-17	356	regulation of localization	112	244	RARRES2|S100A8|ATP1B3|AIF1|PPP2R5A|PTGS1|S100A9|EPT1|PRKX|SIRPB1A|BAK1|S1PR1|CLEC4E|APOE|KCNK5|IFNG|INSIG1|SERPINE1|CHRNA4|ADAM8|HCAR2|MAP2K6|IBTK|ACAA2|PLD1|PTPRM|F7|SIRPA|CLEC4N|VASH1|CRHR2|CD38|CCR7|UNC13D|CCR5|SERPINF1|HTR7|CCR2|ABAT|RBP4|GCNT2|CLCN2|CYP1B1|ERBB4|MMD|CD74|ADA|RAB7|GPD1L|SLC11A1|HNMT|RAC2|UBASH3B|ARG2|PEMT|FCER1G|SLC31A2|PLTP|HIP1|MAOB|IL1RN|NDFIP1|NCKAP1L|HILPDA|HGF|GAS1|HOME…
51246	4.49e-15	2.6e-13	338	regulation of protein metabolic process	106	232	A2M|RARRES2|AURKAIP1|S100A8|PPP2R5A|AIF1|S100A9|SYNCRIP|MYLIP|BAK1|MAP3K6|MYD88|ISG15|CD44|CTGF|PPP1R1B|MTG1|APOE|IFNG|SERPINE1|MAP3K8|HRSP12|CFH|ADAM8|APOM|MAP2K6|IBTK|ICOSL|DDRGK1|PIM1|SERPING1|PLAUR|CCR7|SERPINF1|CCR2|WFDC1|NEK6|RBP4|SERPINA10|CYP1B1|ERBB4|SERPINA12|MMD|DUSP10|IGF2BP2|HSPA1B|CD74|RAB7|SLC11A2|GPD1L|SLC11A1|CHIL1|LPCAT1|SERPINA1A|UBASH3B|HEXIM1|PEMT|HIP1|ACER2|MAP2K3|PHB|IL1RN|…
50790	3.24e-17	2.35e-15	321	regulation of catalytic activity	106	215	ADCY4|A2M|ADCY1|S100A8|ATP1B3|KLK1B4|PPP2R5A|S100A9|BAK1|MAP3K6|S1PR1|CD44|CTGF|PPP1R1B|APOE|IFNG|MAP3K8|SERPINE1|RAPGEF5|ADAM8|MAP2K6|IBTK|NCF4|PIM1|SERPING1|PIK3IP1|FARP1|PLAUR|CCR7|SERPINF1|WFDC1|SERPINA10|SERPINA12|FDX1|MMD|OAS3|DUSP10|HSPA1B|MYO9A|CD74|ADAP1|SLC11A2|SLC11A1|PPP1R3B|CHIL1|SERPINA1A|HEXIM1|UBASH3B|ARG2|PPP1R42|RAP1GAP2|HIP1|GNAT1|LAMTOR4|ACER2|MAP2K3|IL1RN|NCKAP1L|SLAMF8|SERPI…
48584	3.18e-35	8.03e-33	321	positive regulation of response to stimulus	79	242	RARRES2|S100A8|AIF1|S100A9|PTPN22|C1QC|BTK|CFP|BAK1|C1RA|MAP3K6|C1RB|MYD88|S1PR1|CD44|CTGF|IFNG|MAP3K8|SERPINE1|CFH|ADAM8|WWOX|MAP2K6|DDRGK1|BCL2L14|C4A|RAD9A|SERPING1|F7|CLEC4N|PLAUR|C1QA|CRHR2|C1QB|CD38|CCR7|ABCB1A|CCR5|CCR2|NEK6|GCNT2|CYP1B1|ERBB4|SERPINA12|ENPP4|AKAP12|ADA|CD74|SERINC3|SLC11A1|CHIL1|RAC2|HEXIM1|ZAP70|FCER1G|LFNG|DHX58|LAMTOR4|MAP2K3|PHB|IL1RN|NDFIP1|NCKAP1L|GAS1|HGF|SECTM1A|F…
55114	1.35e-89	2.82e-86	315	oxidation-reduction process	277	38	CYP2D10|SC5D|EHHADH|PTGS1|LDHD|BBOX1|HIBADH|CYP7A1|WWOX|HIGD1A|ACAA2|CYP3A16|PCBD2|SUCLG2|PCBD1|SUCLG1|CYP3A11|GSTT1|CYP26A1|GSTT2|CYP1A2|CYP2E1|DHDH|PGM2|OGFOD2|NNT|PGM1|HSD11B1|CYP2D26|MDH1|HIGD2A|PRODH|HSD17B11|HACL1|HSD17B10|ACADSB|CYP3A25|CYP1B1|FDX1|TXN2|CYP2B9|IFI30|GPD1L|PPP1R3B|FAM213A|IDH2|COX6B1|IDH1|ALDH4A1|GYS2|HIP1|SCD1|GCDH|CYP2D40|CYP46A1|PYROXD2|AKR1E1|MAOB|FDXR|HGD|FAM213B|CRYZ|…
9605	1.53e-35	4.1e-33	304	response to external stimulus	70	234	RARRES2|ALAD|S100A8|S100A9|BTK|ISG20|BAK1|MYD88|S1PR1|CLEC4E|ISG15|APOE|OASL2|OASL1|IFNG|SERPINE1|ADAM8|HIGD1A|GBP6|PLD1|PTPRM|NCF2|GATM|GBP9|PIM1|CLEC4N|STRA13|CCR7|CD37|UNC13D|CCR5|HTR7|CCR2|BIN2|ADAMTS4|RBP4|AHCY|GSDMD|DUSP10|OAS3|ACP5|OAS2|LEAP2|ADA|SLC11A1|RAC2|PEMT|FCER1G|DHX58|SCD1|GNAT1|FCGR4|NCKAP1L|SLAMF8|GAS1|HGF|FCGR1|USF2|FCGR3|SEMA6C|CD207|RNF5|CLEC7A|PPARA|FOXA2|BCAR1|GJA1|GPX1|NOD…
32268	2.97e-11	9.18e-10	299	regulation of cellular protein metabolic process	96	203	A2M|RARRES2|AURKAIP1|S100A8|AIF1|PPP2R5A|S100A9|SYNCRIP|MYLIP|BAK1|MAP3K6|CD44|ISG15|CTGF|PPP1R1B|MTG1|APOE|IFNG|MAP3K8|HRSP12|SERPINE1|ADAM8|MAP2K6|IBTK|DDRGK1|PIM1|SERPING1|PLAUR|CCR7|SERPINF1|WFDC1|NEK6|RBP4|SERPINA10|CYP1B1|ERBB4|SERPINA12|MMD|DUSP10|IGF2BP2|HSPA1B|CD74|SLC11A2|GPD1L|SLC11A1|CHIL1|SERPINA1A|HEXIM1|UBASH3B|HIP1|ACER2|MAP2K3|PHB|IL1RN|NDFIP1|NCKAP1L|SERPINA1E|GAS1|KLF15|HGF|CAM…
6082	3.42e-81	5.7e-78	280	organic acid metabolic process	231	51	CYP2D10|SC5D|EHHADH|PTGS1|BBOX1|HIBADH|FAH|GOT2|CYP7A1|DDAH1|AADAT|ACAA2|GATM|SUCLG2|SUCLG1|CYP26A1|CYP2E1|CYP1A2|BHMT|CYP2D26|ABAT|PRODH|MDH1|ALDOA|HACL1|ACADSB|AHCY|CYP1B1|CYP2B9|ALDOC|PTPLAD2|CD74|SERINC3|ARG2|PEMT|IDH2|IDH1|ALDH4A1|GCSH|SCD1|GCDH|ST6GAL1|CYP2D40|UPB1|MCAT|MPC1|HGD|FAM213B|MPC2|GGT5|CYP7B1|PLA2G4A|DHFR|MLYCD|PON1|PRODH2|ACAD11|BCO2|CYP2J5|PPARA|AUH|MTHFD1|RDH9|PKM|MTHFD2|AGPAT…
1902531	2.43e-18	1.99e-16	279	regulation of intracellular signal transduction	85	194	S100A8|S100A9|MAP3K6|S1PR1|MYD88|CD44|CTGF|APOE|MAP3K8|IFNG|RAPGEF5|ADAM8|MAP2K6|DDRGK1|RAD9A|F7|PIK3IP1|CLEC4N|FARP1|PLAUR|CRHR2|CCR7|NEK6|OLFM4|GCNT2|CYP1B1|ERBB4|SERPINA12|DUSP10|AKAP12|MYO9A|CAPZB|CD74|ADA|ADAP1|SERINC3|GPD1L|CHIL1|HEXIM1|ZAP70|RAP1GAP2|DHX58|LAMTOR4|PHB|MAP2K3|IL1RN|NDFIP1|NCKAP1L|HGF|SECTM1A|DENND1C|BCL2A1D|RGS1|RGS2|BCL2A1B|CD300A|BCL2A1A|PKP4|DEPTOR|EZH2|GJA1|SCIMP|GPX1|H…
6629	6.52e-53	3.88e-50	277	lipid metabolic process	199	78	CYP2D10|RARRES2|SC5D|GBGT1|EHHADH|PTGS1|EPT1|SGMS1|INSIG2|APOE|SULT1A1|CYP7A1|INSIG1|ACAA2|PLD1|PLD4|CYP26A1|CYP2E1|CYP1A2|LPCAT2|EBPL|SULT1B1|HSD11B1|CYP2D26|HSD17B11|HACL1|RBP4|ACADSB|CYP1B1|FDX1|ACP6|CYP2B9|PTPLAD2|ACAT2|CD74|SERINC3|LPCAT1|PEMT|FGL1|PLTP|SCD1|GCDH|CYP2D40|CYP46A1|ACER2|MCAT|IL1RN|FDXR|ALMS1|FAM213B|ABCG1|GGT5|CYP7B1|PLA2G4A|HMGCS2|MLYCD|PON1|CYP8B1|ACAD11|BCO2|TM7SF2|CYP2J5|P…
43436	3.92e-80	4.67e-77	275	oxoacid metabolic process	227	50	CYP2D10|SC5D|EHHADH|PTGS1|HIBADH|BBOX1|FAH|GOT2|CYP7A1|DDAH1|AADAT|ACAA2|GATM|SUCLG2|SUCLG1|CYP26A1|CYP2E1|CYP1A2|BHMT|CYP2D26|ABAT|PRODH|MDH1|ALDOA|HACL1|ACADSB|AHCY|CYP1B1|CYP2B9|ALDOC|PTPLAD2|CD74|SERINC3|ARG2|PEMT|IDH2|ALDH4A1|IDH1|GCSH|SCD1|GCDH|ST6GAL1|CYP2D40|UPB1|MCAT|MPC1|HGD|FAM213B|MPC2|GGT5|CYP7B1|PLA2G4A|DHFR|MLYCD|PON1|PRODH2|ACAD11|BCO2|CYP2J5|PPARA|AUH|MTHFD1|RDH9|PKM|MTHFD2|AGPAT…
71310	7.1e-27	1.14e-24	274	cellular response to organic substance	80	194	ALAD|OSMR|RORC|SYNCRIP|AQP4|MYD88|CD44|CTGF|CYP7A1|IFNG|SERPINE1|WWOX|GBP8|GBP6|GBP5|NCF2|GBP9|PIM1|LIFR|ADAMTS7|IFI202B|CRHR2|CCR7|CCR5|CCR2|IL1R2|IL1R1|GCNT2|CYP1B1|CSF2RB2|MME|CD74|CD68|KLF6|LAMTOR4|SMAD9|PHB|IL1RN|FCGR4|TREX1|HGF|NR1I3|RNF5|PPARA|ACVRL1|BCAR1|NOD2|EAR2|TNFRSF11A|UGT1A7C|IL1RAP|NR2F6|NOS3|NOS2|GHR|IFNLR1|ICAM1|AR|LYN|CMKLR1|SAA3|NDUFA13|ACKR4|INHBB|CCND1|IL20RB|SORT1|GNAS|CSF3…
10941	9.88e-23	1.18e-20	272	regulation of cell death	89	183	S100A8|AIF1|BTC|S100A9|RORC|SGMS1|AURKB|CIAPIN1|BAK1|MAP3K6|CD44|CTGF|APOE|MAP3K8|SERPINE1|IFNG|ADAM8|HCAR2|MAP2K6|HIGD1A|WWOX|ACAA2|BCL2L14|PTPRF|NCF2|PIM1|LIFR|RAD9A|PLAUR|CD38|CCR7|NME3|CCR5|ABCB1A|SERPINF1|HIGD2A|CYP1B1|ERBB4|STK17B|HSPA1B|CD74|ADA|SLC11A2|SERINC3|FCER1G|HIP1|CML1|PHB|MAP2K3|ACER2|IL1RN|ALMS1|NCKAP1L|HGF|GAS1|CIDEC|BCL2A1D|PLA2G4A|BCL2A1B|BCL2A1A|TRPS1|DEPTOR|PPARA|HSPH1|GPX1…
51704	2.8e-17	2.07e-15	271	multi-organism process	67	204	A2M|FST|BTK|ISG20|BAK1|MYD88|CLEC4E|ISG15|PPP1R1B|APOE|OASL2|OASL1|HRSP12|SERPINE1|IFNG|MVB12B|GBP6|PLD1|NCF2|TAF4B|GBP9|CLEC4N|CCR7|CD37|UNC13D|CCR5|ABAT|PRDM1|ADAMTS4|RBP4|DUSP10|OAS3|ACP5|HSPA1B|OAS2|LEAP2|RAB7|XLR|SLC11A1|PVRL3|PDILT|FCER1G|SPIN2C|DHX58|SCD1|FCGR4|ALMS1|SLAMF8|FCGR1|CD55|PLA2G4A|CD207|RNF5|CHRNB2|CLEC7A|PZP|TTLL5|GPX1|NOD2|TNFRSF11A|HSF2|SERPINA5|NOS3|SULT1E1|NOS2|SEPP1|DPP4|…
2682	3.76e-46	1.84e-43	270	regulation of immune system process	45	225	A2M|RARRES2|AIF1|PTPN22|RORC|C1QC|BTK|CFP|C1RA|C1RB|MYD88|CD44|CLEC4E|ISG15|HTRA1|SERPINE1|IFNG|CFH|ADAM8|HCAR2|ICOSL|C4A|SERPING1|F7|C1QA|CD38|C1QB|CD37|CCR7|UNC13D|CCR2|PRDM1|MDH1|5430435G22RIK|RBP4|OLFM4|DUSP10|ADA|CD74|SLC11A1|SIAE|RAC2|UBASH3B|FAM213A|ZAP70|FCER1G|NTHL1|DHX58|TYROBP|PHB|NDFIP1|NCKAP1L|HILPDA|SLAMF7|FCGR1|FCGR3|CBLB|CD55|BCL2A1D|CD300A|CHRNB2|TRAFD1|CLEC7A|SASH3|BCAR1|SPI1|H2…
1901564	3.13e-48	1.63e-45	269	organonitrogen compound metabolic process	196	73	ADCY4|ADCY1|ALAD|PNKD|LDHD|PPCS|SGMS1|NMRK1|HIBADH|FAH|GOT2|TPK1|CD44|OASL2|SULT1A1|DDAH1|VNN3|AADAT|NCF2|PCBD2|GATM|PCBD1|GSTT1|GSTT2|CYP1A2|GSTT3|LPCAT2|CRHR2|NME3|GGACT|SULT1B1|BHMT|ABAT|PRODH|MDH1|ALDOA|COASY|AHCY|FDX1|ALDOC|ENPP4|MME|OAS2|ADA|SLC11A2|SERINC3|GPD1L|CHIL1|LPCAT1|CHIL3|ARG2|PEMT|IDH1|ALDH4A1|GCSH|AMD1|CML1|ACER2|UPB1|FDXR|HGD|ACPP|GGT5|DHFR|CHCHD10|MLYCD|HEBP1|PON1|PRODH2|ATP5D…
19752	3.46e-80	4.67e-77	264	carboxylic acid metabolic process	221	43	CYP2D10|SC5D|EHHADH|PTGS1|HIBADH|BBOX1|FAH|GOT2|CYP7A1|DDAH1|AADAT|ACAA2|GATM|SUCLG2|SUCLG1|CYP26A1|CYP2E1|CYP1A2|BHMT|CYP2D26|ABAT|PRODH|MDH1|ALDOA|HACL1|ACADSB|AHCY|CYP1B1|CYP2B9|ALDOC|PTPLAD2|CD74|SERINC3|ARG2|PEMT|IDH2|ALDH4A1|IDH1|GCSH|SCD1|GCDH|ST6GAL1|CYP2D40|UPB1|MCAT|MPC1|HGD|FAM213B|MPC2|GGT5|CYP7B1|PLA2G4A|DHFR|MLYCD|PON1|PRODH2|ACAD11|BCO2|CYP2J5|PPARA|AUH|MTHFD1|RDH9|PKM|MTHFD2|SLC23…
51049	9.49e-14	4.49e-12	264	regulation of transport	86	178	RARRES2|ATP1B3|S100A8|S100A9|PTGS1|EPT1|SIRPB1A|BAK1|CLEC4E|APOE|KCNK5|INSIG1|SERPINE1|IFNG|CHRNA4|HCAR2|MAP2K6|ACAA2|PLD1|SIRPA|CLEC4N|CRHR2|CD38|CCR7|UNC13D|CCR5|HTR7|CCR2|ABAT|RBP4|CLCN2|ERBB4|CD74|ADA|RAB7|GPD1L|SLC11A1|HNMT|RAC2|UBASH3B|ARG2|PEMT|FCER1G|SLC31A2|PLTP|HIP1|MAOB|IL1RN|NDFIP1|NCKAP1L|GAS1|HOMER2|SLAMF1|FCGR1|ABCG1|FCGR3|VDAC1|ABCG8|PLA2G4A|ABCG5|CD300A|PON1|CHRNB2|STXBP3A|CLEC7A…
6952	1.74e-56	1.32e-53	260	defense response	33	227	RARRES2|S100A8|PTGS1|S100A9|SYNCRIP|AQP4|SGMS1|C1QC|BTK|ISG20|CFP|C1RA|C1RB|MYD88|CD44|CLEC4E|ISG15|OASL2|OASL1|SERPINE1|IFNG|CFH|ADAM8|GBP8|GBP6|PLD1|GBP5|GBP9|COLEC10|SERPING1|CLEC4N|C1QA|C1QB|CCR7|CD37|UNC13D|CCR5|CCR2|ADAMTS4|AHCY|OAS3|ACP5|OAS2|LEAP2|CD74|SLC11A1|CHIL1|SERPINA1A|CHIL3|KLKB1|ZAP70|FCER1G|DHX58|SCD1|MAP2K3|IL1RN|SLAMF8|FCGR1|FCGR3|VDAC1|GGT5|CD55|CD207|CD300A|CLEC7A|LY86|GJA1|…
43067	2.85e-22	3.26e-20	256	regulation of programmed cell death	84	172	S100A8|AIF1|BTC|S100A9|RORC|SGMS1|AURKB|CIAPIN1|BAK1|MAP3K6|CD44|CTGF|APOE|MAP3K8|SERPINE1|IFNG|ADAM8|HCAR2|MAP2K6|HIGD1A|WWOX|ACAA2|BCL2L14|PTPRF|NCF2|PIM1|LIFR|RAD9A|PLAUR|CD38|CCR7|NME3|CCR5|HIGD2A|CYP1B1|ERBB4|STK17B|HSPA1B|CD74|ADA|SLC11A2|SERINC3|FCER1G|HIP1|CML1|PHB|MAP2K3|ACER2|IL1RN|ALMS1|NCKAP1L|HGF|GAS1|CIDEC|BCL2A1D|PLA2G4A|BCL2A1B|BCL2A1A|TRPS1|DEPTOR|HSPH1|GPX1|NOD2|AES|CERKL|NARF|N…
42981	2.23e-21	2.36e-19	251	regulation of apoptotic process	82	169	S100A8|AIF1|BTC|S100A9|RORC|SGMS1|AURKB|CIAPIN1|BAK1|MAP3K6|CD44|APOE|CTGF|MAP3K8|SERPINE1|IFNG|ADAM8|HCAR2|MAP2K6|HIGD1A|WWOX|ACAA2|BCL2L14|PTPRF|NCF2|PIM1|LIFR|RAD9A|PLAUR|CD38|CCR7|NME3|CCR5|HIGD2A|CYP1B1|ERBB4|STK17B|HSPA1B|CD74|ADA|SLC11A2|SERINC3|FCER1G|HIP1|CML1|PHB|MAP2K3|ACER2|IL1RN|ALMS1|NCKAP1L|HGF|GAS1|CIDEC|BCL2A1D|PLA2G4A|BCL2A1B|BCL2A1A|TRPS1|DEPTOR|HSPH1|GPX1|NOD2|AES|CERKL|NARF|N…
51240	8.65e-17	5.91e-15	245	positive regulation of multicellular organismal process	58	187	AIF1|FAM20C|PTGS1|FST|MYD88|CLEC4E|ISG15|CTGF|APOE|SERPINE1|IFNG|ADAM8|DDAH1|HCAR2|ICOSL|PTPRM|PTPRF|F7|CLEC4N|CRHR2|CD38|CCR7|CCR5|SERPINF1|HTR7|CCR2|ABAT|PRDM1|SUCO|5430435G22RIK|GCNT2|CYP1B1|ERBB4|ENPP4|MMD|ADA|CD74|SLC11A1|CHIL1|ZAP70|FCER1G|DHX58|NCKAP1L|HILPDA|HGF|FCGR3|CBLB|RGS2|CLEC7A|PLAU|SASH3|CYP2J5|ACVRL1|FOXA2|TRPV2|BCAR1|EZH2|GJA1|NOD2|TNFRSF11A|VKORC1|MMD2|NOS3|MKX|AF251705|NOS2|GH…
42127	4.33e-17	3.11e-15	244	regulation of cell proliferation	71	173	OSMR|AIF1|PTGS1|BTC|PTPN22|BTK|BAK1|S1PR1|MYD88|HTRA1|APOE|CTGF|HRSP12|SERPINE1|IFNG|ICOSL|PTPRM|PTPRF|LIFR|VASH1|CD38|CCR7|CD37|CCR5|SERPINF1|CCR2|WFDC1|PRDM1|RBP4|GCNT2|CYP1B1|ERBB4|IFI30|CD74|ADA|RAC2|PEMT|ZAP70|PHB|ACER2|S100A11|NDFIP1|NCKAP1L|HILPDA|GAS1|CYP7B1|CBLB|PLA2G4A|CD300A|CHRNB2|SASH3|PLAU|ACVRL1|EZH2|GJA1|GPX1|NOD2|4632428N05RIK|NOS3|NOS2|FANCA|DPP4|GHR|CYR61|AR|ADAM10|LYN|PRG4|ELA…
23056	1.57e-17	1.18e-15	236	positive regulation of signaling	75	161	S100A8|S100A9|BAK1|MAP3K6|MYD88|CD44|CTGF|MAP3K8|IFNG|ADAM8|HCAR2|MAP2K6|WWOX|BCL2L14|DDRGK1|RAD9A|F7|CLEC4N|PLAUR|CRHR2|CD38|CCR7|HTR7|ABAT|NEK6|RBP4|GCNT2|CYP1B1|ERBB4|SERPINA12|AKAP12|CD74|ADA|SERINC3|CHIL1|HEXIM1|ZAP70|LFNG|DHX58|LAMTOR4|PHB|MAP2K3|IL1RN|NDFIP1|HGF|GAS1|SECTM1A|ACPP|TRPS1|CHRNB2|CYP2J5|ACVRL1|FOXA2|LY86|EZH2|GJA1|SCIMP|GPX1|NOD2|TNFRSF11A|4632428N05RIK|MMD2|ADCK4|GHR|CYR61|IC…
10647	5.99e-17	4.16e-15	235	positive regulation of cell communication	75	160	S100A8|S100A9|BAK1|MAP3K6|MYD88|CD44|CTGF|MAP3K8|IFNG|ADAM8|HCAR2|MAP2K6|WWOX|BCL2L14|DDRGK1|RAD9A|F7|CLEC4N|PLAUR|CRHR2|CD38|CCR7|HTR7|ABAT|NEK6|RBP4|GCNT2|CYP1B1|ERBB4|SERPINA12|AKAP12|CD74|ADA|SERINC3|CHIL1|HEXIM1|ZAP70|LFNG|DHX58|LAMTOR4|PHB|MAP2K3|IL1RN|NDFIP1|HGF|GAS1|SECTM1A|ACPP|TRPS1|CHRNB2|CYP2J5|ACVRL1|FOXA2|LY86|EZH2|GJA1|SCIMP|GPX1|NOD2|TNFRSF11A|4632428N05RIK|MMD2|ADCK4|GHR|CYR61|IC…
6955	2.05e-58	1.71e-55	234	immune response	19	216	S100A8|S100A9|RORC|SYNCRIP|AQP4|C1QC|BTK|ISG20|CFP|C1RA|C1RB|MYD88|CLEC4E|ISG15|OASL2|OASL1|IFNG|CFH|GBP8|ICOSL|GBP6|GBP5|C4A|GBP9|SERPING1|CLEC4N|C1QA|C1QB|CCR7|UNC13D|CCR5|CCR2|AHCY|OAS3|OAS2|CD74|ADA|SLC11A1|CHIL1|PROCR|CHIL3|ZAP70|FCER1G|DHX58|TYROBP|FCGR1|FCGR3|CBLB|CD55|CD300A|CLEC7A|LY86|H2-D1|NOD2|TNFRSF11A|IL1RAP|NOS2|IFNLR1|ICAM1|APCS|LYN|PRG4|HERC6|ELANE|GZMB|WAS|C8G|C8A|IL18BP|IL20RB|…
44093	6.9e-12	2.36e-10	233	positive regulation of molecular function	77	156	ADCY4|ADCY1|S100A8|ATP1B3|KLK1B4|S100A9|BAK1|MAP3K6|S1PR1|MYD88|APOE|CTGF|MAP3K8|IFNG|RAPGEF5|ADAM8|MAP2K6|DDRGK1|NCF4|PIM1|FARP1|PLAUR|CRHR2|CCR7|5430435G22RIK|FDX1|MMD|MYO9A|CD74|ADAP1|SLC11A2|SLC11A1|CHIL1|RAP1GAP2|LFNG|HIP1|GNAT1|LAMTOR4|MAP2K3|ACER2|IL1RN|NCKAP1L|HGF|DENND1C|RGS1|RGS2|CD300A|PKP4|PON1|CLSPN|EZH2|CAMKK1|HSPH1|NOD2|TNFRSF11A|RINL|MMD2|NOS3|ARHGAP11A|NOS2|ADCK4|DOCK11|GHR|CYR61…
44711	2.33e-35	6.06e-33	227	single-organism biosynthetic process	164	63	ADCY4|ADCY1|ALAD|SC5D|PTGS1|LDHD|PPCS|EPT1|SGMS1|NMRK1|BBOX1|GOT2|INSIG2|APOE|OASL2|CYP7A1|INSIG1|PLD1|GATM|CYP1A2|LPCAT2|PGM2|NME3|PGM1|BHMT|HSD11B1|ABAT|HSD17B11|ALDOA|RBP4|COASY|AHCY|FDX1|PTPLAD2|OAS2|CD74|ADA|SLC11A2|TRAM2|LPCAT1|ARG2|PEMT|ALDH4A1|GYS2|PLTP|SCD1|ACER2|MCAT|FDXR|FAM213B|PRPSAP1|GGT5|CYP7B1|PLA2G4A|DHFR|CHCHD10|HMGCS2|MLYCD|TM7SF2|ATP5D|ASPDH|ATP5E|0610007P14RIK|ATP5B|RDH9|PKM|…
80134	4.86e-27	8.1e-25	218	regulation of response to stress	58	160	A2M|S100A8|S100A9|BAK1|MYD88|CD44|HTRA1|APOE|CTGF|SERPINE1|CFH|ADAM8|F11|PTPRF|RAD9A|SERPING1|F7|VASH1|CRHR2|CCR7|CD37|CCR5|SERPINF1|CCR2|WFDC1|MDH1|IL1R1|ENPP4|DUSP10|ACP5|CD74|ADA|RAB7|SERINC3|UBASH3B|KLKB1|FCER1G|NTHL1|DHX58|PHB|IL1RN|NDFIP1|HILPDA|HGF|FCGR1|FCGR3|CD55|PLA2G4A|RNF5|TRAFD1|CLEC7A|PLAU|FOXA2|GJA1|HSPH1|GPX1|NOD2|TNFRSF11A|VKORC1|ADCK4|NT5E|IFNLR1|GHR|LYN|TRAP1|IL20RB|GADD45G|SEM…
9967	9.86e-18	7.54e-16	215	positive regulation of signal transduction	65	150	S100A8|S100A9|BAK1|MAP3K6|MYD88|CD44|CTGF|MAP3K8|IFNG|ADAM8|MAP2K6|WWOX|BCL2L14|DDRGK1|RAD9A|F7|CLEC4N|PLAUR|CRHR2|CCR7|NEK6|GCNT2|CYP1B1|ERBB4|SERPINA12|AKAP12|CD74|ADA|SERINC3|CHIL1|HEXIM1|ZAP70|LFNG|DHX58|LAMTOR4|PHB|MAP2K3|IL1RN|NDFIP1|HGF|GAS1|SECTM1A|ACPP|TRPS1|ACVRL1|FOXA2|LY86|EZH2|GJA1|SCIMP|GPX1|NOD2|TNFRSF11A|4632428N05RIK|MMD2|ADCK4|GHR|CYR61|ICAM1|AR|LYN|C330021F23RIK|ARRDC3|FLNA|INH…
44255	4.12e-36	1.14e-33	208	cellular lipid metabolic process	153	55	CYP2D10|RARRES2|SC5D|GBGT1|EHHADH|PTGS1|SGMS1|EPT1|INSIG2|APOE|INSIG1|ACAA2|PLD1|CYP26A1|CYP2E1|CYP1A2|LPCAT2|CYP2D26|HACL1|RBP4|ACADSB|CYP1B1|ACP6|CYP2B9|PTPLAD2|ACAT2|CD74|SERINC3|LPCAT1|PEMT|SCD1|GCDH|CYP2D40|ACER2|MCAT|FAM213B|GGT5|PLA2G4A|HMGCS2|MLYCD|PON1|ACAD11|BCO2|CYP2J5|PPARA|ORMDL1|RDH9|GPX1|AGPAT6|SMPDL3B|FITM1|SLC22A4|GHR|CYP2C29|ACNAT1|DECR2|RDH1|CDS1|G6PC|PTGDS|HAO2|PYURF|PLA2G7|SL…
45595	5.57e-05	0.000563	208	regulation of cell differentiation	66	142	RARRES2|FAM20C|BTC|FST|RORC|CD53|C1QC|PRKX|ISG15|APOE|CTGF|INSIG1|IFNG|ADAM8|PTPRF|ADAMTS7|CCR7|UNC13D|CCR5|SERPINF1|HTR7|CCR2|PRDM1|SUCO|5430435G22RIK|OLFM4|GCNT2|DUSP10|MMD|CD74|ADA|UBASH3B|FAM213A|ZAP70|RAP1GAP2|TYROBP|SMAD9|NDFIP1|ALMS1|NCKAP1L|HGF|ABCG1|COL14A1|TRPS1|CHRNB2|SASH3|PPARA|ACVRL1|MSR1|FOXA2|TRPV2|EZH2|SPI1|GJA1|4632428N05RIK|DLEU2|MMD2|MKX|SULT1E1|NOS2|CYR61|SH3PXD2B|AR|APCS|SLC…
43085	3.07e-11	9.45e-10	196	positive regulation of catalytic activity	63	133	ADCY4|ADCY1|S100A8|ATP1B3|KLK1B4|S100A9|MAP3K6|BAK1|S1PR1|APOE|CTGF|MAP3K8|IFNG|RAPGEF5|ADAM8|MAP2K6|NCF4|PIM1|FARP1|CCR7|FDX1|MMD|MYO9A|CD74|ADAP1|SLC11A2|SLC11A1|CHIL1|RAP1GAP2|HIP1|GNAT1|LAMTOR4|MAP2K3|ACER2|IL1RN|NCKAP1L|HGF|DENND1C|RGS1|RGS2|CD300A|PKP4|CLSPN|EZH2|CAMKK1|HSPH1|NOD2|TNFRSF11A|RINL|MMD2|NOS3|ARHGAP11A|NOS2|ADCK4|DOCK11|GHR|CYR61|ICAM1|LYN|ARHGEF6|ARHGEF19|NDUFA13|ARHGEF9|CYB5B…
51336	1.63e-13	7.33e-12	192	regulation of hydrolase activity	53	139	A2M|S100A8|ATP1B3|TNNC1|PPP2R5A|MMP9|S100A9|RASGEF1B|TNFSF14|PMAIP1|RGL1|IQGAP1|TLR9|BAK1|NLRC4|APOA2|CDKN2A|S1PR1|CD44|CTGF|IFNG|SERPINE1|RGN|RAPGEF5|LEPROT|NGP|PLXNB1|MADD|PTPRN2|PSD4|SERPING1|FARP1|PLAUR|CCR7|SERPINF1|CST7|WFDC1|LRRK2|XDH|HMGB2|SERPINA10|FGFR3|SERPINA12|AGFG2|OAS3|HSPA1B|CCL5|TIMP3|MYO9A|STFA2|TIMP1|ADAP1|SLC11A2|FIS1|TAGAP|DOCK2|SERPINA1A|PPP1R42|TBC1D30|RAP1GAP2|ANGPTL3|FGD3…
51247	1.96e-10	5.2e-09	191	positive regulation of protein metabolic process	56	135	RARRES2|AURKAIP1|S100A8|PPP2R5A|AIF1|MMP9|TLR1|S100A9|TLR2|TGFB3|TLR3|TLR4|PMAIP1|MYLIP|TLR7|TLR8|IQGAP1|TLR9|REG3B|BAK1|MAP3K6|NLRC4|APOA2|MYD88|CDKN2A|CD44|CTGF|APOE|IFNG|MAP3K8|RGN|IL1B|ADAM8|SPN|IL1A|MAP2K6|EGFR|ICOSL|DDRGK1|MADD|IL27|PIM1|PLAUR|MAP4K4|CCR7|CCR2|LRRK2|XDH|MAVS|RBP4|FGFR3|CYP1B1|ERBB4|FN3K|MMD|SOX4|MAP4K1|UBE2V2|ITGB3|ANAPC11|SOX9|CCL5|CD74|RAB7|SLC11A2|SLC11A1|FIS1|GCKR|CHIL1…
31399	5.59e-07	8.29e-06	189	regulation of protein modification process	60	129	RARRES2|PPP2R5A|AIF1|MMP9|TLR1|TGFB3|TLR3|TLR4|TLR7|TLR8|IQGAP1|TLR9|REG3B|BAK1|GATA2|MAP3K6|CDKN2A|ISG15|CD44|CTGF|PPP1R1B|APOE|IFNG|MAP3K8|RGN|IL1B|ADAM8|SPN|MAP2K6|IBTK|EGFR|DDRGK1|MADD|SOCS3|SOCS1|MLXIPL|PIM1|PLAUR|DDIT4|MAP4K4|CCR7|GBP4|LRRK2|MVP|XDH|MAVS|FGFR3|FGR|ERBB4|FN3K|MMD|DUSP10|SOX4|MAP4K1|ITGB2|ITGB3|SOX9|CCL5|CD74|GPD1L|IRAK3|SLC11A1|GCKR|AKT1S1|CHIL1|UBASH3B|HEXIM1|DNAJA1|ADRA2A|…
35556	1.37e-07	2.21e-06	187	intracellular signal transduction	46	141	ADCY4|ADCY1|PLEKHM3|KLK1B4|AIF1|TLR1|TLR2|RASGEF1B|TLR3|TNFSF14|TLR4|PMAIP1|TLR7|AMOTL2|TLR8|RGL1|IQGAP1|TLR9|BTK|BATF|SIRPB1A|BAK1|MAP3K6|ARL11|MYD88|CTGF|PPP1R1B|APOE|BHLHA15|ARL15|MAP3K8|IL1B|RAPGEF5|WWOX|MAP2K6|SPN|EGFR|DEPDC7|PLD1|CHAC1|SOCS3|BAIAP2|RELB|SOCS1|IRS1|DDIT4|MAP4K4|CCR7|CCR5|CAR8|LRRK2|ASB4|5430435G22RIK|MAVS|FGFR3|CYP1B1|ERBB4|MAPKAPK3|STK17B|SOX4|MAP4K1|SOX9|CCL5|MYO9A|RAB7|FI…
2684	4.65e-42	1.76e-39	186	positive regulation of immune system process	19	167	RARRES2|AIF1|MMP9|TLR1|F2RL1|TLR2|PGLYRP1|TLR3|PTPN22|TNFSF14|TLR4|CXCL11|TLR7|C1QC|CXCL12|TLR8|TLR9|CXCL10|BTK|CFP|GATA2|C1RA|NLRC5|C1RB|NLRC4|MYD88|KLHL6|OCSTAMP|ISG15|CD44|IFNG|SERPINE1|CFH|IL1B|ADAM8|HCAR2|SPN|IL1A|ICOSL|C4A|BST1|SERPING1|F7|C1QA|C1QB|CD38|CD37|CCR7|C4BP|UNC13D|CD59B|CCR2|PRDM1|5430435G22RIK|MAVS|RBP4|CCL3|HMGB2|CCL2|FGR|UNC93B1|MAPKAPK3|ITGB3|CCL5|CCL4|ADA|CD74|IRAK3|SLC11A1…
44092	1.23e-15	7.61e-14	182	negative regulation of molecular function	57	125	A2M|PPP2R5A|MMP9|TNFSF14|AURKB|IL10|TLR9|GSTM7|NLRC5|NLRC4|APOA2|CDKN2A|CD44|PPP1R1B|APOE|ZFP90|SERPINE1|RGN|IL1B|LEPROT|NQO1|IBTK|NGP|PTPRF|SOCS3|PTPRN2|SOCS1|PIM1|SERPING1|NR0B2|PIK3IP1|FARP1|PLAUR|STRA13|SERPINF1|CST7|WFDC1|LRRK2|MVP|SERPINA10|CYP1B1|SERPINA12|DUSP10|HSPA1B|CCL5|TIMP3|STFA2|TIMP1|IRAK3|GCKR|AKT1S1|SERPINA1A|UBASH3B|HEXIM1|ARG2|DNAJA1|ADRA2A|ADRA2B|ANGPTL3|IL1RN|NDFIP1|NR4A1|NC…
51094	1.01e-07	1.69e-06	178	positive regulation of developmental process	49	129	RARRES2|LRTM1|MMP9|FAM20C|FST|BTC|TLR2|TGFB3|TNFSF14|CD53|CXCL12|GATA2|ASPA|OCSTAMP|CDKN2A|ISG15|CTGF|APOE|IFNG|SERPINE1|IL1B|ADAM8|DDAH1|FNDC3B|IL1A|PTPRF|PLXNB1|SOCS3|BAIAP2|ENC1|ELL3|JUNB|CCR7|UNC13D|SERPINF1|CCR5|HTR7|CCR2|PRDM1|ASB4|SUCO|ME1|5430435G22RIK|OLFM4|CCL3|HMGB2|GCNT2|ME2|CYP1B1|FGFR3|CCRN4L|ERBB4|TNFRSF12A|MMD|CCL8|ITGB2|UBE2V2|ITGB3|SOX9|CCL5|ADA|CD74|VDR|IRAK3|FIS1|BLOC1S5|CHIL1…
51241	2.18e-12	8.14e-11	174	negative regulation of multicellular organismal process	56	118	LGMN|F2RL1|TLR2|TGFB3|PGLYRP1|PDE3B|AQP4|TLR4|MYLIP|FOXO4|C1QC|IL10|TLR9|CXCL10|GATA2|APOA2|CDKN2A|APOE|IFNG|SERPINE1|RGN|IL1B|BRI3|IFRD1|FNDC3B|F11|PTPRM|NGP|MADD|RELB|SERPING1|PSG23|AHR|VASH1|ADAMTS7|MAP4K4|CRHR2|CD38|THBD|SERPINF1|CCR5|CD59A|HTR7|CCR2|GBP4|XDH|RBP4|CCL2|FGFR3|CCRN4L|DUSP10|ACP5|SOX9|ADA|CD74|TIMP1|IRAK3|SLC11A1|PROCR|UBASH3B|P2RY2|ARG2|KLKB1|ADRA2A|TFF2|SFTPD|NDRG2|RAP1GAP2|DH…
44712	2.27e-39	7.89e-37	173	single-organism catabolic process	116	57	ALDH1L1|APOBEC1|EHHADH|MMP9|MMP8|MMP7|PDE3B|MMP3|AGXT|HIBADH|FAH|GOT2|APOA2|CDKN2A|CD44|APOE|CYP7A1|MIOX|CES1F|DERA|CES1D|HADH|DCTPP1|IDUA|AADAT|ALDH6A1|ACAA2|PLD1|NUDT1|NCF2|PLD4|HAL|CYP26A1|PDE4C|PNPLA1|CYP1A2|IRS1|PNPLA3|DHDH|PGM2|PGM1|HSD11B1|NEU3|CROT|PRODH|ALDOA|HSD17B11|XDH|HACL1|CYP1B1|AHCY|ALDOC|ENPP4|PAH|ADA|FIS1|IVD|CSAD|ARG2|APOC3|GALC|GCSH|SCARB1|ENTPD1|ANGPTL3|GABARAPL1|CYP46A1|EPHX…
32787	3.5e-56	2.43e-53	172	monocarboxylic acid metabolic process	143	29	CYP2D10|SC5D|CYP2C69|EHHADH|CYP2C68|PTGS1|TLR2|TLR4|ACSS2|DSE|AGXT|PDHB|BBOX1|PECR|ASPA|APOA2|ELOVL5|ELOVL3|CYP7A1|ELOVL2|CES1F|CES1D|ELOVL6|HADH|IDUA|ACAA2|CYP2C55|CYP2C54|CYP26A1|CYP2B13|LYPLA1|CYP1A2|CYP2E1|TECR|CYP2C50|CYP2D26|ABAT|CROT|ALDOA|HACL1|ACADSB|CYP1B1|CYP2C44|ALDOC|CYP2B9|PTPLAD2|CYP2C40|CD74|IDH2|SRR|IDH1|ANGPTL3|SCD1|GCDH|CYP2C37|CYP2D40|MCAT|EPHX2|MPC1|FAM213B|MPC2|GGT5|UGT2B37|…
32101	5.46e-30	1.01e-27	172	regulation of response to external stimulus	43	129	A2M|RARRES2|S100A8|AIF1|F2RL1|S100A9|TLR2|PGLYRP1|TLR3|TNFSF14|TLR4|CXCL11|CXCL12|IL17RA|IL10|TLR9|KANK2|CXCL10|MYD88|S1PR1|HTRA1|APOE|SERPINE1|CFH|IL1B|ADAM8|SPN|F11|EGFR|PTPRF|SOCS3|SERPING1|F7|PSG23|CD37|CCR7|THBD|SERPINF1|CD59B|CCR5|CD59A|CCR2|WFDC1|PRDM1|GBP4|MDH1|TNFAIP8L2|MAVS|CCL3|IL1R1|CCL2|ENPP4|DUSP10|ACP5|CCL5|CCL4|ADA|CD74|RAB7|IL12RB1|RAC2|UBASH3B|KLKB1|TFF2|FCER1G|NTHL1|DHX58|FN1|T…
9607	7.61e-30	1.38e-27	170	response to biotic stimulus	20	150	APOBEC3|RNASEL|APOBEC1|TLR1|F2RL1|TLR2|MMP7|PGLYRP1|TLR3|TLR4|CXCL11|TLR7|TLR8|IL10|TLR9|CXCL10|BTK|ISG20|BATF|REG3B|BAK1|NLRC4|MYD88|CLEC4E|ISG15|OASL2|OASL1|IFNG|SERPINE1|GBP10|IL1B|MX1|MX2|SPN|GBP6|PLD1|NCF2|BAIAP2|GBP9|JUNB|CLEC4N|DDIT4|CCR7|CD37|UNC13D|GBP3|GBP2|ADAMTS4|MAVS|HAMP2|IL22RA1|CCL2|CCRN4L|FGR|LITAF|IFITM2|IFITM3|UNC93B1|MAPKAPK3|OAS3|DUSP10|ACP5|ABCA1|OAS2|CCL5|GBP2B|LEAP2|CMPK2|…
51707	1.26e-31	2.51e-29	169	response to other organism	19	150	APOBEC3|RNASEL|APOBEC1|TLR1|F2RL1|TLR2|MMP7|PGLYRP1|TLR3|TLR4|CXCL11|TLR7|TLR8|IL10|TLR9|CXCL10|BTK|ISG20|BATF|REG3B|BAK1|NLRC4|MYD88|CLEC4E|ISG15|OASL2|OASL1|IFNG|SERPINE1|GBP10|IL1B|MX1|MX2|SPN|GBP6|PLD1|NCF2|BAIAP2|GBP9|JUNB|CLEC4N|DDIT4|CCR7|CD37|UNC13D|GBP3|GBP2|ADAMTS4|MAVS|HAMP2|IL22RA1|CCL2|CCRN4L|FGR|LITAF|IFITM2|IFITM3|UNC93B1|MAPKAPK3|OAS3|DUSP10|ACP5|ABCA1|OAS2|CCL5|GBP2B|LEAP2|CMPK2|…
43207	1.26e-31	2.51e-29	169	response to external biotic stimulus	19	150	APOBEC3|RNASEL|APOBEC1|TLR1|F2RL1|TLR2|MMP7|PGLYRP1|TLR3|TLR4|CXCL11|TLR7|TLR8|IL10|TLR9|CXCL10|BTK|ISG20|BATF|REG3B|BAK1|NLRC4|MYD88|CLEC4E|ISG15|OASL2|OASL1|IFNG|SERPINE1|GBP10|IL1B|MX1|MX2|SPN|GBP6|PLD1|NCF2|BAIAP2|GBP9|JUNB|CLEC4N|DDIT4|CCR7|CD37|UNC13D|GBP3|GBP2|ADAMTS4|MAVS|HAMP2|IL22RA1|CCL2|CCRN4L|FGR|LITAF|IFITM2|IFITM3|UNC93B1|MAPKAPK3|OAS3|DUSP10|ACP5|ABCA1|OAS2|CCL5|GBP2B|LEAP2|CMPK2|…
10562	1.52e-11	4.99e-10	167	positive regulation of phosphorus metabolic process	54	113	ADCY4|ADCY1|RARRES2|KLK1B4|PPP2R5A|AIF1|MMP9|TLR1|F2RL1|TGFB3|TLR3|TLR4|IQGAP1|TLR9|CXCL10|REG3B|MAP3K6|MYD88|CD44|CTGF|APOE|IFNG|MAP3K8|RGN|IL1B|LEPROT|ADAM8|IL1A|MAP2K6|SPN|EGFR|DDRGK1|MADD|MLXIPL|PIM1|IRS1|PLAUR|MAP4K4|CRHR2|CCR7|LRRK2|XDH|MAVS|GCNT2|FGFR3|FGR|ERBB4|FN3K|MMD|AKAP12|MAP4K1|ITGB3|ABCA1|SOX9|CCL5|CD74|SLC11A1|GCKR|FGG|ECE1|CHIL1|FGA|FGB|ADRA2A|TFF2|ADRA2B|TRAF4|CSF1R|CARD9|VAV3|K…
45937	1.52e-11	4.99e-10	167	positive regulation of phosphate metabolic process	54	113	ADCY4|ADCY1|RARRES2|KLK1B4|PPP2R5A|AIF1|MMP9|TLR1|F2RL1|TGFB3|TLR3|TLR4|IQGAP1|TLR9|CXCL10|REG3B|MAP3K6|MYD88|CD44|CTGF|APOE|IFNG|MAP3K8|RGN|IL1B|LEPROT|ADAM8|IL1A|MAP2K6|SPN|EGFR|DDRGK1|MADD|MLXIPL|PIM1|IRS1|PLAUR|MAP4K4|CRHR2|CCR7|LRRK2|XDH|MAVS|GCNT2|FGFR3|FGR|ERBB4|FN3K|MMD|AKAP12|MAP4K1|ITGB3|ABCA1|SOX9|CCL5|CD74|SLC11A1|GCKR|FGG|ECE1|CHIL1|FGA|FGB|ADRA2A|TFF2|ADRA2B|TRAF4|CSF1R|CARD9|VAV3|K…
1932	7.48e-09	1.52e-07	167	regulation of protein phosphorylation	53	114	RARRES2|AIF1|MMP9|TLR1|TGFB3|TLR3|TLR4|TLR7|TLR8|IQGAP1|TLR9|REG3B|BAK1|MAP3K6|CDKN2A|CD44|CTGF|PPP1R1B|APOE|IFNG|MAP3K8|RGN|IL1B|ADAM8|MAP2K6|SPN|IBTK|EGFR|DDRGK1|SOCS3|MADD|SOCS1|MLXIPL|PIM1|PLAUR|DDIT4|MAP4K4|CCR7|GBP4|LRRK2|MVP|XDH|MAVS|FGFR3|FGR|ERBB4|FN3K|MMD|DUSP10|MAP4K1|ITGB2|ITGB3|SOX9|CCL5|CD74|GPD1L|IRAK3|SLC11A1|GCKR|AKT1S1|CHIL1|UBASH3B|HEXIM1|DNAJA1|ADRA2A|ADRA2B|TRAF4|CSF1R|MAP2K3…
22610	2.11e-14	1.09e-12	167	biological adhesion	40	127	CADM3|CADM4|S100A8|F2RL1|S100A9|PTPN22|RORC|CXCL12|PRKX|BATF|ACTG1|CD48|CD44|CLEC4E|CTGF|WWP1|IFNG|IL1B|ADAM8|FNDC3B|SPN|SPON1|EGFR|GBP6|ICOSL|PTPRM|PTPRF|CD3D|GBP9|RELB|CDHR2|COLEC10|SIRPA|CCR7|MFAP4|GBP3|GBP2|OLFM4|CYP1B1|TNFRSF12A|SOX4|ITGB2|ITGB3|SOX9|CCL5|GBP2B|ADA|CD74|SLC11A1|LGALS3BP|FGG|DOCK2|FGA|ITGAX|RAC2|FGB|ITGB7|ICOS|PVRL3|ZAP70|FCER1G|SCARB1|EMB|ANGPTL3|LRFN3|FN1|MYO1G|FCGR4|GALT|I…
1902533	1.46e-20	1.43e-18	166	positive regulation of intracellular signal transduction	47	119	S100A8|TLR1|F2RL1|S100A9|TLR2|TGFB3|TLR3|TNFSF14|TLR4|PMAIP1|TLR7|IL10|TLR9|CXCL10|MAP3K6|MYD88|CDKN2A|CD44|CTGF|IFNG|MAP3K8|IL1B|LEPROT|ADAM8|IL1A|MAP2K6|EGFR|DDRGK1|PLXNB1|MADD|RAD9A|F7|CLEC4N|CRHR2|CCR7|LRRK2|NEK6|XDH|MAVS|GCNT2|FGFR3|CYP1B1|FGR|ERBB4|LITAF|SERPINA12|AKAP12|MAP4K1|ITGB3|SOX9|CCL5|CCL4|ADA|CD74|SERINC3|FIS1|GCKR|FGG|DOCK2|CHIL1|FGA|FGB|HEXIM1|ZAP70|ADRA2A|TFF2|ADRA2B|DHX58|TRAF…
8219	1.79e-13	8.04e-12	166	cell death	43	123	S100A8|MMP9|S100A9|PGLYRP1|TLR3|TNFSF14|PMAIP1|SGMS1|CIAPIN1|KANK2|BTK|BAK1|NLRC4|CDKN2A|CD44|CTGF|IFNG|IL1B|MLKL|HCAR2|WWOX|IL1A|MAP2K6|SPN|ACAA2|BCL2L14|CHAC1|MADD|WDR92|PLAUR|DDIT4|RELT|CCR5|4933426M11RIK|LRRK2|NEK6|TRAF1|XDH|FGFR3|CYP1B1|ERBB4|LITAF|TNFRSF12A|ALDOC|ADAMTSL4|STK17B|HSPA1B|GCLM|SLC11A2|VDR|IRAK3|FIS1|PRUNE2|ECE1|CHIL1|TRAF4|SRGN|HIP1|ACER2|NR4A1|CD5L|GAS2|GAS1|HGF|AIM2|VDAC1|CI…
16265	3.57e-13	1.55e-11	166	death	43	123	S100A8|MMP9|S100A9|PGLYRP1|TLR3|TNFSF14|PMAIP1|SGMS1|CIAPIN1|KANK2|BTK|BAK1|NLRC4|CDKN2A|CD44|CTGF|IFNG|IL1B|MLKL|HCAR2|WWOX|IL1A|MAP2K6|SPN|ACAA2|BCL2L14|CHAC1|MADD|WDR92|PLAUR|DDIT4|RELT|CCR5|4933426M11RIK|LRRK2|NEK6|TRAF1|XDH|FGFR3|CYP1B1|ERBB4|LITAF|TNFRSF12A|ALDOC|ADAMTSL4|STK17B|HSPA1B|GCLM|SLC11A2|VDR|IRAK3|FIS1|PRUNE2|ECE1|CHIL1|TRAF4|SRGN|HIP1|ACER2|NR4A1|CD5L|GAS2|GAS1|HGF|AIM2|VDAC1|CI…
32270	8.56e-07	1.21e-05	162	positive regulation of cellular protein metabolic process	52	110	RARRES2|AURKAIP1|S100A8|PPP2R5A|AIF1|MMP9|TLR1|S100A9|TGFB3|TLR3|TLR4|PMAIP1|IQGAP1|TLR9|REG3B|BAK1|MAP3K6|NLRC4|CDKN2A|CD44|CTGF|APOE|IFNG|MAP3K8|RGN|IL1B|ADAM8|MAP2K6|SPN|EGFR|DDRGK1|MADD|PIM1|PLAUR|MAP4K4|CCR7|LRRK2|XDH|MAVS|RBP4|FGFR3|CYP1B1|ERBB4|FN3K|MMD|SOX4|MAP4K1|UBE2V2|ITGB3|ANAPC11|SOX9|CCL5|CD74|SLC11A2|FIS1|SLC11A1|GCKR|CHIL1|ADRA2A|ADRA2B|TRAF4|HIP1|FN1|CSF1R|SREBF1|NFE2|ACER2|MAP2K…
7155	3.06e-13	1.35e-11	162	cell adhesion	40	122	CADM3|CADM4|S100A8|F2RL1|S100A9|PTPN22|RORC|CXCL12|PRKX|BATF|ACTG1|CD48|CD44|CLEC4E|CTGF|WWP1|IFNG|IL1B|ADAM8|FNDC3B|SPN|SPON1|EGFR|ICOSL|PTPRM|PTPRF|CD3D|RELB|CDHR2|COLEC10|SIRPA|CCR7|MFAP4|OLFM4|CYP1B1|TNFRSF12A|SOX4|ITGB2|ITGB3|SOX9|CCL5|ADA|CD74|SLC11A1|LGALS3BP|FGG|DOCK2|FGA|ITGAX|RAC2|FGB|ITGB7|PVRL3|ICOS|ZAP70|FCER1G|SCARB1|EMB|ANGPTL3|LRFN3|FN1|MYO1G|FCGR4|GALT|ITGA2|ITGA4|EMILIN2|LAMA1|I…
51050	9.15e-14	4.36e-12	160	positive regulation of transport	46	114	SEPT5|RNASEL|RARRES2|S100A8|ATP1B3|F2RL1|S100A9|TLR2|TGFB3|TLR3|TNFSF14|TLR4|EPT1|PMAIP1|TLR7|CXCL12|IL10|C2CD2L|TLR9|GSTM7|CXCL10|SIRPB1A|BAK1|GATA2|STARD7|CLEC4E|APOE|IFNG|SERPINE1|RGN|IL1B|CHRNA4|LEPROT|HCAR2|MAP2K6|IL1A|EGFR|STIM2|NR0B2|IRS1|SIRPA|CLEC4N|CRHR2|CD38|CCR7|UNC13D|CCR5|ABAT|FXYD1|MAVS|RBP4|CCL3|CCL2|FGR|ERBB4|SOX4|ABCA1|CCL5|CCL4|RAB7|GPD1L|FIS1|SLC11A1|FGG|DOCK2|FGA|ITGAX|HNMT|R…
12501	3.11e-13	1.36e-11	160	programmed cell death	43	117	S100A8|MMP9|S100A9|PGLYRP1|TLR3|TNFSF14|PMAIP1|SGMS1|CIAPIN1|KANK2|BTK|BAK1|NLRC4|CDKN2A|CD44|CTGF|IFNG|IL1B|MLKL|HCAR2|IL1A|WWOX|MAP2K6|SPN|ACAA2|BCL2L14|CHAC1|MADD|WDR92|PLAUR|DDIT4|RELT|NEK6|TRAF1|XDH|FGFR3|CYP1B1|ERBB4|LITAF|TNFRSF12A|ALDOC|ADAMTSL4|STK17B|HSPA1B|GCLM|SLC11A2|VDR|IRAK3|FIS1|PRUNE2|ECE1|CHIL1|TRAF4|SRGN|HIP1|ACER2|NR4A1|CD5L|GAS2|GAS1|HGF|AIM2|CIDEC|VDAC1|LCN2|IKBKE|PLK5|TNFSF…
34097	1.13e-44	4.97e-42	160	response to cytokine	28	132	ALAD|OSMR|SYNCRIP|AQP4|CXCL11|CXCL12|IL17RA|CXCL10|IL17RB|MYD88|OCSTAMP|ISG15|IFNG|SERPINE1|GBP10|IL1B|LEPROT|MX2|EBI3|IL1A|GBP8|GBP6|GBP5|SOCS3|CTRB1|GBP9|RELB|SOCS1|LIFR|JUNB|IFI202B|ADAMTS7|CCR7|CCR5|CCR2|GBP4|GBP3|GBP2|IL1R2|IL1R1|IL22RA1|CCL2|CSF2RB2|IFITM2|IFITM3|MAPKAPK3|MME|ACP5|CCL5|GBP2B|TIMP3|CD74|TIMP1|IL12RB2|IRAK3|SLC11A1|IL12RB1|SERPINA1A|TFF2|IIGP1|FN1|CSF1R|MRC1|KLF6|PHB|IL1RN|TR…
51248	1.03e-12	4.15e-11	159	negative regulation of protein metabolic process	45	114	A2M|MMP9|TNFSF14|SYNCRIP|IL10|EIF4EBP3|BAK1|NLRC4|CDKN2A|CD44|ISG15|PPP1R1B|APOE|HRSP12|SERPINE1|RGN|IL1B|APOM|IBTK|EGFR|NGP|CHAC1|SOCS3|ENC1|SOCS1|MLXIPL|SERPING1|PLAUR|DDIT4|CD59B|SERPINF1|CD59A|CST7|WFDC1|GBP4|LRRK2|MVP|XDH|SERPINA10|SERPINA12|DUSP10|SOX4|ITGB3|HSPA1B|TIMP3|STFA2|TIMP1|GPD1L|IRAK3|AKT1S1|SERPINA1A|HEXIM1|UBASH3B|DNAJA1|RILP|ACER2|PHB|NR4A1|SERPINA1E|GAS1|KLF15|HGF|CAMK2N1|CDKN…
6928	9.28e-07	1.3e-05	157	movement of cell or subcellular component	35	122	KIFC2|S100A8|MMP9|F2RL1|S100A9|RETNLG|ENPEP|MYLIP|CXCL11|CXCL12|PRKX|CXCL10|CCDC141|GATA2|S1PR1|CD44|CTGF|IFNG|IL1B|ADAM8|FNDC3B|SPN|EGFR|PTPRM|PTPRF|SIRPA|DDIT4|CCR7|CCR2|LRRK2|BIN2|DNAH11|CCL3|HMGB2|CCL2|CYP1B1|ERBB4|TNFRSF12A|CCL8|ITGB2|ITGB3|CCL5|CCL4|CCL7|CCL6|BLOC1S5|ITGB7|PDILT|DNAJA1|ZAP70|FCER1G|SCARB1|PLTP|RUNX3|FN1|VAV3|MYO1G|GALT|ITGA2|NR4A1|NCKAP1L|EVL|ITGA4|GAS1|HGF|AK7|FCGR3|ITGA9|…
51130	9.95e-05	0.000933	154	positive regulation of cellular component organization	46	108	MMP9|LRTM1|F2RL1|BTC|TGFB3|TNFSF14|EPT1|PMAIP1|CD53|MMP3|CXCL12|SIRPB1A|BAK1|GATA2|ATAT1|OCSTAMP|STARD7|CTGF|APOE|SERPINE1|IL1B|LEPROT|IL1A|PTPRF|PLXNB1|BAIAP2|ENC1|PDXP|SIRPA|AHR|PLAUR|ADAMTS7|ARPC1B|CCR7|UNC13D|SERPINF1|HTR7|MDH1|OLFM4|GCNT2|CCL2|TNFRSF12A|CCL8|UBE2V2|ANAPC11|SOX9|FIS1|SLC11A1|DOCK2|ITGAX|HNMT|RAC2|P2RY2|PEMT|SFTPD|FCER1G|NTHL1|HIP1|FN1|SREBF1|RAB8B|AKR1E1|ITGA2|NCKAP1L|EVL|HGF…
40011	2.93e-08	5.53e-07	152	locomotion	34	118	RARRES2|S100A8|MMP9|F2RL1|S100A9|RETNLG|ENPEP|CXCL11|CXCL12|PRKX|CXCL10|CCDC141|GATA2|S1PR1|CD44|CTGF|IFNG|IL1B|ADAM8|FNDC3B|SPN|EGFR|PTPRM|PTPRF|SIRPA|DDIT4|CCR7|CCR5|CCR2|LRRK2|BIN2|CCL3|HMGB2|CCL2|CYP1B1|ERBB4|TNFRSF12A|CCL8|ITGB2|ITGB3|CCL5|CCL4|CCL7|CCL6|DOCK2|RAC2|ITGB7|PDILT|DNAJA1|ZAP70|FCER1G|SCARB1|PLTP|RUNX3|FN1|VAV3|MYO1G|GALT|ITGA2|NR4A1|NCKAP1L|EVL|ITGA4|GAS1|HGF|FCGR3|ITGA9|CORO1A|…
6915	2.95e-11	9.15e-10	150	apoptotic process	38	112	S100A8|MMP9|S100A9|PGLYRP1|TLR3|TNFSF14|PMAIP1|SGMS1|CIAPIN1|KANK2|BTK|BAK1|NLRC4|CDKN2A|CD44|CTGF|IFNG|IL1B|HCAR2|MAP2K6|IL1A|WWOX|SPN|ACAA2|BCL2L14|CHAC1|MADD|WDR92|PLAUR|DDIT4|NEK6|TRAF1|XDH|FGFR3|CYP1B1|ERBB4|LITAF|TNFRSF12A|ADAMTSL4|ALDOC|STK17B|HSPA1B|GCLM|SLC11A2|VDR|IRAK3|FIS1|PRUNE2|ECE1|CHIL1|TRAF4|SRGN|HIP1|ACER2|NR4A1|CD5L|GAS2|HGF|AIM2|CIDEC|VDAC1|LCN2|PLK5|IKBKE|TNFSF10|CDKN1A|BCL2A…
19637	3.74e-15	2.18e-13	146	organophosphate metabolic process	100	46	ADCY4|ADCY1|LDHD|PDE3B|PPCS|EPT1|SGMS1|NMRK1|TPK1|UQCR10|APOA2|OASL2|DERA|DCTPP1|PLD1|NUDT1|PDXK|SPTLC2|NCF2|PDE4C|LPCAT2|NME3|SLC37A1|CROT|NMNAT1|MDH1|ALDOA|COASY|PFKFB4|FDX1|GNE|ALDOC|ACP6|FN3K|OAS2|ADA|CMPK2|SERINC3|GPD1L|ISYNA1|LPCAT1|ENTPD8|PEMT|ENTPD1|ANGPTL3|B4GALT6|CSF1R|B4GALT5|ATP5J2|AK3|FDXR|GALT|AK2|IDH3B|AK7|PRPSAP1|ACPP|PLA2G4A|SLC25A13|DHFR|CHCHD10|MLYCD|PLCG2|PON1|PIP4K2A|DCXR|DUT…
42327	7.97e-11	2.28e-09	146	positive regulation of phosphorylation	46	100	RARRES2|KLK1B4|AIF1|MMP9|TLR1|F2RL1|TGFB3|TLR3|TLR4|IQGAP1|TLR9|REG3B|MAP3K6|MYD88|CD44|CTGF|IFNG|MAP3K8|IL1B|LEPROT|ADAM8|MAP2K6|IL1A|SPN|EGFR|DDRGK1|MADD|PIM1|IRS1|PLAUR|MAP4K4|CRHR2|CCR7|LRRK2|XDH|MAVS|GCNT2|FGFR3|FGR|ERBB4|FN3K|MMD|MAP4K1|ITGB3|SOX9|CCL5|CD74|SLC11A1|GCKR|FGG|CHIL1|FGA|FGB|ADRA2A|TFF2|ADRA2B|TRAF4|CSF1R|CARD9|VAV3|KLB|MAP2K3|PHB|IL1RN|NCKAP1L|HGF|PDE6H|CDKN1A|ADRA1B|PTPN1|CLS…
50776	2.41e-37	7.18e-35	146	regulation of immune response	20	126	A2M|TLR1|F2RL1|TLR2|TGFB3|PGLYRP1|TLR3|PTPN22|TLR4|TLR7|C1QC|TLR8|IL10|TLR9|BTK|CFP|C1RA|NLRC5|C1RB|NLRC4|APOA2|MYD88|KLHL6|CD44|CLEC4E|IFNG|CFH|ADAM8|SPN|C4A|IL27|SOCS1|SERPING1|C1QA|C1QB|CD38|CD37|CCR7|C4BP|UNC13D|CLEC12A|CD59B|CD59A|CCR2|RNF135|MAVS|OLFM4|FGR|UNC93B1|MAPKAPK3|DUSP10|ADA|CD74|IRAK3|SLC11A1|IL12RB1|ZAP70|FCER1G|SCARB1|DHX58|TLR11|CARD9|VAV3|PHB|TLR13|NDFIP1|MYO1G|MYO1F|SPPL2A|NC…
32269	6.77e-11	1.95e-09	145	negative regulation of cellular protein metabolic process	39	106	A2M|MMP9|TNFSF14|SYNCRIP|IL10|EIF4EBP3|BAK1|NLRC4|CDKN2A|CD44|ISG15|PPP1R1B|APOE|HRSP12|SERPINE1|RGN|IL1B|IBTK|NGP|CHAC1|SOCS3|ENC1|SOCS1|MLXIPL|SERPING1|PLAUR|DDIT4|CD59B|SERPINF1|CD59A|CST7|WFDC1|GBP4|LRRK2|MVP|XDH|SERPINA10|SERPINA12|DUSP10|SOX4|HSPA1B|TIMP3|STFA2|TIMP1|GPD1L|IRAK3|AKT1S1|SERPINA1A|HEXIM1|UBASH3B|DNAJA1|ACER2|NR4A1|SERPINA1E|HGF|KLF15|GAS1|CAMK2N1|CDKN1A|BCL2A1D|RGS2|CD300A|SE…
31347	7.56e-32	1.62e-29	144	regulation of defense response	28	116	A2M|S100A8|TLR1|F2RL1|S100A9|TLR2|PGLYRP1|TLR3|TLR4|TLR7|TLR8|IL17RA|IL10|TLR9|NLRC5|NLRC4|MYD88|HTRA1|APOE|SERPINE1|CFH|IL1B|ADAM8|SPN|EGFR|SOCS3|SOCS1|SERPING1|CD37|CCR7|CD59B|CCR5|SERPINF1|CD59A|CCR2|WFDC1|GBP4|RNF135|MDH1|TNFAIP8L2|MAVS|CCL3|IL1R1|FGR|UNC93B1|MAPKAPK3|DUSP10|ACP5|CCL5|ADA|CD74|IRAK3|IL12RB1|TFF2|FCER1G|SCARB1|NTHL1|DHX58|TLR11|CARD9|PHB|TLR13|NDFIP1|ITGA2|MYO1F|HILPDA|FCGR1|A…
43086	2.22e-13	9.9e-12	143	negative regulation of catalytic activity	43	100	A2M|PPP2R5A|MMP9|TNFSF14|TLR9|APOA2|NLRC4|CDKN2A|CD44|PPP1R1B|APOE|SERPINE1|RGN|IL1B|LEPROT|NQO1|IBTK|NGP|SOCS3|PTPRN2|SOCS1|SERPING1|PIK3IP1|FARP1|PLAUR|SERPINF1|CST7|WFDC1|LRRK2|MVP|SERPINA10|SERPINA12|DUSP10|HSPA1B|TIMP3|STFA2|TIMP1|IRAK3|GCKR|AKT1S1|SERPINA1A|HEXIM1|UBASH3B|ARG2|ADRA2A|DNAJA1|ADRA2B|ANGPTL3|NCKAP1L|NR4A1|SERPINA1E|HGF|PRPSAP1|CAMK2N1|BCL2A1D|CD55|CDKN1A|CHCHD10|RGS2|CD300A|SE…
22603	7.58e-08	1.3e-06	138	regulation of anatomical structure morphogenesis	41	97	MMP9|TGFB3|PDE3B|TNFSF14|CD53|FOXO4|CXCL12|CXCL10|GATA2|CDKN2A|OCSTAMP|APOE|SERPINE1|IFNG|IL1B|IFRD1|DDAH1|IL1A|PTPRM|NGP|PTPRF|PLXNB1|BAIAP2|ELL3|VASH1|CRHR2|UNC13D|CCR5|SERPINF1|CD59A|CCR2|LRRK2|ASB4|ALDOA|XDH|OLFM4|CCL3|GCNT2|CYP1B1|CCL2|LST1|FGR|TNFRSF12A|CCL8|ITGB2|ITGB3|SOX9|CCL5|CAPZB|ADA|VDR|FIS1|CHIL1|ANGPTL3|TBC1D30|LFNG|HIP1|FN1|CSF1R|NFE2|FOXA1|IL1RN|GALT|GAS2|HGF|TRIM62|CORO1A|ITGA7|…
1775	2.21e-24	2.92e-22	136	cell activation	15	121	AIF1|TLR1|F2RL1|TLR2|TLR3|PTPN22|RORC|TLR4|TLR7|CXCL12|TLR8|IL17RA|TLR9|BTK|CXCL10|BATF|ACTG1|CD48|BAK1|GATA2|CLEC4E|WWP1|IFNG|CHRNA4|SPN|EGFR|ICOSL|CD3D|RELB|AHR|CCR7|UNC13D|CD59B|CD59A|SOX4|ITGB2|ITGB3|CCL5|CD74|ADA|TIMP1|SLC11A1|FGG|DOCK2|FGA|FGB|LYL1|ZAP70|FCER1G|NDRG1|ENTPD1|FN1|TYROBP|FCGR4|MYO1F|EVL|SLAMF1|FCGR3|CBLB|BCL2A1D|CORO1A|CD300A|PLCG2|MILR1|CHRNB2|TREML2|STXBP3A|CLEC7A|MERTK|ACVR…
45597	3.53e-07	5.38e-06	135	positive regulation of cell differentiation	34	101	RARRES2|FAM20C|BTC|TLR2|TGFB3|TNFSF14|CD53|CXCL12|GATA2|ASPA|CDKN2A|OCSTAMP|ISG15|CTGF|APOE|IFNG|IL1B|ADAM8|FNDC3B|PTPRF|PLXNB1|SOCS3|BAIAP2|ENC1|ELL3|JUNB|CCR7|UNC13D|CCR5|SERPINF1|HTR7|CCR2|PRDM1|ASB4|SUCO|5430435G22RIK|ME1|OLFM4|CCL3|HMGB2|GCNT2|FGFR3|CCRN4L|ME2|TNFRSF12A|MMD|CCL8|UBE2V2|ITGB3|SOX9|CCL5|ADA|CD74|VDR|BLOC1S5|P2RY2|ZAP70|ADRA2B|FN1|CSF1R|SMAD9|FOXA1|GALT|NCKAP1L|HGF|PLK5|FBXO31|…
8284	5.1e-09	1.08e-07	133	positive regulation of cell proliferation	36	97	CNOT8|AIF1|OSMR|BTC|ARNT2|TLR4|CXCL12|CXCL10|REG3B|S1PR1|OCSTAMP|MYD88|HTRA1|CTGF|SERPINE1|IFNG|IL1B|SPN|FNDC3B|EGFR|ICOSL|BST1|MLXIPL|LIFR|ELL3|IRS1|CD38|CCR7|CD59B|CCR2|HMGB2|GCNT2|FGFR3|CCL2|ERBB4|SOX4|ITGB3|SOX9|CCL5|ADA|CD74|TIMP1|IL12RB1|RAC2|ZAP70|TFF2|CSF1R|VAV3|KLB|ACER2|GALT|ITGA2|NCKAP1L|NR4A1|HILPDA|GAS1|CYP7B1|CORO1A|CDKN1A|PLA2G4A|ATF3|CD274|FABP4|CHRNB2|PLAU|SASH3|FOSL2|ACVRL1|CXCR…
45087	1.26e-34	3.01e-32	132	innate immune response	12	120	APOBEC3|S100A8|TLR1|S100A9|F2RL1|TLR2|PGLYRP1|TLR3|SYNCRIP|AQP4|TLR4|TLR7|C1QC|TLR8|TLR9|BTK|ISG20|MARCO|CFP|NLRC5|C1RA|NLRC4|C1RB|MYD88|CLEC4E|ISG15|OASL2|OASL1|CFH|GBP10|MX1|MX2|GBP8|GBP6|GBP5|IL27|GBP9|RELB|SERPING1|CLEC4N|C1QA|C1QB|UNC13D|C4BP|GBP4|RNF135|GBP3|GBP2|MAVS|TNFAIP8L2|CCL2|FGR|IFITM2|IFITM3|UNC93B1|OAS3|OAS2|CCL5|GBP2B|SLC11A1|FGG|IL12RB1|FGA|FGB|ZAP70|SFTPD|IIGP1|FCER1G|NRROS|DHX…
40012	8.83e-12	2.98e-10	131	regulation of locomotion	25	106	RARRES2|AIF1|MMP9|F2RL1|TLR2|TNFSF14|MMP3|CXCL11|CXCL12|PRKX|CXCL10|S1PR1|APOE|SERPINE1|IFNG|RGN|IL1B|ADAM8|IL1A|EGFR|PLD1|PTPRM|F7|IRS1|VASH1|CCR7|CCR5|SERPINF1|CCR2|LRRK2|GCNT2|CCL2|CYP1B1|FGR|ERBB4|IFITM2|IFITM3|ITGB3|SOX9|CCL5|CCL4|ADA|CD74|TIMP1|P2RY6|RAC2|P2RY2|ADRA2A|TFF2|ANGPTL3|FN1|CSF1R|ARHGDIB|IL1RN|ITGA2|MYO1F|NCKAP1L|EVL|ITGA4|HGF|TRIM62|LAMA1|CORO1A|CXCL14|CD300A|CXCL13|CXCL16|CD274…
51270	4.59e-11	1.37e-09	130	regulation of cellular component movement	28	102	RARRES2|TNNC1|AIF1|MMP9|F2RL1|TLR2|TNFSF14|MMP3|CXCL11|CXCL12|PRKX|CXCL10|S1PR1|APOE|SERPINE1|IFNG|RGN|IL1B|ADAM8|IL1A|EGFR|PLD1|PTPRM|F7|IRS1|VASH1|CCR7|CCR5|SERPINF1|CCR2|FXYD1|GCNT2|CCL2|CYP1B1|FGR|ERBB4|ITGB3|SOX9|CCL5|CCL4|CD74|ADA|TIMP1|GPD1L|P2RY6|RAC2|P2RY2|TFF2|ADRA2A|ANGPTL3|FN1|CSF1R|ARHGDIB|IL1RN|GALT|MYO1F|NCKAP1L|ITGA2|EVL|ITGA4|HGF|LAMA1|CORO1A|CXCL14|DSG2|CD300A|CXCL13|CXCL16|CD27…
33993	1.28e-15	7.84e-14	127	response to lipid	35	92	TLR2|TGFB3|RORC|TLR4|CXCL11|AGXT|IL10|CXCL10|OCSTAMP|MYD88|SULT1A1|CYP7A1|SERPINE1|IFNG|GBP10|IL1B|EGFR|GBP6|NCF2|PIM1|NR0B2|JUNB|CCR7|CCR5|SLC25A36|HTR7|GBP2|RBP4|HMGB2|CCL2|CCRN4L|ASS1|LITAF|DUSP10|MAPKAPK3|ACP5|ABCA1|SOX9|CCL5|CMPK2|IL12RB2|VDR|SLC11A1|IRAK3|P2RY6|BCHE|IDH1|SCARB1|MRC1|ACER2|IL1RN|FOXA1|FCGR4|NR4A1|ABCG1|NR1I3|CXCL13|CXCL16|PLCG2|ADRA1B|FBXO32|PPARA|FOSL2|RAET1A|RAET1C|NOD2|EA…
1817	1.06e-24	1.45e-22	127	regulation of cytokine production	16	111	TLR1|F2RL1|TLR2|PGLYRP1|TGFB3|TLR3|AQP4|TLR4|TLR7|TLR8|IQGAP1|IL10|IL17RA|TLR9|APOA2|MYD88|CLEC4E|ISG15|SERPINE1|IFNG|IL1B|ADAM8|IL1A|SPN|ICOSL|IL27|SOCS1|RELB|CLEC4N|CRHR2|CCR7|CCR5|CD59A|CCR2|GBP4|RNF135|MAVS|5430435G22RIK|CCL3|CYP1B1|CCL2|FGR|LITAF|ACP5|CCL5|CCL4|CD74|IL12RB2|SLC11A1|IRAK3|IL12RB1|P2RY2|ADRA2A|SFTPD|FCER1G|HEG1|NDRG2|DHX58|SRGN|CSF1R|TLR11|CARD9|MAP2K3|NDFIP1|NCKAP1L|HILPDA|AI…
71345	1.31e-33	2.96e-31	125	cellular response to cytokine stimulus	18	107	ALAD|OSMR|SYNCRIP|AQP4|CXCL11|CXCL12|IL17RA|IL17RB|CXCL10|OCSTAMP|MYD88|SERPINE1|IFNG|GBP10|IL1B|LEPROT|IL1A|EBI3|GBP8|GBP6|GBP5|SOCS3|GBP9|SOCS1|LIFR|ADAMTS7|IFI202B|CCR7|CCR5|CCR2|GBP4|GBP3|GBP2|IL1R2|IL1R1|IL22RA1|CCL2|CSF2RB2|IFITM3|MME|CCL5|GBP2B|CD74|IL12RB2|IRAK3|IL12RB1|TFF2|IIGP1|FN1|CSF1R|MRC1|KLF6|PHB|IL1RN|TREX1|AIM2|PYHIN1|CORO1A|CXCL13|TGTP1|IL3RA|LEPR|IL21R|CXCR2|CCRL2|TMEM173|TNFR…
51046	7e-11	2.01e-09	124	regulation of secretion	36	89	SEPT5|S100A8|TLR1|PTGS1|S100A9|F2RL1|TLR2|TGFB3|PDE3B|TLR4|CXCL12|TLR8|IL10|C2CD2L|TLR9|APOA2|CLEC4E|IFNG|IL1B|CHRNA4|HADH|HCAR2|MAP2K6|IL1A|MADD|SOCS1|NR0B2|PDE4C|IRS1|CLEC4N|MAP4K4|CRHR2|CD38|CCR7|UNC13D|CCR5|HTR7|CCR2|ABAT|LRRK2|RBP4|CCL3|FGR|KCNA2|SOX4|CCL5|CD74|ADA|RAB7|FGG|FGA|FGB|P2RY2|ADRA2A|TFF2|FCER1G|ADRA2B|ENTPD1|SRGN|CSF1R|SREBF1|TLR11|RAB8B|MAOB|IL1RN|SYT12|GALT|AIM2|UCP2|CD300A|CD2…
51674	3.77e-08	6.99e-07	124	localization of cell	26	98	S100A8|MMP9|S100A9|F2RL1|RETNLG|ENPEP|CXCL11|CXCL12|PRKX|CXCL10|CCDC141|GATA2|S1PR1|CD44|CTGF|IFNG|IL1B|ADAM8|SPN|FNDC3B|EGFR|PTPRF|SIRPA|DDIT4|CCR7|CCR2|LRRK2|BIN2|CCL3|HMGB2|CCL2|CYP1B1|ERBB4|TNFRSF12A|CCL8|ITGB2|ITGB3|CCL5|CCL4|CCL7|CCL6|ITGB7|ZAP70|DNAJA1|PDILT|FCER1G|SCARB1|PLTP|FN1|VAV3|MYO1G|GALT|ITGA2|NCKAP1L|NR4A1|ITGA4|HGF|FCGR3|ITGA9|CORO1A|CXCL14|CXCL13|CXCL16|ITGA7|KCTD13|PLAU|MYH10|…
48870	3.77e-08	6.99e-07	124	cell motility	26	98	S100A8|MMP9|S100A9|F2RL1|RETNLG|ENPEP|CXCL11|CXCL12|PRKX|CXCL10|CCDC141|GATA2|S1PR1|CD44|CTGF|IFNG|IL1B|ADAM8|SPN|FNDC3B|EGFR|PTPRF|SIRPA|DDIT4|CCR7|CCR2|LRRK2|BIN2|CCL3|HMGB2|CCL2|CYP1B1|ERBB4|TNFRSF12A|CCL8|ITGB2|ITGB3|CCL5|CCL4|CCL7|CCL6|ITGB7|ZAP70|DNAJA1|PDILT|FCER1G|SCARB1|PLTP|FN1|VAV3|MYO1G|GALT|ITGA2|NCKAP1L|NR4A1|ITGA4|HGF|FCGR3|ITGA9|CORO1A|CXCL14|CXCL13|CXCL16|ITGA7|KCTD13|PLAU|MYH10|…
31401	3.57e-05	0.000374	123	positive regulation of protein modification process	39	84	RARRES2|AIF1|PPP2R5A|MMP9|TLR1|TGFB3|TLR3|TLR4|IQGAP1|TLR9|REG3B|MAP3K6|CDKN2A|CD44|CTGF|MAP3K8|IFNG|IL1B|ADAM8|MAP2K6|SPN|EGFR|DDRGK1|MADD|PIM1|PLAUR|MAP4K4|CCR7|LRRK2|MAVS|FGFR3|ERBB4|FN3K|MMD|SOX4|MAP4K1|ITGB3|SOX9|CCL5|CD74|SLC11A1|GCKR|CHIL1|ADRA2A|ADRA2B|TRAF4|CSF1R|SREBF1|NFE2|MAP2K3|IL1RN|NDFIP1|NCKAP1L|HGF|PDE6H|CDKN1A|PTPN1|CLSPN|ACVRL1|EZH2|PINK1|HP|CAMKK1|ACVR1B|HSPH1|NOD2|TNFRSF11A|S…
30162	1.48e-09	3.4e-08	122	regulation of proteolysis	33	89	A2M|AURKAIP1|S100A8|MMP9|S100A9|TNFSF14|PMAIP1|IL10|BAK1|NLRC4|CDKN2A|CD44|APOE|CTGF|SERPINE1|IFNG|CFH|IL1B|RGN|ADAM8|DDRGK1|NGP|CHAC1|SERPING1|PLAUR|CD59B|SERPINF1|CD59A|CST7|WFDC1|LRRK2|NEK6|XDH|SERPINA10|SERPINA12|UBE2V2|HSPA1B|ANAPC11|TIMP3|STFA2|TIMP1|SLC11A2|FIS1|SERPINA1A|ADRA2A|FN1|HIP1|PHB|ACER2|NR4A1|SERPINA1E|HGF|GAS1|AIM2|TNFSF10|BCL2A1D|CD55|SERPINB6B|FBXO31|FABP1|CPB2|PZP|SORL1|SERP…
2000145	6.5e-12	2.24e-10	122	regulation of cell motility	23	99	RARRES2|AIF1|MMP9|F2RL1|TLR2|TNFSF14|MMP3|CXCL11|CXCL12|PRKX|CXCL10|S1PR1|APOE|SERPINE1|IFNG|RGN|IL1B|ADAM8|IL1A|EGFR|PLD1|PTPRM|F7|IRS1|VASH1|CCR7|CCR5|SERPINF1|CCR2|GCNT2|CCL2|CYP1B1|FGR|ERBB4|ITGB3|SOX9|CCL5|CCL4|CD74|ADA|TIMP1|P2RY6|RAC2|P2RY2|TFF2|ADRA2A|ANGPTL3|FN1|CSF1R|ARHGDIB|IL1RN|MYO1F|NCKAP1L|ITGA2|EVL|HGF|ITGA4|LAMA1|CORO1A|CXCL14|CD300A|CXCL13|CXCL16|CD274|FBXO31|GRB7|PLAU|ACVRL1|BC…
6954	4.98e-35	1.22e-32	122	inflammatory response	12	110	RARRES2|S100A8|TLR1|PTGS1|S100A9|F2RL1|TLR2|TLR3|TLR4|SGMS1|CXCL11|TLR7|TLR8|IL10|TLR9|BTK|CXCL10|REG3B|NLRC4|MYD88|CD44|IL1B|ADAM8|IL1A|IL27|RELB|CCR7|UNC13D|CCR5|CCR2|CCL3|CCL2|AHCY|CCL8|ITGB2|CCL5|CCL4|CCL7|SLC11A1|CHIL1|SERPINA1A|CHIL3|KLKB1|ADRA2A|FCER1G|NRROS|FN1|CSF1R|TLR11|MAP2K3|IL1RN|TLR13|EPHX2|GALT|AK7|FCGR1|AIM2|FCGR3|GGT5|CXCL13|CD300A|CLEC7A|LY86|GJA1|CXCR2|HP|CCRL2|NOD2|SAA2|SAA1|…
16477	7.81e-10	1.89e-08	120	cell migration	23	97	S100A8|MMP9|S100A9|F2RL1|RETNLG|ENPEP|CXCL11|CXCL12|PRKX|CXCL10|CCDC141|GATA2|S1PR1|CD44|CTGF|IFNG|IL1B|ADAM8|SPN|FNDC3B|EGFR|PTPRF|SIRPA|DDIT4|CCR7|CCR2|LRRK2|BIN2|CCL3|HMGB2|CCL2|CYP1B1|ERBB4|TNFRSF12A|CCL8|ITGB2|ITGB3|CCL5|CCL4|CCL7|CCL6|ITGB7|ZAP70|PDILT|FCER1G|SCARB1|FN1|VAV3|MYO1G|GALT|NCKAP1L|NR4A1|ITGA2|HGF|ITGA4|FCGR3|ITGA9|CORO1A|CXCL14|CXCL13|CXCL16|ITGA7|KCTD13|PLAU|MYH10|ACVRL1|PREX1…
6631	1.5e-38	4.77e-36	117	fatty acid metabolic process	99	18	CYP2D10|SC5D|CYP2C69|CYP2C68|EHHADH|PTGS1|TLR2|TLR4|ACSS2|PECR|APOA2|ELOVL5|ELOVL3|ELOVL2|CES1F|CES1D|ELOVL6|HADH|ACAA2|CYP2C55|CYP2C54|CYP2B13|LYPLA1|CYP2E1|TECR|CYP2C50|CYP2D26|CROT|HACL1|ACADSB|CYP1B1|CYP2C44|CYP2B9|PTPLAD2|CYP2C40|CD74|ANGPTL3|SCD1|GCDH|CYP2C37|CYP2D40|MCAT|EPHX2|FAM213B|GGT5|PLA2G4A|MLYCD|FAAH|FABP4|FABP2|CYP2C38|ACAD11|CYP2C39|ACOX2|CYP2J5|PPARA|CPT2|ACOT1|ACOT4|ACSF2|PEX7|…
55086	1.29e-18	1.07e-16	117	nucleobase-containing small molecule metabolic process	88	29	ADCY4|ADCY1|APOBEC1|LDHD|PDE3B|PPCS|NMRK1|UQCR10|OASL2|DERA|DCTPP1|ALDH6A1|NUDT1|NCF2|PDE4C|NME3|CROT|NMNAT1|MDH1|ALDOA|XDH|COASY|AHCY|FDX1|GNE|ALDOC|ENPP4|FN3K|OAS2|ADA|CMPK2|GPD1L|ENTPD8|PEMT|GNMT|ENTPD1|B4GALT6|B4GALT5|ATP5J2|AK3|FDXR|GALT|AK2|IDH3B|AK7|PRPSAP1|ACPP|SLC25A13|DHFR|CHCHD10|MLYCD|DCXR|DUT|ATP5D|ASPDH|ATP5E|UQCRC1|ATP5B|G6PDX|DPY19L1|PKM|MTHFD1|MCCC2|MCEE|GUCY1A2|ATP5O|DHTKD1|ATP5…
30334	1.04e-11	3.47e-10	117	regulation of cell migration	22	95	RARRES2|AIF1|MMP9|F2RL1|TLR2|TNFSF14|MMP3|CXCL11|CXCL12|PRKX|CXCL10|S1PR1|APOE|SERPINE1|IFNG|IL1B|ADAM8|IL1A|EGFR|PLD1|PTPRM|F7|IRS1|VASH1|CCR7|CCR5|SERPINF1|CCR2|GCNT2|CCL2|CYP1B1|FGR|ERBB4|ITGB3|SOX9|CCL5|CCL4|CD74|ADA|TIMP1|P2RY6|RAC2|P2RY2|TFF2|ADRA2A|ANGPTL3|FN1|CSF1R|ARHGDIB|IL1RN|MYO1F|NCKAP1L|ITGA2|EVL|HGF|ITGA4|LAMA1|CORO1A|CXCL14|CD300A|CXCL13|CXCL16|CD274|FBXO31|GRB7|PLAU|ACVRL1|BCAR1|…
9617	5.36e-19	4.6e-17	117	response to bacterium	18	99	TLR1|TLR2|PGLYRP1|MMP7|TLR4|CXCL11|IL10|TLR9|CXCL10|REG3B|NLRC4|MYD88|CLEC4E|ISG15|SERPINE1|IFNG|GBP10|IL1B|SPN|PLD1|GBP6|NCF2|BAIAP2|GBP9|JUNB|CCR7|GBP3|GBP2|ADAMTS4|MAVS|HAMP2|CCRN4L|IL22RA1|CCL2|FGR|LITAF|DUSP10|MAPKAPK3|ACP5|ABCA1|CCL5|GBP2B|LEAP2|CMPK2|IL12RB2|SLC11A1|IRAK3|FGA|FGB|IIGP1|FCER1G|SCARB1|MRC1|SCD1|TLR11|CARD9|FCGR4|MYO1F|SLAMF8|FCGR1|CXCL13|RNF5|CXCL16|PLCG2|HP|RAET1A|RAET1C|GP…
2252	8.01e-32	1.67e-29	117	immune effector process	6	111	APOBEC3|RNASEL|APOBEC1|F2RL1|TLR3|RORC|TLR4|TLR7|C1QC|TLR8|TLR9|BTK|ISG20|CXCL10|BATF|CFP|C1RA|GATA2|C1RB|MYD88|CLEC4E|ISG15|OASL2|OASL1|IFNG|CFH|MX1|MX2|ICOSL|C4A|RELB|SERPING1|DDIT4|C1QA|C1QB|UNC13D|C4BP|MAVS|IFITM2|IFITM3|UNC93B1|OAS3|OAS2|GBP2B|CD74|ADA|SLC11A1|DOCK2|ITGAX|SFTPD|FCER1G|DHX58|TYROBP|CARD9|MYO1G|MYO1F|FCGR1|FCGR3|CD55|CORO1A|CD207|CD300A|PLCG2|MILR1|CLEC7A|NOD2|TMEM173|SH2D1B1|…
30155	3.24e-13	1.41e-11	115	regulation of cell adhesion	19	96	AIF1|PTPN22|RORC|TNFSF14|PDE3B|CXCL12|PRKX|S1PR1|CDKN2A|CD44|SERPINE1|IFNG|IL1B|ADAM8|SPN|ICOSL|PLXNB1|IL27|CCR7|UNC13D|CD59B|CCR5|CCR2|TNFAIP8L2|OLFM4|GCNT2|CYP1B1|CCL2|ASS1|ITGB3|SOX9|CCL5|ADA|CD74|FGG|IL12RB1|RAC2|FGA|UBASH3B|FGB|ICOS|ZAP70|SFTPD|CML1|VAV3|ACER2|IL1RN|NDFIP1|NCKAP1L|MYO1F|ITGA2|ITGA4|TIGIT|LAMA1|CBLB|CORO1A|CXCL13|CD300A|CD274|PLAU|SASH3|CYTIP|ACVRL1|ATP5B|PREX1|FERMT3|CD1D1|F…
1901566	1.44e-19	1.35e-17	114	organonitrogen compound biosynthetic process	79	35	ADCY4|ADCY1|ALAD|PNKD|LDHD|MMP7|PPCS|SGMS1|AGXT|DSE|NMRK1|GOT2|TPK1|APOA2|OASL2|IL1B|PDXK|SPTLC2|GATM|PCBD2|PCBD1|QDPR|LPCAT2|CRHR2|NME3|BHMT|ABAT|NMNAT1|ALDOA|COASY|AHCY|ASS1|FN3K|ST8SIA3|PAH|OAS2|AGMAT|GCLM|ADA|CMPK2|SLC11A2|CERS2|ARG2|PEMT|SRR|ALDH4A1|AMD1|B4GALT6|ATP5J2|ACER2|AK3|AK2|ABCB6|GGT5|SLC25A13|DHFR|CHCHD10|ST8SIA4|GLS|DUT|ATP5D|ASPDH|ATP5E|ATP5B|G6PDX|PKM|MTHFD1|MTHFD2|ALAS1|AGPAT6|…
43408	1.98e-09	4.42e-08	114	regulation of MAPK cascade	36	78	F2RL1|TGFB3|TLR3|TLR4|TLR9|MAP3K6|MYD88|CD44|APOE|CTGF|MAP3K8|IL1B|LEPROT|ADAM8|MAP2K6|IL1A|EGFR|MADD|MAP4K4|CRHR2|CCR7|LRRK2|XDH|GCNT2|FGFR3|ERBB4|DUSP10|MAP4K1|ITGB3|CD74|IRAK3|GCKR|FGG|ECE1|CHIL1|FGA|FGB|ADRA2A|TFF2|DNAJA1|NDRG2|ADRA2B|TRAF4|CSF1R|CARD9|KLB|PHB|MAP2K3|IL1RN|TLR13|HGF|PDE6H|RGS2|CD300A|ADRA1B|PTPN1|LEPR|EZH2|SORL1|WWC1|HP|SCIMP|SPRY4|HSPH1|NOD2|TNFRSF11A|CLCF1|GAREM|PAK1|ADCK4|…
45859	8.9e-08	1.5e-06	112	regulation of protein kinase activity	37	75	TLR1|TGFB3|TLR4|IQGAP1|TLR9|MAP3K6|CDKN2A|APOE|PPP1R1B|MAP3K8|RGN|IL1B|ADAM8|MAP2K6|EGFR|IBTK|SOCS3|MADD|SOCS1|PIM1|MAP4K4|CCR7|LRRK2|MVP|FGR|FN3K|DUSP10|MMD|MAP4K1|ITGB3|CCL5|CD74|SLC11A1|IRAK3|GCKR|AKT1S1|CHIL1|HEXIM1|UBASH3B|ADRA2A|DNAJA1|ADRA2B|TRAF4|CSF1R|MAP2K3|IL1RN|NCKAP1L|HGF|PDE6H|CAMK2N1|CDKN1A|RGS2|CD300A|FBXO31|FABP4|DEPTOR|PTPN1|CLSPN|EZH2|SORL1|HP|CAMKK1|SPRY4|HSPH1|NOD2|TNFRSF11A|…
1903530	2.45e-09	5.4e-08	112	regulation of secretion by cell	32	80	SEPT5|TLR1|PTGS1|F2RL1|TLR2|TGFB3|PDE3B|TLR4|CXCL12|TLR8|IL10|C2CD2L|TLR9|APOA2|CLEC4E|IFNG|CHRNA4|IL1B|HADH|HCAR2|IL1A|MADD|SOCS1|NR0B2|PDE4C|IRS1|CLEC4N|MAP4K4|CRHR2|CD38|CCR7|UNC13D|CCR5|HTR7|CCR2|ABAT|LRRK2|RBP4|CCL3|FGR|KCNA2|SOX4|CCL5|RAB7|FGG|FGA|FGB|ADRA2A|FCER1G|ADRA2B|ENTPD1|SRGN|CSF1R|SREBF1|TLR11|RAB8B|MAOB|IL1RN|SYT12|GALT|AIM2|UCP2|CD300A|CD274|CHRNB2|STXBP3A|CPB2|CYP2J5|FOXA2|PINK1…
45321	4.29e-20	4.11e-18	112	leukocyte activation	12	100	AIF1|TLR1|F2RL1|TLR2|TLR3|RORC|PTPN22|TLR4|TLR7|CXCL12|TLR8|TLR9|BTK|CD48|BATF|BAK1|GATA2|CLEC4E|WWP1|IFNG|CHRNA4|SPN|ICOSL|CD3D|RELB|AHR|CCR7|UNC13D|SOX4|ITGB2|CCL5|CD74|ADA|SLC11A1|DOCK2|LYL1|ZAP70|FCER1G|NDRG1|TYROBP|FCGR4|MYO1F|SLAMF1|FCGR3|CBLB|BCL2A1D|CORO1A|CD300A|PLCG2|MILR1|CHRNB2|TREML2|CLEC7A|MERTK|ELF4|PREX1|SPI1|CXCR2|SKAP2|CD1D1|SH2D1B1|CLCF1|CXCR4|LBP|CASP1|IMPDH1|DPP4|RHOH|EGR1|BA…
1934	1.81e-06	2.38e-05	110	positive regulation of protein phosphorylation	33	77	RARRES2|AIF1|MMP9|TLR1|TGFB3|TLR3|TLR4|IQGAP1|TLR9|REG3B|MAP3K6|CD44|CTGF|MAP3K8|IFNG|IL1B|ADAM8|MAP2K6|SPN|EGFR|DDRGK1|MADD|PIM1|PLAUR|MAP4K4|CCR7|LRRK2|MAVS|FGFR3|ERBB4|FN3K|MMD|MAP4K1|ITGB3|SOX9|CCL5|CD74|SLC11A1|GCKR|CHIL1|ADRA2A|ADRA2B|TRAF4|CSF1R|MAP2K3|IL1RN|NCKAP1L|HGF|PDE6H|CDKN1A|PTPN1|CLSPN|ACVRL1|EZH2|PINK1|HP|CAMKK1|ACVR1B|HSPH1|NOD2|TNFRSF11A|SH2D1B1|ANG|CLCF1|LTF|MMD2|PAK1|FAM129A|…
98542	9.7e-28	1.65e-25	110	defense response to other organism	9	101	APOBEC3|RNASEL|APOBEC1|F2RL1|TLR2|PGLYRP1|MMP7|TLR3|TLR4|TLR7|TLR8|IL10|TLR9|ISG20|CXCL10|REG3B|BATF|NLRC4|MYD88|CLEC4E|ISG15|OASL2|OASL1|SERPINE1|IFNG|GBP10|MX1|MX2|SPN|PLD1|GBP6|GBP9|CLEC4N|DDIT4|CD37|UNC13D|GBP3|GBP2|ADAMTS4|MAVS|HAMP2|IL22RA1|FGR|IFITM2|IFITM3|UNC93B1|OAS3|ACP5|OAS2|GBP2B|LEAP2|SLC11A1|ITGAX|FGA|FGB|FCER1G|IIGP1|DHX58|SCD1|CARD9|MYO1F|SLAMF8|FCGR1|CD207|CXCL13|HP|RAET1A|RAET1…
1901615	2.86e-22	3.26e-20	109	organic hydroxy compound metabolic process	78	31	SC5D|SGMS1|BBOX1|TTR|PECR|APOA2|INSIG2|APOE|SULT1A1|CYP7A1|INSIG1|MIOX|LEPROT|PDXK|SPTLC2|PCTP|PNPLA1|LPCAT2|CRHR2|EBPL|SULT1B1|AKR1B10|CROT|RBP4|CYP1B1|FDX1|APOC1|ABCA2|ABCA1|ACAT2|ISYNA1|LPCAT1|BCHE|APOC3|APOBR|PEMT|SCARB1|FGL1|ANGPTL3|PLTP|SREBF1|CYP46A1|ACER2|FDXR|ABCG1|AIM1|CYP7B1|HMGCS2|PLCG2|PON1|TM7SF2|SLC5A3|CYB5R3|HLF|IMPA1|0610007P14RIK|LEPR|G6PDX|SORL1|AGPAT6|SMPDL3B|SAA1|SLC22A4|CAT|…
10942	5.43e-10	1.35e-08	109	positive regulation of cell death	27	82	S100A8|MMP9|S100A9|TGFB3|TLR4|PMAIP1|MMP3|IL10|BAK1|NLRC4|CDKN2A|CD44|APOE|CTGF|IFNG|IL1B|BRI3|NQO1|ADAM8|HCAR2|MAP2K6|WWOX|BCL2L14|PTPRF|NCF2|CTRB1|RAD9A|DDIT4|PLAUR|CCR5|LRRK2|XDH|CCL3|FGFR3|CYP1B1|TNFRSF12A|ADAMTSL4|STK17B|SOX4|CCL5|SLC11A2|SERINC3|FIS1|VDR|DNAJA1|RUNX3|HIP1|ACER2|GALT|NR4A1|CDKN1A|PLA2G4A|TNFSF10|ATF3|UCP2|TRPS1|PINK1|CXCR2|HP|AES|NOS3|CASP1|TOP2A|CYR61|EGR1|LYN|GZMA|NDUFA13|…
51345	4.58e-06	5.68e-05	108	positive regulation of hydrolase activity	26	82	S100A8|ATP1B3|S100A9|RASGEF1B|PMAIP1|RGL1|IQGAP1|BAK1|NLRC4|CDKN2A|S1PR1|CTGF|IFNG|RAPGEF5|RGN|MADD|PLXNB1|PSD4|FARP1|CCR7|LRRK2|XDH|HMGB2|FGFR3|AGFG2|CCL5|MYO9A|ADAP1|SLC11A2|FIS1|TAGAP|DOCK2|RAP1GAP2|TBC1D30|FGD3|FN1|ARHGDIB|HIP1|GNAT1|LAMTOR4|VAV3|ACER2|DOCK9|NCKAP1L|ITGA2|DENND1C|AIM2|TNFSF10|RGS1|RGS2|CXCL13|CD300A|PKP4|GRTP1|FABP1|DNAJB1|PREX1|EZH2|ARHGAP15|ARHGAP22|RINL|ANG|ARHGAP11A|DOCK1…
1903034	3.69e-26	5.39e-24	108	regulation of response to wounding	23	85	A2M|S100A8|S100A9|F2RL1|TLR2|PGLYRP1|TLR3|TLR4|IL10|IL17RA|TLR9|MYD88|APOE|SERPINE1|CFH|IL1B|ADAM8|SPN|F11|EGFR|PTPRF|SOCS3|SERPING1|F7|PSG23|CCR7|THBD|CD59B|CCR5|SERPINF1|CD59A|CCR2|WFDC1|TNFAIP8L2|IL1R1|CCL3|TNFRSF12A|ENPP4|DUSP10|ACP5|CCL5|ADA|UBASH3B|KLKB1|ADRA2A|TFF2|FCER1G|TLR11|PHB|NDFIP1|ITGA2|FCGR1|FCGR3|CD55|PLA2G4A|FABP4|SCARA5|CPB2|PLAU|IER3|FOXA2|GJA1|GPX1|NOD2|TNFRSF11A|CASP4|CD93|H…
2520	8.07e-06	9.6e-05	106	immune system development	18	88	APOBEC3|FST|F2RL1|FAM20C|PTPN22|RORC|CIAPIN1|PRKX|BATF|BAK1|GATA2|ARL11|OCSTAMP|CLEC4E|GAB3|WWP1|IFNG|ADAM8|SPN|ICOSL|CD3D|PLD4|RELB|SIRPA|JUNB|AHR|CCR7|CCR2|CD300LF|ACP6|SOX4|CD74|ADA|SLC11A2|DOCK2|LYL1|ICOS|ZAP70|FCER1G|GLO1|RUNX3|CSF1R|BCL2A1D|CXCL13|PLCG2|PIP4K2A|KLF2|MERTK|HLF|PREX1|WASF2|G6PDX|SPI1|HP|CD1D1|TNFRSF11A|CLCF1|PAK1|DHTKD1|TOP2A|LTB|RHOH|EGR1|BATF3|SSBP3|BATF2|LYN|PRG4|HERC6|RB1…
6468	0.00414	0.0243	105	protein phosphorylation	30	75	RNASEL|FAM20C|TLR2|RORC|TLR3|TLR4|AURKB|TLR7|PRKX|BTK|TLR9|MAP3K6|MYD88|MAP3K8|IL1B|MLKL|MAP2K6|EGFR|PIM1|WEE1|MAP4K4|CCR7|ROR1|LRRK2|NEK6|NRBP2|FGFR3|ERBB4|FGR|STK17B|MAPKAPK3|MMD|MAP4K1|SOX9|CCL5|IL12RB2|SLC11A1|IRAK3|GCKR|IL12RB1|SBK1|ZAP70|ADRA2B|RUNX3|CSF1R|SMAD9|MAP2K3|GLYCTK|PLK5|IKBKE|DUSP28|CDKN1A|PTPN1|MERTK|CLSPN|ACVRL1|PINK1|HP|FES|CAMKK1|ACVR1B|SH2D1B1|MMD2|PAK1|ADCK4|AKT3|GHR|SGK1|A…
6753	2.14e-16	1.43e-14	104	nucleoside phosphate metabolic process	78	26	ADCY4|ADCY1|LDHD|PPCS|PDE3B|NMRK1|UQCR10|OASL2|DERA|DCTPP1|NUDT1|NCF2|PDE4C|NME3|CROT|MDH1|NMNAT1|ALDOA|COASY|FDX1|GNE|ALDOC|FN3K|OAS2|ADA|CMPK2|GPD1L|ENTPD8|ENTPD1|B4GALT6|B4GALT5|ATP5J2|AK3|FDXR|GALT|AK2|IDH3B|AK7|PRPSAP1|ACPP|SLC25A13|DHFR|CHCHD10|MLYCD|DCXR|DUT|ATP5D|ASPDH|ATP5E|UQCRC1|ATP5B|G6PDX|DPY19L1|PKM|MTHFD1|MCCC2|MCEE|GUCY1A2|ATP5O|DHTKD1|ATP5H|IMPDH1|NT5E|ATP5K|ATP5J|NAPRT1|PIGZ|GM5…
44283	7.94e-27	1.25e-24	104	small molecule biosynthetic process	77	27	SC5D|PTGS1|SGMS1|ACSS2|AGXT|DSE|BBOX1|GOT2|PECR|APOA2|INSIG2|ELOVL5|APOE|CYP7A1|ELOVL3|INSIG1|ELOVL2|RGN|ELOVL6|HMGCL|GATM|SPTLC2|LPCAT2|TECR|BHMT|ABAT|GULO|AHCY|ASS1|PTPLAD2|PAH|CD74|ISYNA1|PEMT|SRR|ALDH4A1|PLTP|SCD1|ACER2|MCAT|FDXR|FAM213B|GGT5|CYP7B1|PLA2G4A|DHFR|HMGCS2|MLYCD|GLS|PLCG2|TM7SF2|CYB5R3|0610007P14RIK|G6PDX|RDH9|PKM|MTHFD1|MTHFD2|AGPAT6|VKORC1|ADCK3|AR|OTC|DECR2|COQ9|CTH|PTGDS|CYP2…
43068	1.22e-09	2.89e-08	103	positive regulation of programmed cell death	26	77	S100A8|MMP9|S100A9|TGFB3|TLR4|PMAIP1|IL10|BAK1|NLRC4|CDKN2A|CD44|CTGF|IFNG|IL1B|BRI3|NQO1|ADAM8|HCAR2|MAP2K6|WWOX|BCL2L14|PTPRF|NCF2|CTRB1|RAD9A|PLAUR|CCR5|LRRK2|XDH|CCL3|FGFR3|CYP1B1|TNFRSF12A|ADAMTSL4|STK17B|SOX4|CCL5|SLC11A2|SERINC3|FIS1|VDR|DNAJA1|RUNX3|HIP1|ACER2|GALT|NR4A1|CDKN1A|PLA2G4A|TNFSF10|ATF3|TRPS1|PINK1|CXCR2|AES|NOS3|CASP1|TOP2A|CYR61|EGR1|LYN|GZMA|NDUFA13|NLRP3|PRKCD|OSM|INHBB|SI…
48534	5.68e-06	6.94e-05	103	hematopoietic or lymphoid organ development	18	85	APOBEC3|FST|F2RL1|FAM20C|RORC|PTPN22|CIAPIN1|PRKX|BATF|GATA2|BAK1|ARL11|OCSTAMP|CLEC4E|GAB3|WWP1|IFNG|ADAM8|SPN|CD3D|PLD4|RELB|SIRPA|JUNB|AHR|CCR7|CCR2|CD300LF|ACP6|SOX4|CD74|ADA|SLC11A2|DOCK2|LYL1|ZAP70|FCER1G|GLO1|RUNX3|CSF1R|BCL2A1D|CXCL13|PLCG2|PIP4K2A|KLF2|MERTK|HLF|PREX1|G6PDX|WASF2|SPI1|HP|CD1D1|TNFRSF11A|CLCF1|PAK1|DHTKD1|TOP2A|LTB|RHOH|EGR1|BATF3|SSBP3|BATF2|LYN|PRG4|HERC6|RB1|CARD11|GAD…
50865	6.31e-17	4.34e-15	103	regulation of cell activation	13	90	AIF1|F2RL1|PGLYRP1|RORC|TNFSF14|PTPN22|TLR4|IL10|TLR9|CDKN2A|MYD88|APOE|CTGF|IFNG|IL1B|ADAM8|SPN|ICOSL|BST1|IL27|AHR|CD38|CD37|CCR7|UNC13D|CD59B|CCR2|PRDM1|TNFAIP8L2|CCL2|FGR|CCL5|ADA|CD74|IL12RB1|UBASH3B|ICOS|ZAP70|TFF2|SFTPD|FCER1G|VAV3|NDFIP1|NCKAP1L|SLAMF7|TIGIT|CBLB|CDKN1A|CORO1A|CD300A|CD274|MILR1|CHRNB2|MERTK|SASH3|FES|CD1D1|SLFN1|HSPH1|NOD2|CLCF1|4632428N05RIK|HMOX1|LBP|PAK1|TNIP2|DPP4|LY…
50778	1.02e-25	1.44e-23	103	positive regulation of immune response	9	94	F2RL1|TLR1|PGLYRP1|TLR2|PTPN22|TLR3|TLR4|TLR7|C1QC|TLR8|TLR9|BTK|CFP|NLRC5|C1RA|NLRC4|C1RB|KLHL6|MYD88|CD44|IFNG|CFH|ADAM8|C4A|SERPING1|C1QA|CD38|C1QB|CCR7|C4BP|CCR2|MAVS|FGR|UNC93B1|MAPKAPK3|CD74|ADA|SLC11A1|IL12RB1|ZAP70|FCER1G|SCARB1|TLR11|VAV3|CARD9|PHB|TLR13|MYO1G|NCKAP1L|FCGR1|AIM2|FCGR3|BCL2A1D|CD55|PLCG2|CLEC7A|SASH3|PLEKHA1|BCAR1|H2-D1|CD1D1|NOD2|TMEM173|SH2D1B1|CLCF1|LBP|TNIP2|H2-K1|LYN…
98602	5.3e-14	2.63e-12	102	single organism cell adhesion	23	79	S100A8|S100A9|F2RL1|RORC|PTPN22|CXCL12|ACTG1|CD48|BATF|CLEC4E|CD44|WWP1|IFNG|IL1B|ADAM8|SPN|FNDC3B|EGFR|ICOSL|CD3D|RELB|CCR7|CYP1B1|SOX4|ITGB2|ITGB3|SOX9|CCL5|CD74|ADA|SLC11A1|DOCK2|FGG|RAC2|ITGAX|FGA|FGB|PVRL3|ICOS|ITGB7|ZAP70|FCER1G|FN1|FCGR4|ITGA4|CBLB|BCL2A1D|DSG2|ITGA8|PKP4|ITGA7|TREML2|STXBP3A|CLEC7A|MERTK|ELF4|PREX1|FERMT3|CD1D1|CD93|CXCR4|NT5E|DPP4|RHOH|CYR61|EGR1|ICAM1|CLIC1|WAS|GPR98|FL…
9117	7.29e-16	4.67e-14	101	nucleotide metabolic process	76	25	ADCY4|ADCY1|LDHD|PPCS|PDE3B|NMRK1|UQCR10|OASL2|DERA|NUDT1|NCF2|PDE4C|NME3|CROT|MDH1|NMNAT1|ALDOA|COASY|FDX1|GNE|ALDOC|FN3K|OAS2|ADA|CMPK2|GPD1L|B4GALT6|B4GALT5|ATP5J2|AK3|FDXR|GALT|AK2|IDH3B|AK7|PRPSAP1|ACPP|SLC25A13|DHFR|CHCHD10|MLYCD|DCXR|DUT|ATP5D|ASPDH|ATP5E|UQCRC1|ATP5B|G6PDX|DPY19L1|PKM|MTHFD1|MCCC2|MCEE|GUCY1A2|ATP5O|DHTKD1|ATP5H|IMPDH1|NT5E|ATP5K|ATP5J|NAPRT1|PIGZ|GM5506|PFKP|COQ9|NDUFA10…
43065	3.12e-09	6.78e-08	101	positive regulation of apoptotic process	26	75	S100A8|MMP9|S100A9|TGFB3|TLR4|PMAIP1|IL10|BAK1|NLRC4|CDKN2A|CD44|CTGF|IFNG|IL1B|BRI3|NQO1|ADAM8|HCAR2|MAP2K6|WWOX|BCL2L14|PTPRF|NCF2|CTRB1|RAD9A|PLAUR|CCR5|XDH|CCL3|FGFR3|CYP1B1|TNFRSF12A|ADAMTSL4|STK17B|SOX4|CCL5|SLC11A2|SERINC3|FIS1|VDR|DNAJA1|RUNX3|HIP1|ACER2|GALT|NR4A1|PLA2G4A|TNFSF10|ATF3|TRPS1|PINK1|CXCR2|AES|NOS3|CASP1|TOP2A|CYR61|EGR1|LYN|GZMA|NDUFA13|NLRP3|PRKCD|OSM|INHBB|SIGLEC1|ADRB2|T…
30097	5.15e-07	7.71e-06	100	hemopoiesis	18	82	APOBEC3|FST|F2RL1|FAM20C|RORC|PTPN22|CIAPIN1|PRKX|BATF|GATA2|BAK1|ARL11|OCSTAMP|CLEC4E|GAB3|WWP1|IFNG|ADAM8|SPN|CD3D|PLD4|RELB|SIRPA|JUNB|AHR|CCR7|CCR2|CD300LF|ACP6|SOX4|CD74|ADA|SLC11A2|DOCK2|LYL1|ZAP70|FCER1G|GLO1|RUNX3|CSF1R|BCL2A1D|PLCG2|PIP4K2A|KLF2|MERTK|HLF|PREX1|G6PDX|WASF2|SPI1|HP|CD1D1|TNFRSF11A|CLCF1|DHTKD1|TOP2A|RHOH|EGR1|BATF3|SSBP3|BATF2|LYN|PRG4|HERC6|RB1|CARD11|GADD45G|UBD|TXNRD2|…
51186	1.6e-30	3.04e-28	99	cofactor metabolic process	85	14	ALAD|ALDH1L1|EHHADH|PPCS|ACSS2|NMRK1|PDHB|TPK1|CES1D|AKR7A5|HMGCL|VNN3|ACAA2|PDXK|NCF2|PCBD2|PCBD1|SUCLG2|SUCLG1|QDPR|CYP1A2|CROT|MDH1|NMNAT1|ALDOA|COASY|ACADSB|AHCY|FDX1|ALDOC|PAH|GPD1L|SLC11A2|PEMT|GNMT|GCDH|FDXR|IDH3B|ABCB6|DHFR|MLYCD|HEBP1|DCXR|ASPDH|G6PDX|ACOT1|ACOT4|ACOT3|PKM|ACOT9|MTHFD1|MCCC2|MTHFD2|AGPAT6|ALAS1|AKR1C6|HMOX1|MCEE|ACOT12|VKORC1|ADCK3|SUCLA2|DHTKD1|SARDH|NAPRT1|AR|GM5506|AC…
2697	2.37e-19	2.17e-17	99	regulation of immune effector process	20	79	A2M|F2RL1|PGLYRP1|TGFB3|TLR2|TLR3|TLR4|IL10|TLR9|APOA2|HTRA1|IFNG|CFH|SPN|IL27|SERPING1|CCR7|CD37|UNC13D|CD59B|CD59A|CCR2|GBP4|MDH1|MAVS|RBP4|CCL2|FGR|DUSP10|CCL5|CD74|IRAK3|IL12RB1|FCER1G|NTHL1|DHX58|PHB|NDFIP1|HILPDA|FCGR1|AIM2|FCGR3|CD55|CD300A|FABP1|SASH3|H2-D1|FES|CD1D1|NOD2|TMEM173|CD93|SH2D1B1|CLCF1|4632428N05RIK|HMOX1|DDX60|LBP|PAK1|DPP4|IFNLR1|H2-K1|LYN|2610528J11RIK|WAS|IL20RB|ULBP1|TRE…
8610	8.12e-15	4.51e-13	97	lipid biosynthetic process	69	28	TM7SF2|CYB5R3|SC5D|IMPA1|0610007P14RIK|PTGS1|G6PDX|EPT1|SGMS1|ACSS2|PEX7|RDH9|PECR|AGPAT6|APOA2|ELOVL5|INSIG2|AKR1C6|FITM1|ANG|APOE|ELOVL3|CYP7A1|ELOVL2|INSIG1|SRD5A1|ELOVL6|PCYT2|AR|PLD1|PIGZ|SPTLC2|PIGX|DECR2|LPCAT2|CDS1|LPIN1|PNPLA3|TECR|DGAT2|CYP27A1|PTGDS|PYURF|HSD11B1|H2-KE6|INPP4A|AKR1D1|SLC27A2|SLC27A5|ALOX12|HSD3B2|MYO5A|HSD17B11|HSD3B3|HSD3B1|HSD17B2|FDX1|HSD3B5|PTPLAD2|ST8SIA3|CD74|ALD…
16337	1.21e-13	5.62e-12	97	single organismal cell-cell adhesion	22	75	S100A8|ELF4|FERMT3|PREX1|F2RL1|S100A9|PTPN22|RORC|CD1D1|CXCL12|BATF|CD48|ACTG1|CD44|CD93|CLEC4E|CXCR4|WWP1|IFNG|IL1B|ADAM8|NT5E|DPP4|SPN|CYR61|RHOH|EGR1|EGFR|ICAM1|ICOSL|CD3D|RELB|CLIC1|WAS|FLNA|GPR98|CARD11|CCR7|GADD45G|GNAS|LCP1|PARD3|LIMS2|CYP1B1|TNF|SOX4|RSAD2|ITGB2|ITGB3|CDH2|SOX9|IL7R|CCL5|TNFRSF4|APBB1IP|ADA|CD74|VCAM1|SLC11A1|FGG|DOCK2|FGA|ITGAX|RAC2|FGB|ITGB7|ICOS|PVRL3|ZAP70|FCER1G|VMP1…
2694	5.19e-16	3.35e-14	96	regulation of leukocyte activation	12	84	AIF1|F2RL1|PGLYRP1|PTPN22|TNFSF14|RORC|TLR4|CD1D1|FES|SLFN1|IL10|TLR9|HSPH1|NOD2|MYD88|CDKN2A|CLCF1|HMOX1|4632428N05RIK|IFNG|IL1B|PAK1|LBP|ADAM8|TNIP2|DPP4|SPN|ICOSL|LYN|BST1|IL27|AHR|CARD11|CD38|CD37|CCR7|CD86|UNC13D|IL20RB|CD59B|CD80|ULBP1|CCR2|H2-AA|PRDM1|TNFAIP8L2|CCL2|FGR|IL4RA|SHPK|ZBTB16|CCL5|IL7R|CTLA2A|TNFRSF4|CD74|ADA|VCAM1|IL12RB1|ICOS|PYCARD|SFTPD|TFF2|ZAP70|FCER1G|IL2RG|THBS1|ZC3H12D…
43900	1.23e-14	6.7e-13	91	regulation of multi-organism process	20	71	APOBEC3|RNASEL|LY86|F2RL1|TLR2|PRDX4|IL10|ISG20|ACVR1B|TMEM173|NOD2|MYD88|ISG15|CD93|HTRA1|APOE|DDX60|OASL1|IFNG|LTF|LBP|NOS2|TOP2A|MX2|SPN|MVB12B|IFNLR1|APCS|ELANE|2610528J11RIK|INHBB|CD37|CCR5|PTGDS|SLPI|TREM1|PRDM1|OAS1A|GBP4|CTSG|MDH1|CXCL1|MAVS|MBL2|TNF|IFITM2|IFITM3|OAS3|PML|HIST2H3C2|RSAD2|NUP93|HIST2H3C1|PPM1B|CCL5|CCL4|ADA|TIMP1|RAB7|TRIM30A|IL12RB1|P2RY2|TAP2|TAP1|PYCARD|IRG1|NTHL1|DHX5…
52547	4.92e-12	1.73e-10	88	regulation of peptidase activity	19	69	A2M|PZP|S100A8|MMP9|SORL1|S100A9|SERPINA3F|TNFSF14|SERPINA3C|PMAIP1|SERPINA3A|BAK1|GPX1|NLRC4|CDKN2A|CD44|SERPINA7|CTGF|SERPINA6|SERPINA5|SERPINE1|ITIH4|ITIH3|SPIC|CYR61|NGP|NDUFA13|SERPING1|NLRP3|PLAUR|SERPINA3K|SERPINA3N|SERPINA3M|TNFRSF10B|SERPINF1|SERPINA3G|CST7|PRDX6|SERPINA3I|PEBP1|WFDC1|SLPI|ALOX12|XDH|SERPINA10|TNF|SERPINA12|C3|MGMT|PML|HSPA1B|TIMP3|CTLA2B|STFA2|TIMP1|NAIP6|SLC11A2|FIS1|S…
40017	3.61e-13	1.56e-11	88	positive regulation of locomotion	13	75	RARRES2|AIF1|MMP9|BCAR1|F2RL1|TLR2|TNFSF14|HP|CXCR2|CXCL11|MMP3|CXCL12|CXCL10|ACVR1B|S1PR1|IFNG|SERPINE1|IL1B|LBP|ADAM8|IL1A|CYR61|EGFR|ICAM1|PLD1|ADAM10|LYN|CMKLR1|F7|IRS1|CCR7|CCR5|CCR2|PLA2G7|TMSB4X|ALOX12|CXCL1|MEGF8|GCNT2|CYP1B1|CCL2|FGR|ERBB4|CCR1|CXCL2|CXCL9|ITGB3|SOX9|CCL5|CCL4|CD74|CCL24|TRIM30A|GLIPR2|P2RY6|RAC2|P2RY2|PYCARD|ADRA2A|THBS1|ANGPTL3|CSF1R|FN1|SCO1|NOX4|PTPRC|SELL|ITGA2|MYO1…
2683	7.2e-15	4.05e-13	88	negative regulation of immune system process	12	76	A2M|F2RL1|TGFB3|PGLYRP1|PTPN22|CXCR2|C1QC|CXCL12|FCRL5|SLFN1|IL10|TLR9|GATA2|GPX1|NLRC5|NOD2|APOA2|CDKN2A|SH2D1B1|CD44|HTRA1|HMOX1|4632428N05RIK|PAK1|ADAM8|SPN|APCS|LYN|SERPING1|CD37|CD86|IL20RB|CD59B|CD59A|CCR2|H2-AA|PRDM1|TNFAIP8L2|5430435G22RIK|OLFM4|TNF|CCR1|IL4RA|COL3A1|DUSP10|ZBTB16|PPM1B|SOX9|IL7R|TNFRSF4|ADA|CD74|IRAK3|TRIM30A|LPXN|NR1D1|UBASH3B|TAP2|TAP1|TFF2|SFTPD|FCER1G|THBS1|IRG1|DHX5…
1819	3.61e-19	3.17e-17	88	positive regulation of cytokine production	8	80	TLR1|F2RL1|TLR2|TLR3|TLR4|CD1D1|TLR7|TLR8|IL17RA|IL10|TLR9|TMEM173|NOD2|APOA2|MYD88|CASP4|CLEC4E|HPSE|IFNG|SERPINE1|IL1B|AF251705|LBP|ADAM8|CASP1|LTB|IL1A|SPN|ICOSL|IL27|ELANE|NLRP3|CLEC4N|CRHR2|CARD11|CCR7|IL20RB|CCR5|ULBP1|CCR2|RNF135|5430435G22RIK|MAVS|CCL3|CYP1B1|CCL2|TNF|FGR|C3|IL4RA|RSAD2|GPRC5B|CCL5|CCL4|CD74|IL12RB2|SLC11A1|IL12RB1|RASGRP1|P2RY2|PYCARD|ADRA2A|HEG1|FCER1G|THBS1|DHX58|CD28|…
43410	4.39e-11	1.31e-09	87	positive regulation of MAPK cascade	24	63	LEPR|F2RL1|EZH2|TGFB3|WWC1|TLR3|TLR4|HP|SCIMP|TLR9|MAP3K6|NOD2|MYD88|TNFRSF11A|CD44|CTGF|MAP3K8|IL1B|PAK1|LEPROT|GAREM|ADAM8|ADCK4|IL1A|MAP2K6|GHR|EGFR|ICAM1|AR|MADD|ESR1|PRKCD|OSM|CRHR2|ADRB2|CCR7|KSR2|GADD45G|SEMA4C|LRRK2|MAP3K13|XDH|GCNT2|FGFR3|TNF|ERBB4|C3|CCR1|MAP4K1|ITGB3|CDH2|CD74|GLIPR2|GCKR|FGG|CHIL1|FGA|FGB|RASGRP1|MAP3K1|PYCARD|ADRA2A|TFF2|ADRA2B|THBS1|TRAF4|CSF1R|SCO1|NOX4|FZD8|PTPRC|…
52548	6.01e-13	2.53e-11	87	regulation of endopeptidase activity	19	68	A2M|PZP|S100A8|MMP9|SORL1|S100A9|SERPINA3F|TNFSF14|SERPINA3C|PMAIP1|SERPINA3A|BAK1|GPX1|NLRC4|CDKN2A|CD44|SERPINA7|CTGF|SERPINA6|SERPINA5|SERPINE1|ITIH4|ITIH3|SPIC|CYR61|NGP|NDUFA13|SERPING1|NLRP3|PLAUR|SERPINA3K|SERPINA3N|SERPINA3M|TNFRSF10B|SERPINF1|SERPINA3G|CST7|PRDX6|SERPINA3I|PEBP1|WFDC1|SLPI|ALOX12|XDH|SERPINA10|TNF|SERPINA12|C3|MGMT|PML|HSPA1B|TIMP3|CTLA2B|STFA2|TIMP1|NAIP6|SLC11A2|FIS1|S…
51272	2.68e-13	1.19e-11	87	positive regulation of cellular component movement	13	74	RARRES2|AIF1|MMP9|BCAR1|F2RL1|TLR2|TNFSF14|HP|CXCR2|CXCL11|MMP3|CXCL12|CXCL10|ACVR1B|S1PR1|IFNG|SERPINE1|IL1B|LBP|ADAM8|IL1A|CYR61|EGFR|ICAM1|PLD1|ADAM10|LYN|CMKLR1|F7|IRS1|CCR7|CCR5|CCR2|PLA2G7|TMSB4X|ALOX12|CXCL1|MEGF8|GCNT2|CYP1B1|CCL2|FGR|ERBB4|CCR1|CXCL2|CXCL9|ITGB3|SOX9|CCL5|CCL4|CD74|CCL24|GLIPR2|P2RY6|RAC2|P2RY2|PYCARD|ADRA2A|THBS1|ANGPTL3|CSF1R|FN1|SCO1|NOX4|PTPRC|SELL|ITGA2|MYO1F|CCL19|…
6935	2.09e-12	7.97e-11	87	chemotaxis	13	74	RARRES2|S100A8|PREX1|BCAR1|S100A9|RETNLG|CXCR2|FES|CXCL11|CXCL12|CXCL10|CCRL2|EAR2|S1PR1|SAA2|CXCR4|SAA1|IFNG|CXCR6|IL1B|LBP|ADAM8|XCR1|TUBB3|CYR61|EGR2|PTPRM|LYN|CMKLR1|FLOT1|SAA3|ACKR4|CCR7|CCR5|CCR2|TREM1|TREM3|BIN2|CXCL1|CCL3|HMGB2|CCL2|CCR1|CXCL2|FPR1|CXCL9|CCL8|ITGB2|ITGB3|FPR2|CCL5|CCL4|CCL7|CCL6|VCAM1|CCL24|TYMP|CCL22|DOCK2|RAC2|FCER1G|AMICA1|LECT2|RUNX3|SCO1|VAV3|NR4A1|CCL19|NCKAP1L|EVL|…
42330	2.44e-12	9.03e-11	87	taxis	13	74	RARRES2|S100A8|PREX1|BCAR1|S100A9|RETNLG|CXCR2|FES|CXCL11|CXCL12|CXCL10|CCRL2|EAR2|S1PR1|SAA2|CXCR4|SAA1|IFNG|CXCR6|IL1B|LBP|ADAM8|XCR1|TUBB3|CYR61|EGR2|PTPRM|LYN|CMKLR1|FLOT1|SAA3|ACKR4|CCR7|CCR5|CCR2|TREM1|TREM3|BIN2|CXCL1|CCL3|HMGB2|CCL2|CCR1|CXCL2|FPR1|CXCL9|CCL8|ITGB2|ITGB3|FPR2|CCL5|CCL4|CCL7|CCL6|VCAM1|CCL24|TYMP|CCL22|DOCK2|RAC2|FCER1G|AMICA1|LECT2|RUNX3|SCO1|VAV3|NR4A1|CCL19|NCKAP1L|EVL|…
51346	3.54e-11	1.08e-09	86	negative regulation of hydrolase activity	24	62	A2M|PZP|MMP9|LEPR|SORL1|SERPINA3F|TNFSF14|GM6484|SERPINA3C|SERPINA3A|TLR9|SH2D4A|GPX1|NLRC4|APOA2|CD44|SERPINA7|SERPINA6|SERPINA5|SERPINE1|ITIH4|RGN|LTF|NOS3|ITIH3|SPIC|LEPROT|APCS|NGP|GZMA|PTPRN2|SERPING1|FARP1|PLAUR|SERPINA3K|SERPINA3N|SERPINA3M|SERPINF1|SERPINA3G|CST7|PRDX6|SERPINA3I|PEBP1|WFDC1|SLPI|SORT1|LRRK2|PPP4R4|SERPINA10|TNF|SERPINA12|C3|EGLN1|HSPA1B|TIMP3|CTLA2B|STFA2|TIMP1|NAIP6|PLIN…
2000147	1.4e-13	6.43e-12	86	positive regulation of cell motility	13	73	RARRES2|AIF1|MMP9|BCAR1|F2RL1|TLR2|TNFSF14|HP|CXCR2|CXCL11|MMP3|CXCL12|CXCL10|ACVR1B|S1PR1|IFNG|SERPINE1|IL1B|LBP|ADAM8|IL1A|CYR61|EGFR|ICAM1|PLD1|ADAM10|LYN|CMKLR1|F7|IRS1|CCR7|CCR5|CCR2|PLA2G7|TMSB4X|ALOX12|CXCL1|GCNT2|CYP1B1|CCL2|FGR|ERBB4|CCR1|CXCL2|CXCL9|ITGB3|SOX9|CCL5|CCL4|CD74|CCL24|GLIPR2|P2RY6|RAC2|P2RY2|PYCARD|ADRA2A|THBS1|ANGPTL3|CSF1R|FN1|SCO1|NOX4|PTPRC|SELL|ITGA2|MYO1F|CCL19|NCKAP1…
30335	7.14e-14	3.5e-12	85	positive regulation of cell migration	13	72	RARRES2|AIF1|MMP9|BCAR1|F2RL1|TLR2|TNFSF14|CXCR2|CXCL11|MMP3|CXCL12|CXCL10|ACVR1B|S1PR1|IFNG|SERPINE1|IL1B|LBP|ADAM8|IL1A|CYR61|EGFR|ICAM1|PLD1|ADAM10|LYN|CMKLR1|F7|IRS1|CCR7|CCR5|CCR2|PLA2G7|TMSB4X|ALOX12|CXCL1|GCNT2|CYP1B1|CCL2|FGR|ERBB4|CCR1|CXCL2|CXCL9|ITGB3|SOX9|CCL5|CCL4|CD74|CCL24|GLIPR2|P2RY6|RAC2|P2RY2|PYCARD|ADRA2A|THBS1|ANGPTL3|CSF1R|FN1|SCO1|NOX4|PTPRC|SELL|ITGA2|MYO1F|CCL19|NCKAP1L|I…
6066	1.48e-20	1.44e-18	84	alcohol metabolic process	58	26	TM7SF2|CYB5R3|SLC5A3|SC5D|IMPA1|0610007P14RIK|LEPR|SORL1|G6PDX|SGMS1|TTR|PECR|AGPAT6|APOA2|SMPDL3B|INSIG2|SAA1|APOE|CYP7A1|INSIG1|MIOX|CAT|LEPROT|AR|SPTLC2|PCTP|PNPLA1|LPCAT2|EBPL|DHRS3|DHRS4|DGAT2|CYP27A1|PRDX6|AKR1B10|AKR1D1|RBP4|SORD|CYP1B1|FDX1|ADH5|APOC1|ABHD3|ABCA2|ABCA1|ACAT2|APLP2|ALDH3A2|ALDH1A1|ISYNA1|LPCAT1|BCHE|ADH1|ADH4|APOBR|APOC3|PEMT|SCARB1|PRKAA2|FGL1|ANGPTL3|SOAT1|SREBF1|CEBPA|A…
43269	0.00452	0.0253	84	regulation of ion transport	26	58	ATP1B3|TRPV2|MMP9|PINK1|GJA1|FCRL5|CXCL12|TLR9|GSTM7|CXCL10|BAK1|PLCB4|TNFRSF11A|CXCR4|APOE|KCNK5|SERPINE1|MT2|RGN|IL1B|CHRNA4|NOS3|MAP2K6|IL1A|AKT3|ICAM1|SGK1|SLC25A4|NOS1AP|LYN|STIM2|CTSS|CLIC1|PRKCD|PRKCB|CRHR2|ADRB2|KCNT2|HTR7|AI118078|GNAS|FXYD1|CXCL1|MYO5A|CLCN2|TNF|KCNA2|CCR1|PML|ITGB3|FXYD5|CCL5|CCL4|TPCN1|TPCN2|GPD1L|VDR|TMEM37|UBASH3B|ARG2|P2RY2|GSTO1|ENTPD1|THBS1|SLC31A2|ACSL4|ACSL5|MA…
6732	1.59e-26	2.37e-24	83	coenzyme metabolic process	72	11	ASPDH|ALDH1L1|EHHADH|G6PDX|ACOT1|PPCS|ACSS2|NMRK1|PDHB|ACOT4|ACOT3|TPK1|MTHFD1|ACOT9|PKM|MTHFD2|MCCC2|AGPAT6|MCEE|ACOT12|VKORC1|CES1D|DHTKD1|SUCLA2|ADCK3|SARDH|HMGCL|VNN3|NAPRT1|ACAA2|PDXK|PCBD2|NCF2|SUCLG2|PCBD1|GM5506|SUCLG1|ACNAT1|QDPR|PFKP|COQ9|DGAT2|PANK1|PRDX6|PKLR|CROT|NMNAT1|MDH1|ALDOA|COASY|ACADSB|AHCY|FDX1|ALDOC|HK2|NFS1|SHPK|PAH|PIPOX|GCH1|GPD1L|FMO1|FMO2|HK3|NUDT7|FASN|HAAO|PEMT|DMGDH…
6790	7.03e-24	8.75e-22	82	sulfur compound metabolic process	67	15	ARSG|EHHADH|PNKD|G6PDX|ACOT1|ACSS2|DSE|AGXT|PDHB|ACOT4|ACOT3|GSTM7|TPK1|MTHFD1|ACOT9|GSTM1|GPX1|GSTM2|AGPAT6|GSTM4|HPSE|MCEE|SULT1A1|GPX3|ACOT12|GSTZ1|CES1D|SULT1E1|SUCLA2|HMGCL|IDUA|GHR|ACAA2|SQRDL|ALDH5A1|SUCLG2|SUCLG1|ACNAT1|GSTT1|GSTT2|GSTT3|HAGH|CTH|DGAT2|SULT1B1|BHMT|PCYOX1|GSTP1|ACADSB|AHCY|MAMDC2|TXN2|ETHE1|NFS1|DCN|GCLM|PIPOX|CSAD|GSTK1|NUDT7|FASN|PEMT|IDH1|GLO1|HS6ST1|SULT1C2|GNMT|PAPSS…
51249	4.93e-14	2.46e-12	82	regulation of lymphocyte activation	10	72	AIF1|PGLYRP1|PTPN22|TNFSF14|RORC|TLR4|CD1D1|SLFN1|IL10|TLR9|HSPH1|NOD2|MYD88|CDKN2A|CLCF1|4632428N05RIK|IFNG|IL1B|PAK1|ADAM8|TNIP2|DPP4|SPN|ICOSL|LYN|BST1|IL27|AHR|CARD11|CD38|CCR7|CD86|IL20RB|CD59B|CD80|ULBP1|CCR2|H2-AA|PRDM1|TNFAIP8L2|CCL2|IL4RA|ZBTB16|CCL5|IL7R|CTLA2A|TNFRSF4|ADA|CD74|VCAM1|IL12RB1|ICOS|PYCARD|ZAP70|SFTPD|IL2RG|ZC3H12D|CD28|H60A|PTPRC|IL2RA|VAV3|H2-M3|NDFIP1|NCKAP1L|H2-AB1|SLA…
6520	8.44e-20	7.99e-18	81	cellular amino acid metabolic process	68	13	ALDH1L1|NIT2|AMT|PRDX4|AGXT|HIBADH|AFMID|FAH|AUH|GOT2|MTHFD1|MTHFD2|GSTZ1|NOS3|ACAD8|NOS2|SARDH|DDAH1|HPD|GHR|AADAT|ALDH6A1|DDC|GATM|ALDH5A1|OTC|HAL|PROSC|CTH|BHMT|ABAT|PCYOX1|UROC1|PRODH|PYCRL|AHCY|ASS1|NFS1|DPYS|ASNS|EGLN1|PAH|GCLM|CCBL2|PIPOX|GCH1|GLS2|DCT|SERINC3|IVD|CSAD|ARG2|PEMT|SRR|DMGDH|GCSH|ALDH4A1|GNMT|PET112|NOX4|BCKDHA|SHMT1|SHMT2|ACY1|UPB1|HOGA1|IDO2|SDSL|HGD|IDO1|ADI1|AMDHD1|PLSCR1…
44282	4.64e-29	8.22e-27	80	small molecule catabolic process	66	14	ACOX2|ALDH1L1|IMPA1|EHHADH|AMT|ESD|AGXT|ACOT4|HIBADH|AFMID|FAH|AUH|PEX7|GOT2|SMPDL3B|APOE|CYP7A1|MIOX|CES1F|GSTZ1|CES1D|NOS3|ACAD8|NOS2|HADH|IDUA|HPD|AADAT|ALDH6A1|ACAA2|ALDH5A1|ACADS|OTC|HAL|CYP26A1|LPIN1|ACADVL|PCYOX1|UROC1|AKR1D1|SLC27A2|CROT|PRODH|HACL1|SORD|AHCY|ADH5|PAH|PIPOX|IVD|ADH1|CSAD|OXCT1|ARG2|ADH4|ABCD2|ABCD3|GCSH|BDH2|SCARB1|ACAA1A|IRG1|BCKDHA|SHMT1|CYP46A1|HOGA1|IDO2|SDSL|CYP4F14|…
90407	4.66e-10	1.17e-08	80	organophosphate biosynthetic process	54	26	ATP5D|ATP5E|ASPDH|ADCY4|ADCY1|IMPA1|ATP5B|LDHD|G6PDX|PPCS|EPT1|SGMS1|NMRK1|TPK1|MTHFD1|PKM|AGPAT6|APOA2|SMPDL3B|FITM1|OASL2|GUCY1A2|ATP5O|PCYT2|ATP5H|IMPDH1|NT5E|ATP5K|ATP5J|NAPRT1|PLD1|PDXK|PIGZ|SPTLC2|PIGX|NDUFA10|LPCAT2|CDS1|UMPS|NME3|PANK1|PKLR|PYURF|INPP4A|NMNAT1|ALDOA|COASY|FGGY|FN3K|NFS1|OAS2|ATP5G1|ATP5G3|ADA|CMPK2|ISYNA1|LPCAT1|ENTPD8|HAAO|PEMT|UCK1|PAPSS2|ACSL5|ATP5J2|AK3|AK2|NADK|NPR2|…
50708	2.62e-12	9.6e-11	80	regulation of protein secretion	24	56	FOXA2|TLR1|F2RL1|TLR2|TGFB3|PDE3B|GJA1|TLR4|TLR8|IL10|C2CD2L|TLR9|NOD2|APOA2|CASP4|CLEC4E|ANG|IFNG|MT2|IL1B|AF251705|NOS2|HADH|CASP1|HCAR2|IL1A|GHR|LYN|MADD|SOCS1|NR0B2|PDE4C|NLRP3|IRS1|CLEC4N|INHBB|MAP4K4|CRHR2|CD38|CCR7|CCR5|ABAT|RBP4|CCL3|TNF|FGR|IL4RA|SOX4|RSAD2|CCL5|TNFRSF4|FGG|EZR|FGA|NR1D1|FGB|RASGRP1|OXCT1|PYCARD|ADRA2A|ADRA2B|SRGN|CSF1R|SREBF1|TLR11|TMBIM6|ANXA1|EXPH5|PARK2|AIM2|SIRT3|GC…
50727	2.08e-22	2.44e-20	80	regulation of inflammatory response	15	65	IER3|A2M|S100A8|S100A9|TLR2|PGLYRP1|TLR3|TLR4|IL17RA|IL10|TLR9|GPX1|NOD2|MYD88|CASP4|TNFRSF11A|APOE|CLCF1|SERPINE1|CFH|IL1B|LBP|ADAM8|CASP1|NT5E|SPN|GHR|EGFR|LYN|SOCS3|SERPING1|CTSS|NLRP3|ADRB2|CCR7|IL20RB|SERPINF1|CD59B|CCR5|CD59A|CCR2|WFDC1|GSTP1|TNFAIP8L2|SBNO2|SIGLECE|CCL3|IL1R1|TNF|C3|C6|DUSP10|ACP5|SHPK|GPRC5B|CCL5|CTLA2A|ADA|CCL24|ALOX5AP|TGM2|PYCARD|SERPINC1|TFF2|FCER1G|IRG1|CD28|TLR11|IL…
19221	4.14e-21	4.21e-19	80	cytokine-mediated signaling pathway	10	70	OSMR|LEPR|IL21R|CXCR2|CXCL11|CXCL12|IL17RA|CXCL10|IL17RB|CCRL2|MYD88|TNFRSF11A|CXCR4|IL1RAP|CXCR6|IL1B|CSF2RB|LEPROT|TNIP2|EBI3|IFNGR1|IL1A|CSF2RA|IFNLR1|GHR|EGR1|IL18RAP|CMKLR1|SOCS3|SOCS1|LIFR|ACKR4|OSM|CCR7|IL20RB|CCR5|CCR2|CXCL1|IL1R2|IL1R1|CCL2|IL22RA1|TNF|CSF2RB2|CCR1|IFITM3|IL4RA|CXCL2|CXCL9|IL7R|CCL5|TNFRSF4|CD74|IL12RB2|IRAK3|ACSL1|IL12RB1|IL10RA|PYCARD|TFF2|IIGP1|IL2RG|CSF1R|SCO1|CEBPA|…
51222	5.06e-09	1.07e-07	79	positive regulation of protein transport	22	57	SORL1|F2RL1|TLR2|TGFB3|TLR3|TNFSF14|GJA1|PINK1|TLR4|EPT1|TLR7|IL10|C2CD2L|TLR9|TMEM173|NOD2|CASP4|STARD7|CLEC4E|ANG|IFNG|IL1B|AF251705|LEPROT|CASP1|HCAR2|IL1A|GHR|EGFR|NR0B2|NLRP3|FLNA|CLEC4N|CD38|CCR7|CCR5|ABAT|CSF3|MAVS|RBP4|CCL3|TNF|CCL2|FGR|ERBB4|IL4RA|SOX4|TNFRSF4|GLS2|FIS1|FGG|EZR|FGA|ITGAX|HNMT|RAC2|FGB|RASGRP1|OXCT1|PYCARD|PEMT|WIPF1|CSF1R|MICALL2|IL18R1|CNST|HCLS1|EXPH5|CCL19|AIM2|SIRT3|…
46649	9.3e-11	2.59e-09	79	lymphocyte activation	12	67	ELF4|PREX1|F2RL1|SPI1|PTPN22|RORC|TLR4|CD1D1|SKAP2|CXCL12|BATF|CD48|BAK1|CLEC4E|CXCR4|CLCF1|WWP1|IFNG|CHRNA4|IMPDH1|DPP4|SPN|RHOH|EGR1|ICAM1|ICOSL|CD3D|RELB|PRKCD|WAS|AHR|PRKCB|CARD11|CD86|CCR7|UNC13D|ULBP1|GADD45G|LCP1|PRF1|SOX4|RSAD2|ITGB2|IL7R|TNFRSF4|APBB1IP|ADA|CD74|SLC11A1|DOCK2|LYL1|ZAP70|FCER1G|AMICA1|CD28|SCO1|FZD8|H60A|IL18R1|PTPRC|IL2RB|H2-M3|ANXA1|FCGR4|CCL19|H2-AB1|SLAMF1|CD180|CBLB|…
8202	5.85e-27	9.55e-25	78	steroid metabolic process	61	17	TM7SF2|CYB5R3|SC5D|0610007P14RIK|LEPR|SORL1|G6PDX|APOA2|UGT1A7C|INSIG2|AKR1C6|SERPINA6|SAA1|APOE|SULT1A1|CYP7A1|INSIG1|SRD5A1|SULT1E1|CAT|LEPROT|AR|SULT2A1|SULT2A2|PCTP|ESR1|CYP1A2|CYP2E1|RDH1|TECR|EBPL|G6PC|DHRS4|CYP27A1|SULT1B1|HSD11B1|H2-KE6|AKR1D1|SLC27A2|SLC27A5|HSD3B2|HSD17B11|HSD3B3|HSD3B1|CYP1B1|HSD17B2|FDX1|HSD3B5|TIPARP|APOC1|ABCA2|ABCA1|ACAT2|APLP2|APOBR|APOC3|HSD17B6|SCARB1|PRKAA2|FGL…
42493	4.8e-19	4.16e-17	78	response to drug	54	24	CYP2J5|CYP2D10|ALAD|SLC22A18|APOBEC1|CYP2C69|MMP9|CYP2C68|TLR2|MMP7|GSTM1|FOS|SLC1A2|GSTM3|CDKN2A|SERPINA7|AKR1C6|SERPINE1|IL1B|SRD5A1|HADH|CASP1|SLC22A1|CYP2C55|CYP2C54|PTPRM|ABCB11|CYP2C29|CYP2B13|CYP1A2|CYP2E1|JUNB|PRKCB|CYP2C50|CD38|ABCB1A|CYP2A5|CYP2D26|ABAT|GNAS|CROT|CYP2A4|SLC38A3|CYP2C44|CYP2F2|CYP2B9|CYP2C40|SLC47A1|GCLM|ALDH1A1|CYP2A12|BCHE|PEMT|PRKAA2|CYP2C70|CYP2G1|CYP2C37|CARD9|VAV3|…
7167	0.00124	0.00838	77	enzyme linked receptor protein signaling pathway	22	55	ACVRL1|BCAR1|BTC|FST|TGFB3|HP|FES|FOXO4|IQGAP1|BTK|LNPEP|ACVR1B|FOS|JADE2|MYD88|CTGF|4632428N05RIK|ZYX|GAREM|ADCK4|GHR|EGFR|EGR1|AR|LYN|BAIAP2|LIFR|PIGR|IRS1|DDIT4|INHBB|DOK1|DOK2|ROR1|SORT1|LCP2|MVP|MEGF8|GCNT2|FGFR3|CCL2|FGR|ERBB4|VIM|TIPARP|COL3A1|PML|SOX9|RGMB|AKT1S1|CEP57|MAP3K1|ZAP70|CSF1R|SCO1|SREBF1|NGEF|PDK2|ALPK1|SMAD9|PTPRE|KLB|PDK4|AHI1|NPR2|HGF|STAT3|AFP|PRLR|CSRNP1|TRPS1|RASSF2|JAK3…
22407	1.97e-12	7.55e-11	77	regulation of cell-cell adhesion	10	67	AIF1|FERMT3|PTPN22|TNFSF14|RORC|CD1D1|CXCL12|SLFN1|HSPH1|CDKN2A|CD44|4632428N05RIK|IFNG|IL1B|ADAM8|DPP4|SPN|ICOSL|LYN|IL27|PRKCD|CARD11|ADRB2|CCR7|CD86|IL20RB|CCR5|CD59B|CD80|CCR2|H2-AA|GSTP1|ALOX12|TNFAIP8L2|GCNT2|CCL2|TNF|ASS1|IL4RA|ZBTB16|CCL5|IL7R|CTLA2A|ADA|CD74|VCAM1|FGG|IL12RB1|FGA|FGB|UBASH3B|ICOS|PYCARD|ZAP70|SFTPD|IL2RG|ZC3H12D|CD28|PTPRC|IL2RA|H2-M3|IL1RN|NDFIP1|NCKAP1L|H2-AB1|IDO1|ITG…
16053	8.33e-22	9.13e-20	76	organic acid biosynthetic process	59	17	SC5D|PTGS1|ACSS2|DSE|AGXT|BBOX1|GOT2|MTHFD1|RDH9|PKM|MTHFD2|PECR|ELOVL5|ELOVL3|CYP7A1|ELOVL2|RGN|ELOVL6|GATM|OTC|DECR2|TECR|CTH|PTGDS|PKLR|BHMT|ABAT|H2-KE6|GULO|AKR1D1|SLC27A2|SLC27A5|ALOX12|MYO5A|PYCRL|AHCY|ASS1|PTPLAD2|ASNS|PAH|CD74|GCH1|ALDH1A1|ALOX5AP|FASN|SRR|ALDH4A1|ALDH1A7|PRKAA2|GSTO1|SCD1|SHMT1|SHMT2|TBXAS1|FADS1|MCAT|HOGA1|FADS2|FAM213B|IDO1|PARK7|ADI1|GGT5|PLSCR1|CYP7B1|PLA2G4A|RDH10|A…
46394	8.33e-22	9.13e-20	76	carboxylic acid biosynthetic process	59	17	SC5D|PTGS1|ACSS2|DSE|AGXT|BBOX1|GOT2|MTHFD1|RDH9|PKM|MTHFD2|PECR|ELOVL5|ELOVL3|CYP7A1|ELOVL2|RGN|ELOVL6|GATM|OTC|DECR2|TECR|CTH|PTGDS|PKLR|BHMT|ABAT|H2-KE6|GULO|AKR1D1|SLC27A2|SLC27A5|ALOX12|MYO5A|PYCRL|AHCY|ASS1|PTPLAD2|ASNS|PAH|CD74|GCH1|ALDH1A1|ALOX5AP|FASN|SRR|ALDH4A1|ALDH1A7|PRKAA2|GSTO1|SCD1|SHMT1|SHMT2|TBXAS1|FADS1|MCAT|HOGA1|FADS2|FAM213B|IDO1|PARK7|ADI1|GGT5|PLSCR1|CYP7B1|PLA2G4A|RDH10|A…
46578	0.0019	0.0122	76	regulation of Ras protein signal transduction	23	53	PREX1|F2RL1|EZH2|RASGEF1B|ARHGAP15|RGL1|IQGAP1|ARHGAP22|S1PR1|RINL|APOE|RGN|RAPGEF5|MMD2|ARHGAP11A|DOCK11|ARHGAP9|ICAM1|PLXNB1|MADD|PTPRN2|ARHGEF6|FLOT1|ARHGEF19|PSD4|ARHGEF9|FARP1|ARHGAP26|ARHGAP25|ARHGAP30|CCR7|GNAS|DENND3|LRRK2|AGFG2|TBC1D9|COL3A1|CYTH4|GPR65|ABCA1|CDH2|MYO9A|ADAP1|CCL24|TAGAP|DOCK2|RASGRP1|ARHGAP42|PYCARD|RAP1GAP2|TBC1D30|MLLT4|FGD3|ARHGDIB|NGEF|LAMTOR4|VAV3|DOCK9|RGS19|NCKAP…
51056	0.00246	0.0154	76	regulation of small GTPase mediated signal transduction	23	53	PREX1|F2RL1|EZH2|RASGEF1B|ARHGAP15|RGL1|IQGAP1|ARHGAP22|S1PR1|RINL|APOE|RGN|RAPGEF5|MMD2|ARHGAP11A|DOCK11|ARHGAP9|ICAM1|PLXNB1|MADD|PTPRN2|ARHGEF6|FLOT1|ARHGEF19|PSD4|ARHGEF9|FARP1|ARHGAP26|ARHGAP25|ARHGAP30|CCR7|GNAS|DENND3|LRRK2|AGFG2|TBC1D9|COL3A1|CYTH4|GPR65|ABCA1|CDH2|MYO9A|ADAP1|CCL24|TAGAP|DOCK2|RASGRP1|ARHGAP42|PYCARD|RAP1GAP2|TBC1D30|MLLT4|FGD3|ARHGDIB|NGEF|LAMTOR4|VAV3|DOCK9|RGS19|NCKAP…
45860	2.01e-07	3.18e-06	75	positive regulation of protein kinase activity	24	51	CLSPN|TLR1|EZH2|TGFB3|TLR4|HP|IQGAP1|CAMKK1|TLR9|HSPH1|MAP3K6|NOD2|TNFRSF11A|ANG|MAP3K8|IL1B|LTF|MMD2|PAK1|ADAM8|ADCK4|MAP2K6|GHR|CYR61|EGFR|MADD|PIM1|PRKCD|MAP4K4|CCR7|CCND1|GADD45G|LRRK2|MAP3K13|TNF|FGGY|FN3K|MMD|MAP4K1|ITGB3|GPRC5B|CCL5|CD74|SLC11A1|GCKR|ACSL1|CHIL1|RASGRP1|MAP3K1|ADRA2A|ADRA2B|THBS1|TRAF4|SCO1|CSF1R|NOX4|FZD8|PTPRC|ALPK1|MAP2K3|IL1RN|CCL19|NCKAP1L|CENPE|STRADB|HGF|PDE6H|SOD1|…
35023	0.000515	0.00399	75	regulation of Rho protein signal transduction	22	53	PREX1|F2RL1|EZH2|RASGEF1B|ARHGAP15|RGL1|IQGAP1|ARHGAP22|S1PR1|RINL|APOE|RGN|RAPGEF5|ARHGAP11A|DOCK11|ARHGAP9|ICAM1|PLXNB1|MADD|PTPRN2|ARHGEF6|FLOT1|ARHGEF19|PSD4|ARHGEF9|FARP1|ARHGAP26|ARHGAP25|ARHGAP30|CCR7|GNAS|DENND3|LRRK2|AGFG2|TBC1D9|COL3A1|CYTH4|GPR65|CDH2|ABCA1|MYO9A|ADAP1|CCL24|TAGAP|DOCK2|RASGRP1|ARHGAP42|PYCARD|RAP1GAP2|TBC1D30|MLLT4|FGD3|ARHGDIB|NGEF|LAMTOR4|VAV3|DOCK9|RGS19|NCKAP1L|RG…
2237	2.06e-14	1.08e-12	74	response to molecule of bacterial origin	8	66	TLR1|TLR2|TLR4|CXCL11|IL10|TLR9|RAET1A|CXCL10|RAET1C|NOD2|MYD88|TNFRSF11A|IFNG|SERPINE1|GBP10|IL1B|NOS3|LBP|NOS2|CASP1|TNIP2|GBP6|PTGER2|NCF2|LYN|ELANE|NLRP3|JUNB|CD86|CCR7|CD80|CTSG|GBP2|GSTP1|CXCL1|CCL2|TNF|CCRN4L|LITAF|CXCL2|MAPKAPK3|CXCL9|DUSP10|ADH5|ACP5|SHPK|ABCA1|CCL5|CMPK2|IL12RB2|IRAK3|SLC11A1|NR1D1|TAP2|PYCARD|ZC3H12A|SCARB1|IRG1|MRC1|CARD9|H2-M3|FCGR4|IDO1|STAT1|CD180|CCL12|RPS6KA3|CXC…
9611	4.57e-13	1.94e-11	73	response to wounding	23	50	PPARA|ACVRL1|FERMT3|F2RL1|EZH2|GJA1|PKM|ACTG1|GPX1|SLC1A2|CD44|HPSE|HMOX1|PROZ|SERPINE1|VKORC1|PAK1|IFRD1|IL1A|CYR61|F11|ARHGEF19|SERPING1|F7|CLIC1|FLNA|VASH1|PROC|ADRB2|THBD|CCR2|GNAS|LCP1|NMNAT1|PARD3|NACA|SERPINA10|FGFR3|CCL2|ERBB4|C3|ENPP4|COL3A1|ITGB3|F13B|SLC11A1|FGG|FGA|PROCR|FGB|MAP3K1|KLKB1|SERPINC1|RTN4RL2|GP1BA|ENTPD1|AMICA1|PAPSS2|MYOF|FN1|PLEK|GALT|EVL|MUSTN1|SOD1|SRSF5|STXBP3A|SERPI…
32103	4.07e-18	3.2e-16	72	positive regulation of response to external stimulus	7	65	RARRES2|S100A8|AIF1|LY86|F2RL1|S100A9|TLR2|TLR3|TNFSF14|PINK1|TLR4|CXCR2|CXCL11|CXCL12|IL17RA|TLR9|CXCL10|NOD2|S1PR1|TNFRSF11A|DDX60|SERPINE1|IL1B|LBP|ADAM8|GHR|EGFR|ADAM10|CMKLR1|CTSS|F7|CCR7|CCR5|CCR2|PLA2G7|CXCL1|MEGF8|CCL3|TNF|CCL2|C3|CCR1|CXCL2|CXCL9|GPRC5B|CCL5|CCL4|CD74|CCL24|RAC2|ALOX5AP|TGM2|FCER1G|THBS1|IRG1|DHX58|FN1|CD28|TLR11|SELL|ITGA2|CCL19|NCKAP1L|IDO1|FCGR1|CD180|FCGR3|CDH13|PLA2…
72521	5.19e-13	2.2e-11	71	purine-containing compound metabolic process	52	19	ATP5D|ATP5E|ADCY4|ADCY1|UQCRC1|ATP5B|LDHD|PDE3B|PPCS|MTHFD1|PKM|MCCC2|UQCR10|MCEE|OASL2|GUCY1A2|ATP5O|DHTKD1|ATP5H|IMPDH1|NT5E|ATP5K|ATP5J|NUDT1|GM5506|PFKP|COQ9|PDE4C|G6PC|NME3|PANK1|PKLR|CROT|ALDOA|XDH|COASY|AHCY|NDUFB8|NDUFB9|ALDOC|ENPP4|HK2|OAS2|ATP5G1|ATP5G3|ADA|GCKR|HK3|NUDT7|PEMT|GNMT|PAPSS2|SHMT1|ATP5J2|NDUFA7|AK3|AK2|SAMHD1|NPR2|MACROD1|AMPD3|ACPP|SLC25A13|CHCHD10|GCK|MLYCD|SLC16A9|SDHC|…
51047	1.71e-07	2.74e-06	71	positive regulation of secretion	19	52	CYP2J5|SEPT5|S100A8|F2RL1|S100A9|TLR2|TGFB3|GJA1|PINK1|CXCL12|IL10|C2CD2L|NOD2|TNFRSF11A|CASP4|CLEC4E|ANG|CLCF1|RASL10B|IFNG|IL1B|CHRNA4|AF251705|CASP1|HCAR2|MAP2K6|IL1A|GHR|NR0B2|NLRP3|IRS1|CLEC4N|INHBB|CRHR2|CD38|CCR7|UNC13D|CCR5|NUCB2|ABAT|RBP4|CCL3|TNF|FGR|IL4RA|SOX4|TNFRSF4|RAB7|FGG|EZR|FGA|FGB|RASGRP1|OXCT1|P2RY2|PYCARD|FCER1G|CSF1R|RAB8B|EXPH5|AIM2|SIRT3|CYBA|GCK|CD274|IRF3|CHRNB2|AACS|CPB…
71396	2.13e-07	3.35e-06	71	cellular response to lipid	17	54	PPARA|RORC|TLR4|IL10|CXCL10|RAET1A|RAET1C|EAR2|MYD88|OCSTAMP|CYP7A1|IFNG|SERPINE1|NR2F6|GBP10|IL1B|NOS3|LBP|NOS2|TNIP2|EGFR|SGK1|GBP6|PTGER2|AR|LYN|ESR1|PIM1|NDUFA13|NR0B2|NLRP3|INHBB|CD86|DGAT2|CD80|GNAS|GBP2|GSTP1|TNF|CCL2|LITAF|SHPK|ABCA1|SOX9|CCL5|CMPK2|NAIP6|VDR|P2RY6|NR1D1|PYCARD|ZC3H12A|SCARB1|NAIP1|PRKAA2|IRG1|MRC1|PDK3|PDK4|ANXA1|FCGR4|NR4A1|STAT1|CD180|CCL12|NR1I3|CXCL16|IRF8|IRF3|FBXO3…
45861	1.08e-08	2.12e-07	71	negative regulation of proteolysis	16	55	A2M|PZP|MMP9|SORL1|SERPINA3F|TNFSF14|SERPINA3C|SERPINA3A|IL10|GPX1|NLRC4|CDKN2A|CD44|SERPINA7|SERPINA6|SERPINA5|SERPINE1|ITIH4|ITIH3|SPIC|NGP|CHAC1|SERPING1|PLAUR|SERPINA3K|SERPINA3N|SERPINA3M|CD59B|SERPINF1|SERPINA3G|CD59A|CST7|PRDX6|SERPINA3I|PEBP1|WFDC1|SLPI|LRRK2|SERPINA10|SERPINA12|C3|PML|HSPA1B|TIMP3|CTLA2A|CTLA2B|STFA2|TIMP1|NAIP6|SERPINA1A|NAIP5|SERPINC1|NAIP1|THBS1|CEP192|FETUB|NR4A1|SER…
31349	1.53e-21	1.63e-19	71	positive regulation of defense response	3	68	S100A8|TLR1|S100A9|F2RL1|TLR2|PGLYRP1|TLR3|GJA1|TLR4|TLR7|TLR8|IL17RA|TLR9|NLRC5|TMEM173|NOD2|NLRC4|TNFRSF11A|MYD88|SH2D1B1|DDX60|SERPINE1|IL1B|LBP|ADAM8|TNIP2|EGFR|CTSS|CD86|CCR7|CCR5|ULBP1|CCR2|CXCL1|MAVS|CCL3|TNF|C3|UNC93B1|MAPKAPK3|GPRC5B|CCL5|CD74|CCL24|RASGRP1|ALOX5AP|TGM2|PYCARD|FCER1G|SCARB1|DHX58|ZBP1|CD28|H60A|TLR11|CARD9|H2-M3|TLR13|ITGA2|IDO1|FCGR1|AIM2|FCGR3|PLSCR1|RPS6KA3|PLA2G4A|HP…
1901605	2.72e-21	2.8e-19	70	alpha-amino acid metabolic process	57	13	ALDH1L1|NIT2|AMT|PRDX4|AGXT|HIBADH|AFMID|FAH|GOT2|MTHFD1|MTHFD2|GSTZ1|NOS3|NOS2|SARDH|DDAH1|HPD|GHR|AADAT|ALDH6A1|GATM|ALDH5A1|OTC|HAL|PROSC|CTH|BHMT|UROC1|PRODH|PYCRL|AHCY|ASS1|NFS1|ASNS|PAH|EGLN1|GCLM|CCBL2|PIPOX|GCH1|GLS2|DCT|SERINC3|IVD|CSAD|ARG2|PEMT|SRR|DMGDH|ALDH4A1|GCSH|GNMT|NOX4|SHMT1|SHMT2|HOGA1|IDO2|SDSL|HGD|IDO1|ADI1|AMDHD1|PLSCR1|DHFR|GLS|GFPT2|PRODH2|GAMT|LIPC|CBS
31400	0.000363	0.00293	69	negative regulation of protein modification process	21	48	SORL1|G6PDX|SPI1|SLFN1|SPRY4|BAK1|CDKN2A|SH2D1B1|ISG15|PPP1R1B|APOE|ITPRIP|RGN|IL1B|PAK1|FAM129A|IBTK|LYN|LIMK1|SOCS3|C330021F23RIK|SOCS1|MLXIPL|RB1|PRKCD|PBLD1|DDIT4|GADD45G|PEBP1|GBP4|LRRK2|GSTP1|MVP|XDH|PARD3|PML|DUSP10|SOX4|GPD1L|IRAK3|AKT1S1|HEXIM1|INPP5J|UBASH3B|PYCARD|DNAJA1|PTPRC|CEP192|ACER2|CENPE|KLF15|PARK2|SAMSN1|PARK7|CAMK2N1|SIRT3|CCNB1|TSACC|CDKN1A|DUSP2|RGS2|CD300A|NLRP12|DEPTOR|F…
34109	8.68e-11	2.47e-09	69	homotypic cell-cell adhesion	11	58	S100A8|ELF4|FERMT3|PREX1|F2RL1|S100A9|PTPN22|RORC|CD1D1|CXCL12|BATF|ACTG1|CD48|CD44|CLEC4E|CXCR4|WWP1|IFNG|IL1B|DPP4|SPN|RHOH|EGR1|ICAM1|ICOSL|CD3D|RELB|CLIC1|WAS|FLNA|CARD11|CCR7|GADD45G|GNAS|LCP1|SOX4|RSAD2|ITGB2|ITGB3|IL7R|TNFRSF4|APBB1IP|ADA|CD74|SLC11A1|FGG|DOCK2|FGA|RAC2|FGB|ZAP70|FCER1G|AMICA1|SCO1|CD28|FZD8|IL18R1|PTPRC|PLEK|H2-M3|ANXA1|FCGR4|CCL19|CBLB|BCL2A1D|DSG2|TREML2|STXBP3A|H2-DMA
6897	7.25e-06	8.78e-05	69	endocytosis	9	60	MSR1|AIF1|ATP5B|WASF2|SORL1|CXCR2|MARCO|ASGR2|GATA2|RINL|APOE|NECAP2|GHR|PRG4|FLOT1|PLD4|ELANE|ACKR4|SIRPA|CD163|ELMO1|SIGLEC1|ADRB2|UNC13D|GRN|CCR2|SORT1|LRRK2|BIN2|SNX10|5430435G22RIK|SNX5|IFITM3|MAPKAPK3|ABCA1|RAB7|SLC11A1|LGALS3BP|DOCK2|EZR|APOBR|PSTPIP1|TGM2|PYCARD|SFTPD|FCER1G|SCARB1|THBS1|EHD4|HIP1|MRC1|OLR1|MYO1G|CD5L|FCGR1|ANXA3|FCGR3|RASSF4|CORO1A|CD300A|CXCL16|IRF8|RAB39|CLEC7A|MERTK|S…
46903	0.00158	0.0104	68	secretion	21	47	CYP2J5|AQP8|F2RL1|TLR2|MMP7|AGXT|BTK|EXOC3L4|GATA2|NLRC4|NOD2|AGPAT6|CTGF|CAT|PAK1|GHR|LYN|ABCB11|NLRP3|CCR7|CCND1|UNC13D|TREM1|TREM3|TNFAIP2|LCP2|MYO5A|XDH|ERBB4|CCR1|ABCA1|CCL5|GCGR|ADA|VDR|CHIL1|RASGRP1|FCER1G|VMP1|PCSK6|PCSK4|SCO1|RAB8B|PLEK|IL1RN|SYT12|ANXA1|MYO1G|MYO1F|SCRN3|SCRN2|ANXA3|USF2|AIM2|LIN7A|FCGR3|PLA2G4A|CORO1A|PRLR|CD300A|FBLN5|ABCC3|SPTBN2|MILR1|STXBP3A|MERTK|SMPD3|MYH10
6873	4.15e-05	0.000433	68	cellular ion homeostasis	19	49	GNA15|ATP1B3|ATP5B|F2RL1|GJA1|CXCR2|BAK1|GATA2|S1PR1|APOE|AQP11|HMOX1|MT2|RGN|MT1|IL1B|XCR1|GHR|IBTK|SGK1|ACO1|ESR1|STIM2|PRKCB|CD38|CCDC109B|CCR5|NUCB2|FXYD1|CXCL1|CCL3|HAMP2|CCL2|CCR1|CXCL2|PML|ITGB3|CCL5|APLP2|FTH1|RAB7|TPCN2|SLC11A2|VDR|FIS1|SLC11A1|P2RY2|TGM2|SLC31A2|SCO1|PTPRC|TBXAS1|TMBIM6|NDFIP1|ATP1A3|CCL19|SLAMF8|SOD1|GCK|CXCL13|PLCG2|ADRA1B|RAB39|JAK3|CP|ATP6V0A4|SCARA5|F2R
71900	9.82e-05	0.000922	68	regulation of protein serine/threonine kinase activity	19	49	TLR1|SORL1|EZH2|TGFB3|TLR4|HP|SPRY4|IQGAP1|TLR9|NOD2|CDKN2A|TNFRSF11A|APOE|IL1B|LTF|PAK1|ADAM8|ADCK4|MAP2K6|GHR|EGFR|LYN|MADD|PIM1|PRKCD|CCR7|CCND1|GADD45G|LRRK2|GSTP1|TNF|DUSP10|MAP4K1|CD74|IRAK3|GCKR|ACSL1|CHIL1|HEXIM1|RASGRP1|MAP3K1|PYCARD|ADRA2A|DNAJA1|ADRA2B|THBS1|TRAF4|SCO1|CSF1R|NOX4|FZD8|PTPRC|ALPK1|TNXB|MAP2K3|IL1RN|HGF|PDE6H|SOD1|CCNB1|CDKN1A|DUSP2|RGS2|CD300A|FBXO31|PTPN1|DUSP8|CBS
32489	0.00323	0.0198	68	regulation of Cdc42 protein signal transduction	19	49	PREX1|EZH2|RASGEF1B|ARHGAP15|RGL1|IQGAP1|ARHGAP22|S1PR1|RINL|APOE|RGN|RAPGEF5|ARHGAP11A|DOCK11|ARHGAP9|ICAM1|PLXNB1|MADD|PTPRN2|ARHGEF6|ARHGEF19|PSD4|ARHGEF9|ARHGAP26|FARP1|ARHGAP25|ARHGAP30|CCR7|GNAS|DENND3|LRRK2|AGFG2|TBC1D9|CYTH4|GPR65|ABCA1|MYO9A|ADAP1|CCL24|TAGAP|DOCK2|RASGRP1|ARHGAP42|PYCARD|RAP1GAP2|TBC1D30|MLLT4|FGD3|ARHGDIB|NGEF|LAMTOR4|VAV3|DOCK9|RGS19|NCKAP1L|RGS16|SOD1|DENND1C|RLF|CCL…
32496	6.78e-13	2.81e-11	68	response to lipopolysaccharide	8	60	TLR4|CXCL11|IL10|RAET1A|CXCL10|RAET1C|NOD2|MYD88|TNFRSF11A|IFNG|SERPINE1|GBP10|IL1B|NOS3|LBP|NOS2|CASP1|TNIP2|GBP6|PTGER2|NCF2|LYN|ELANE|NLRP3|JUNB|CD86|CCR7|CD80|CTSG|GBP2|GSTP1|CXCL1|TNF|CCL2|CCRN4L|LITAF|CXCL2|CXCL9|DUSP10|ADH5|MAPKAPK3|ACP5|SHPK|ABCA1|CCL5|CMPK2|IL12RB2|IRAK3|SLC11A1|NR1D1|PYCARD|ZC3H12A|SCARB1|IRG1|MRC1|FCGR4|IDO1|STAT1|CD180|CCL12|RPS6KA3|CXCL13|CXCL16|PLCG2|IRF8|IRF3|CD14|…
1901657	3.32e-15	1.98e-13	67	glycosyl compound metabolic process	54	13	ATP5D|ATP5E|UQCRC1|APOBEC1|ATP5B|LDHD|PPCS|PKM|MCCC2|UQCR10|AKR1C6|MCEE|DERA|ATP5O|AKR7A5|DHTKD1|ATP5H|IMPDH1|NT5E|ATP5K|ATP5J|AR|GM5506|PFKP|COQ9|UMPS|NME3|PANK1|PKLR|CROT|ALDOA|COASY|PYCRL|AHCY|NDUFB8|NDUFB9|FGGY|ALDOC|ENPP4|FN3K|HK2|UPP2|ATP5G1|ATP5G3|ADA|TYMP|HK3|NUDT7|PEMT|UCK1|GNMT|PAPSS2|ATP5J2|NDUFA7|AK3|AK2|MACROD1|AMPD3|ACPP|SLC25A13|CHCHD10|GCK|MLYCD|SDHC|GAMT|ATP5A1|ATP6V0A4
32844	3.49e-06	4.45e-05	67	regulation of homeostatic process	19	48	FOXA2|SPI1|GJA1|HP|CXCR2|FCRL5|C2CD2L|CXCL10|GSTM7|ACVR1B|BAK1|GATA2|S1PR1|TNFRSF11A|CD44|ISG15|SLC25A23|IL1B|ADAM8|XCR1|HCAR2|GHR|IBTK|AR|LYN|MLXIPL|ARRDC3|MAP4K4|CRHR2|CD38|CCR5|ABAT|GNAS|LRRK2|ALOX12|HMGB2|TNF|PML|ITGB3|CCL5|GCLM|TNFRSF4|ADA|CD74|TPCN2|GPD1L|NR1D1|UBASH3B|OXCT1|ADRA2A|FCER1G|PRKAA2|ADRA2B|GSTO1|CSF1R|PTPRC|IL2RA|PDK4|ANXA1|CCL19|NCKAP1L|CYBA|CORO1A|UCP2|PLCG2|LRP4|F2R
30003	2.82e-05	0.000308	67	cellular cation homeostasis	19	48	GNA15|ATP1B3|ATP5B|F2RL1|GJA1|CXCR2|BAK1|GATA2|S1PR1|APOE|AQP11|HMOX1|MT2|RGN|MT1|IL1B|XCR1|GHR|IBTK|SGK1|ACO1|ESR1|STIM2|PRKCB|CD38|CCDC109B|CCR5|NUCB2|FXYD1|CXCL1|CCL3|HAMP2|CCL2|CCR1|CXCL2|PML|ITGB3|CCL5|APLP2|FTH1|RAB7|TPCN2|SLC11A2|VDR|FIS1|SLC11A1|P2RY2|TGM2|SLC31A2|SCO1|PTPRC|TMBIM6|NDFIP1|ATP1A3|CCL19|SLAMF8|SOD1|GCK|CXCL13|PLCG2|ADRA1B|RAB39|JAK3|CP|ATP6V0A4|SCARA5|F2R
16054	1.1e-26	1.67e-24	66	organic acid catabolic process	55	11	ACOX2|ALDH1L1|EHHADH|AMT|AGXT|HIBADH|ACOT4|AFMID|FAH|AUH|PEX7|GOT2|CES1F|GSTZ1|CES1D|NOS3|ACAD8|NOS2|HADH|IDUA|HPD|AADAT|ACAA2|ALDH6A1|ALDH5A1|ACADS|OTC|HAL|CYP26A1|LPIN1|ACADVL|PCYOX1|UROC1|AKR1D1|SLC27A2|CROT|PRODH|HACL1|AHCY|PAH|PIPOX|IVD|CSAD|ARG2|ABCD2|ABCD3|GCSH|BDH2|ACAA1A|IRG1|BCKDHA|SHMT1|HOGA1|IDO2|SDSL|HGD|CYP4F14|IDO1|CYP4A10|AMDHD1|FAAH|GLS|PON1|PRODH2|HIBCH|ACAD11
46395	1.1e-26	1.67e-24	66	carboxylic acid catabolic process	55	11	ACOX2|ALDH1L1|EHHADH|AMT|AGXT|HIBADH|ACOT4|AFMID|FAH|AUH|PEX7|GOT2|CES1F|GSTZ1|CES1D|NOS3|ACAD8|NOS2|HADH|IDUA|HPD|AADAT|ACAA2|ALDH6A1|ALDH5A1|ACADS|OTC|HAL|CYP26A1|LPIN1|ACADVL|PCYOX1|UROC1|AKR1D1|SLC27A2|CROT|PRODH|HACL1|AHCY|PAH|PIPOX|IVD|CSAD|ARG2|ABCD2|ABCD3|GCSH|BDH2|ACAA1A|IRG1|BCKDHA|SHMT1|HOGA1|IDO2|SDSL|HGD|CYP4F14|IDO1|CYP4A10|AMDHD1|FAAH|GLS|PON1|PRODH2|HIBCH|ACAD11
43087	0.00628	0.0332	66	regulation of GTPase activity	18	48	PREX1|EZH2|RASGEF1B|ARHGAP15|RGL1|IQGAP1|ARHGAP22|S1PR1|RINL|RGN|RAPGEF5|ARHGAP11A|DOCK11|ARHGAP9|ICAM1|PLXNB1|MADD|PTPRN2|ARHGEF6|ARHGEF19|PSD4|ARHGEF9|ARHGAP26|FARP1|ARHGAP25|ARHGAP30|CCR7|GNAS|DENND3|LRRK2|AGFG2|TBC1D9|CYTH4|GPR65|MYO9A|ADAP1|CCL24|TAGAP|DOCK2|RASGRP1|ARHGAP42|PYCARD|RAP1GAP2|TBC1D30|MLLT4|FGD3|ARHGDIB|NGEF|LAMTOR4|VAV3|DOCK9|RGS19|NCKAP1L|RGS16|SOD1|DENND1C|RLF|CCL11|RASSF4|R…
32485	0.00628	0.0332	66	regulation of Ral protein signal transduction	18	48	PREX1|EZH2|RASGEF1B|ARHGAP15|RGL1|IQGAP1|ARHGAP22|S1PR1|RINL|RGN|RAPGEF5|ARHGAP11A|DOCK11|ARHGAP9|ICAM1|PLXNB1|MADD|PTPRN2|ARHGEF6|ARHGEF19|PSD4|ARHGEF9|ARHGAP26|FARP1|ARHGAP25|ARHGAP30|CCR7|GNAS|DENND3|LRRK2|AGFG2|TBC1D9|CYTH4|GPR65|MYO9A|ADAP1|CCL24|TAGAP|DOCK2|RASGRP1|ARHGAP42|PYCARD|RAP1GAP2|TBC1D30|MLLT4|FGD3|ARHGDIB|NGEF|LAMTOR4|VAV3|DOCK9|RGS19|NCKAP1L|RGS16|SOD1|DENND1C|RLF|CCL11|RASSF4|R…
32483	0.00628	0.0332	66	regulation of Rab protein signal transduction	18	48	PREX1|EZH2|RASGEF1B|ARHGAP15|RGL1|IQGAP1|ARHGAP22|S1PR1|RINL|RGN|RAPGEF5|ARHGAP11A|DOCK11|ARHGAP9|ICAM1|PLXNB1|MADD|PTPRN2|ARHGEF6|ARHGEF19|PSD4|ARHGEF9|ARHGAP26|FARP1|ARHGAP25|ARHGAP30|CCR7|GNAS|DENND3|LRRK2|AGFG2|TBC1D9|CYTH4|GPR65|MYO9A|ADAP1|CCL24|TAGAP|DOCK2|RASGRP1|ARHGAP42|PYCARD|RAP1GAP2|TBC1D30|MLLT4|FGD3|ARHGDIB|NGEF|LAMTOR4|VAV3|DOCK9|RGS19|NCKAP1L|RGS16|SOD1|DENND1C|RLF|CCL11|RASSF4|R…
32012	0.00628	0.0332	66	regulation of ARF protein signal transduction	18	48	PREX1|EZH2|RASGEF1B|ARHGAP15|RGL1|IQGAP1|ARHGAP22|S1PR1|RINL|RGN|RAPGEF5|ARHGAP11A|DOCK11|ARHGAP9|ICAM1|PLXNB1|MADD|PTPRN2|ARHGEF6|ARHGEF19|PSD4|ARHGEF9|ARHGAP26|FARP1|ARHGAP25|ARHGAP30|CCR7|GNAS|DENND3|LRRK2|AGFG2|TBC1D9|CYTH4|GPR65|MYO9A|ADAP1|CCL24|TAGAP|DOCK2|RASGRP1|ARHGAP42|PYCARD|RAP1GAP2|TBC1D30|MLLT4|FGD3|ARHGDIB|NGEF|LAMTOR4|VAV3|DOCK9|RGS19|NCKAP1L|RGS16|SOD1|DENND1C|RLF|CCL11|RASSF4|R…
32015	0.00628	0.0332	66	regulation of Ran protein signal transduction	18	48	PREX1|EZH2|RASGEF1B|ARHGAP15|RGL1|IQGAP1|ARHGAP22|S1PR1|RINL|RGN|RAPGEF5|ARHGAP11A|DOCK11|ARHGAP9|ICAM1|PLXNB1|MADD|PTPRN2|ARHGEF6|ARHGEF19|PSD4|ARHGEF9|ARHGAP26|FARP1|ARHGAP25|ARHGAP30|CCR7|GNAS|DENND3|LRRK2|AGFG2|TBC1D9|CYTH4|GPR65|MYO9A|ADAP1|CCL24|TAGAP|DOCK2|RASGRP1|ARHGAP42|PYCARD|RAP1GAP2|TBC1D30|MLLT4|FGD3|ARHGDIB|NGEF|LAMTOR4|VAV3|DOCK9|RGS19|NCKAP1L|RGS16|SOD1|DENND1C|RLF|CCL11|RASSF4|R…
32487	0.00692	0.0364	66	regulation of Rap protein signal transduction	18	48	PREX1|EZH2|RASGEF1B|ARHGAP15|RGL1|IQGAP1|ARHGAP22|S1PR1|RINL|RGN|RAPGEF5|ARHGAP11A|DOCK11|ARHGAP9|ICAM1|PLXNB1|MADD|PTPRN2|ARHGEF6|ARHGEF19|PSD4|ARHGEF9|ARHGAP26|FARP1|ARHGAP25|ARHGAP30|CCR7|GNAS|DENND3|LRRK2|AGFG2|TBC1D9|CYTH4|GPR65|MYO9A|ADAP1|CCL24|TAGAP|DOCK2|RASGRP1|ARHGAP42|PYCARD|RAP1GAP2|TBC1D30|MLLT4|FGD3|ARHGDIB|NGEF|LAMTOR4|VAV3|DOCK9|RGS19|NCKAP1L|RGS16|SOD1|DENND1C|RLF|CCL11|RASSF4|R…
35020	0.00837	0.0428	66	regulation of Rac protein signal transduction	18	48	PREX1|EZH2|RASGEF1B|ARHGAP15|RGL1|IQGAP1|ARHGAP22|S1PR1|RINL|RGN|RAPGEF5|ARHGAP11A|DOCK11|ARHGAP9|ICAM1|PLXNB1|MADD|PTPRN2|ARHGEF6|ARHGEF19|PSD4|ARHGEF9|ARHGAP26|FARP1|ARHGAP25|ARHGAP30|CCR7|GNAS|DENND3|LRRK2|AGFG2|TBC1D9|CYTH4|GPR65|MYO9A|ADAP1|CCL24|TAGAP|DOCK2|RASGRP1|ARHGAP42|PYCARD|RAP1GAP2|TBC1D30|MLLT4|FGD3|ARHGDIB|NGEF|LAMTOR4|VAV3|DOCK9|RGS19|NCKAP1L|RGS16|SOD1|DENND1C|RLF|CCL11|RASSF4|R…
7159	3.25e-11	9.96e-10	66	leukocyte cell-cell adhesion	10	56	S100A8|ELF4|FERMT3|PREX1|F2RL1|S100A9|PTPN22|RORC|CD1D1|CXCL12|BATF|CD48|CD44|CLEC4E|CXCR4|WWP1|IFNG|IL1B|NT5E|DPP4|SPN|RHOH|EGR1|ICAM1|ICOSL|CD3D|RELB|WAS|CARD11|CCR7|GADD45G|LCP1|TNF|SOX4|RSAD2|ITGB2|IL7R|CCL5|TNFRSF4|APBB1IP|ADA|CD74|VCAM1|SLC11A1|DOCK2|RAC2|ITGB7|ZAP70|FCER1G|AMICA1|SELPLG|SCO1|CD28|FZD8|IL18R1|PTPRC|H2-M3|OLR1|ANXA1|FCGR4|CCL19|ITGA4|CBLB|BCL2A1D|TREML2|H2-DMA
45785	1.34e-08	2.62e-07	66	positive regulation of cell adhesion	9	57	AIF1|PREX1|TNFSF14|CD1D1|CXCL12|HSPH1|CD44|IFNG|IL1B|ADAM8|DPP4|SPN|CYR61|ICOSL|FLNA|CARD11|CD86|CCR7|UNC13D|CD80|CD59B|CCR5|CCR2|H2-AA|ALOX12|OLFM4|GCNT2|CCL2|TNF|IL4RA|ZBTB16|ITGB3|IL7R|CCL5|APBB1IP|ADA|CD74|VCAM1|FGG|IL12RB1|FGA|FGB|ICOS|TGM2|PYCARD|ZAP70|IL2RG|THBS1|CD28|PTPRC|IL2RA|VAV3|H2-M3|NCKAP1L|ITGA2|NID1|H2-AB1|ITGA4|CDH13|CORO1A|CXCL13|CD274|JAK3|IGFBP2|H2-DMA|SASH3
1901361	1.88e-11	6.13e-10	65	organic cyclic compound catabolic process	50	15	ASPDH|CNOT8|APOBEC1|ALDH1L1|PDE3B|AFMID|FAH|AUH|ISG20|UGT1A7C|APOE|HMOX1|CYP7A1|GSTZ1|DERA|NOS2|NT5E|DCTPP1|HPD|AADAT|ALDH6A1|NUDT1|NCF2|HAL|PDE4C|CYP1A2|UGT1A1|RNASEH2C|DNPH1|HSD11B1|UROC1|AKR1D1|PRODH|HSD17B11|XDH|PYCRL|RBP4|AHCY|CCRN4L|ENPP4|UGT2B1|DPYS|UPP2|PAH|OAS2|ADA|NUDT7|SCARB1|ENTPD1|ZC3H12D|GSTA3|CYP46A1|HOGA1|EPHX2|IDO2|GALT|HGD|SAMHD1|IDO1|AMDHD1|MLYCD|ENDOG|GSPT2|PRODH2|DUT
43603	5.96e-17	4.16e-15	65	cellular amide metabolic process	44	21	ALDH1L1|NIT2|ORMDL1|PNKD|G6PDX|MMP7|SGMS1|TAPBP|GSTM7|MTHFD1|GSTM1|MTHFD2|GSTM2|GPX1|GSTM4|SMPDL3B|GPX3|GSTZ1|SARDH|VNN3|GHR|SPTLC2|ALDH5A1|OTC|C330021F23RIK|GSTT1|GSTT2|GSTT3|HAGH|CTH|NEU3|GSTP1|ASS1|ETHE1|MME|ASNS|ST8SIA3|GCLM|PIPOX|GCH1|ECE1|CERS2|GSTK1|ARG2|GALC|DMGDH|IDH1|BDH2|GLO1|CERK|PCSK6|PCSK5|CEBPA|GSTA1|NAT8|SHMT1|CML1|ACER2|SOD1|GGT5|AMDHD1|DHFR|ST8SIA4|SMPD3|LRP4
22604	0.00572	0.0311	65	regulation of cell morphogenesis	21	44	FOXA2|PREX1|TRPV2|EZH2|TGFB3|FES|ARHGAP15|CXCL12|APOE|PAK1|IFRD1|FMNL2|ICAM1|SGK1|PTPRF|PLXNB1|LIMK1|BAIAP2|ELL3|FLNA|PBLD1|UNC13D|CCR5|CUX2|LRRK2|PARVB|ALDOA|MEGF8|CCL3|OLFM4|GCNT2|CCL2|SHROOM3|LST1|FGR|TNFRSF12A|VIM|PALMD|CDH2|CAPZB|CCL24|GLIPR2|EZR|TBC1D30|SCO1|FN1|CSF1R|NGEF|HPN|PTPRD|FOXA1|GAS2|PARK2|TRIM62|CCL11|EPB4.1L3|CCL12|CORO1A|ITGA7|FBXO31|CHRNB2|CPB2|LRP4|ARAP1|MYH10
2521	4.14e-08	7.6e-07	65	leukocyte differentiation	11	54	PREX1|FAM20C|F2RL1|SPI1|PTPN22|RORC|HP|CD1D1|BATF|BAK1|GATA2|TNFRSF11A|OCSTAMP|CLEC4E|CLCF1|GAB3|WWP1|IFNG|ADAM8|SPN|RHOH|BATF3|EGR1|BATF2|CD3D|LYN|RELB|JUNB|AHR|CARD11|CCR7|GADD45G|CD300LF|UBD|SNX10|CSF3|SBNO2|TNF|PRTN3|SOX4|RSAD2|IL7R|ADA|CD74|DOCK2|LYL1|ZAP70|FCER1G|GLO1|SCO1|CSF1R|CD28|CEBPA|FZD8|IL18R1|PTPRC|ANXA1|H2-AB1|PIRB|BCL2A1D|PLCG2|CMTM7|JAK3|MERTK|H2-DMA
60627	5.35e-05	0.000545	65	regulation of vesicle-mediated transport	10	56	SEPT5|SORL1|F2RL1|FES|SIRPB1A|GATA2|NOD2|HMOX1|INSIG1|SERPINE1|IL1B|LBP|PLD1|LYN|LYPLA1|SIRPA|CCR7|UNC13D|CCR2|LRRK2|MYO5A|MBL2|SIGLECE|TNF|CCL2|FGR|C3|PRTN3|IL4RA|SFTPA1|RAB7|SLC11A1|FGG|DOCK2|FGA|FGB|PYCARD|ADRA2A|SFTPD|FCER1G|SCARB1|EHD4|HIP1|CNST|RAB8B|SYT12|ANXA1|EXPH5|GALT|NCKAP1L|AHI1|ITGA2|GAS1|SLAMF1|FCGR1|FCGR3|CDH13|CORO1A|PLA2G4A|CD300A|STXBP3A|CLEC7A|PTPN1|MERTK|CD14
34110	1.92e-12	7.45e-11	65	regulation of homotypic cell-cell adhesion	8	57	AIF1|PTPN22|TNFSF14|RORC|CD1D1|SLFN1|HSPH1|CDKN2A|CD44|4632428N05RIK|IFNG|IL1B|ADAM8|DPP4|SPN|ICOSL|LYN|IL27|PRKCD|CARD11|ADRB2|CCR7|CD86|IL20RB|CD59B|CD80|CCR2|H2-AA|GSTP1|ALOX12|TNFAIP8L2|CCL2|IL4RA|ZBTB16|CCL5|IL7R|CTLA2A|ADA|CD74|VCAM1|IL12RB1|UBASH3B|ICOS|ZAP70|SFTPD|PYCARD|IL2RG|ZC3H12D|CD28|PTPRC|IL2RA|H2-M3|NDFIP1|NCKAP1L|H2-AB1|IDO1|TIGIT|CBLB|CORO1A|CD300A|CD274|JAK3|IGFBP2|H2-DMA|SASH3
9116	7e-15	3.97e-13	64	nucleoside metabolic process	51	13	ATP5D|ATP5E|UQCRC1|APOBEC1|ATP5B|LDHD|PPCS|PKM|MCCC2|UQCR10|MCEE|DERA|ATP5O|DHTKD1|ATP5H|IMPDH1|NT5E|ATP5K|ATP5J|GM5506|PFKP|COQ9|UMPS|NME3|PANK1|PKLR|CROT|ALDOA|COASY|PYCRL|AHCY|NDUFB8|NDUFB9|FGGY|ALDOC|ENPP4|FN3K|HK2|UPP2|ATP5G1|ATP5G3|ADA|TYMP|HK3|NUDT7|PEMT|UCK1|GNMT|PAPSS2|ATP5J2|NDUFA7|AK3|AK2|MACROD1|AMPD3|ACPP|SLC25A13|CHCHD10|GCK|MLYCD|SDHC|GAMT|ATP5A1|ATP6V0A4
42060	2.23e-12	8.28e-11	64	wound healing	18	46	PPARA|ACVRL1|FERMT3|EZH2|F2RL1|GJA1|PKM|ACTG1|GPX1|CD44|HPSE|HMOX1|SERPINE1|PROZ|VKORC1|PAK1|IFRD1|IL1A|CYR61|F11|ARHGEF19|SERPING1|F7|CLIC1|FLNA|PROC|ADRB2|THBD|CCR2|GNAS|PARD3|NACA|SERPINA10|ERBB4|C3|ENPP4|COL3A1|ITGB3|F13B|SLC11A1|FGG|FGA|PROCR|FGB|MAP3K1|KLKB1|SERPINC1|GP1BA|ENTPD1|AMICA1|PAPSS2|MYOF|FN1|PLEK|GALT|EVL|MUSTN1|STXBP3A|SERPIND1|MERTK|CPB2|PLAU|F2R|MYH10
1903532	1.38e-06	1.88e-05	64	positive regulation of secretion by cell	18	47	CYP2J5|SEPT5|F2RL1|TLR2|TGFB3|GJA1|PINK1|CXCL12|IL10|C2CD2L|NOD2|CASP4|CLEC4E|CLCF1|ANG|RASL10B|IFNG|CHRNA4|AF251705|CASP1|HCAR2|IL1A|GHR|NR0B2|NLRP3|IRS1|CLEC4N|INHBB|CRHR2|CD38|CCR7|UNC13D|CCR5|NUCB2|ABAT|RBP4|CCL3|TNF|FGR|IL4RA|SOX4|TNFRSF4|RAB7|FGG|EZR|FGA|FGB|RASGRP1|OXCT1|PYCARD|FCER1G|CSF1R|RAB8B|EXPH5|AIM2|SIRT3|GCK|CD274|CHRNB2|IRF3|AACS|CPB2|CD14|F2R
6575	1.31e-21	1.42e-19	63	cellular modified amino acid metabolic process	52	11	ALDH1L1|PNKD|G6PDX|PRDX4|AFMID|GSTM7|GOT2|GSTM1|MTHFD1|MTHFD2|GSTM2|GPX1|GSTM4|GPX3|GSTZ1|SARDH|DDAH1|VNN3|GHR|AADAT|GATM|ALDH5A1|OTC|GSTT1|GSTT2|GSTT3|HAGH|CTH|GGACT|SULT1B1|BHMT|PCYOX1|GSTP1|TG|AHCY|ASS1|ETHE1|EGLN1|GCLM|CCBL2|PIPOX|GCH1|SERINC3|GSTK1|PEMT|DMGDH|IDH1|GLO1|GNMT|GSTA1|NOX4|NAT8|SHMT1|HOGA1|IDO2|IDO1|SOD1|GGT5|PLSCR1|DHFR|GAMT|LIPC|CBS
43547	0.00257	0.016	63	positive regulation of GTPase activity	17	46	PREX1|EZH2|RASGEF1B|ARHGAP15|RGL1|IQGAP1|ARHGAP22|S1PR1|RINL|RGN|RAPGEF5|ARHGAP11A|DOCK11|ARHGAP9|ICAM1|PLXNB1|MADD|ARHGEF6|ARHGEF19|PSD4|ARHGEF9|ARHGAP26|FARP1|ARHGAP25|ARHGAP30|CCR7|GNAS|DENND3|LRRK2|AGFG2|TBC1D9|CYTH4|GPR65|MYO9A|ADAP1|CCL24|TAGAP|DOCK2|RASGRP1|ARHGAP42|RAP1GAP2|TBC1D30|FGD3|MLLT4|ARHGDIB|NGEF|LAMTOR4|VAV3|DOCK9|RGS19|NCKAP1L|RGS16|DENND1C|RLF|CCL11|RASSF4|RGS1|RGS2|CXCL13|GRT…
1903037	2.57e-12	9.49e-11	63	regulation of leukocyte cell-cell adhesion	10	53	AIF1|PTPN22|TNFSF14|RORC|CD1D1|CXCL12|SLFN1|HSPH1|CDKN2A|CD44|4632428N05RIK|IFNG|IL1B|ADAM8|DPP4|SPN|ICOSL|IL27|CARD11|CCR7|CD86|IL20RB|CD59B|CD80|CCR2|H2-AA|GSTP1|TNFAIP8L2|CCL2|ASS1|IL4RA|ZBTB16|IL7R|CCL5|CTLA2A|ADA|CD74|VCAM1|IL12RB1|ICOS|ZAP70|SFTPD|PYCARD|IL2RG|ZC3H12D|CD28|PTPRC|IL2RA|H2-M3|NDFIP1|NCKAP1L|H2-AB1|IDO1|ITGA4|TIGIT|CBLB|CORO1A|CD300A|CD274|JAK3|H2-DMA|IGFBP2|SASH3
42742	8.22e-14	3.96e-12	63	defense response to bacterium	8	55	TLR2|PGLYRP1|MMP7|TLR4|HP|IL10|TLR9|RAET1A|REG3B|RAET1C|NOD2|NLRC4|MYD88|CLEC4E|ISG15|SERPINE1|IFNG|GBP10|LTF|LBP|NOS2|SPN|H2-K1|PLD1|GBP6|ELANE|GBP9|PRKCD|HIST2H2BE|TREM1|TREM3|GBP3|CTSG|GBP2|ADAMTS4|MAVS|MBL2|HAMP2|TNF|IL22RA1|FGR|ACP5|GBP2B|LEAP2|NAIP6|SLC11A1|FGA|FGB|NAIP5|PYCARD|FCER1G|IIGP1|SCD1|IRGM2|CARD9|H2-M3|MYO1F|SLAMF8|FCGR1|ANXA3|PLAC8|CXCL13|IRF8
50867	4.69e-12	1.66e-10	63	positive regulation of cell activation	7	56	AIF1|F2RL1|TNFSF14|TLR4|CD1D1|HSPH1|NOD2|MYD88|CTGF|CLCF1|IFNG|IL1B|LBP|ADAM8|TNIP2|DPP4|SPN|ICOSL|BST1|CD38|CARD11|CD86|CCR7|CD59B|CD80|ULBP1|CCR2|H2-AA|PRDM1|CCL2|FGR|IL4RA|ZBTB16|IL7R|CCL5|TNFRSF4|ADA|CD74|VCAM1|IL12RB1|ICOS|PYCARD|ZAP70|FCER1G|IL2RG|THBS1|CD28|H60A|PTPRC|IL2RA|VAV3|PLEK|H2-M3|NCKAP1L|H2-AB1|CDKN1A|CORO1A|CD274|CHRNB2|JAK3|IGFBP2|H2-DMA|SASH3
6875	3.25e-05	0.000348	61	cellular metal ion homeostasis	17	44	GNA15|ATP1B3|F2RL1|GJA1|CXCR2|BAK1|GATA2|S1PR1|APOE|HMOX1|MT2|RGN|MT1|IL1B|XCR1|GHR|IBTK|SGK1|ACO1|ESR1|STIM2|PRKCB|CD38|CCDC109B|CCR5|NUCB2|CXCL1|FXYD1|CCL3|HAMP2|CCL2|CCR1|CXCL2|PML|ITGB3|CCL5|APLP2|FTH1|TPCN2|SLC11A2|VDR|FIS1|SLC11A1|P2RY2|TGM2|SLC31A2|SCO1|PTPRC|TMBIM6|NDFIP1|ATP1A3|CCL19|SOD1|GCK|CXCL13|PLCG2|ADRA1B|JAK3|CP|SCARA5|F2R
2696	5.14e-12	1.79e-10	61	positive regulation of leukocyte activation	7	54	AIF1|F2RL1|TNFSF14|TLR4|CD1D1|HSPH1|NOD2|MYD88|CLCF1|IFNG|IL1B|LBP|ADAM8|TNIP2|DPP4|SPN|ICOSL|BST1|CD38|CARD11|CD86|CCR7|CD80|CD59B|ULBP1|CCR2|H2-AA|PRDM1|CCL2|FGR|IL4RA|ZBTB16|IL7R|CCL5|TNFRSF4|ADA|CD74|VCAM1|IL12RB1|ICOS|PYCARD|ZAP70|FCER1G|IL2RG|THBS1|CD28|H60A|PTPRC|IL2RA|VAV3|H2-M3|NCKAP1L|H2-AB1|CDKN1A|CORO1A|CD274|CHRNB2|JAK3|IGFBP2|H2-DMA|SASH3
19693	8.99e-11	2.53e-09	60	ribose phosphate metabolic process	48	12	ATP5D|ATP5E|ADCY4|ADCY1|UQCRC1|ATP5B|G6PDX|LDHD|PDE3B|PPCS|PKM|MCCC2|UQCR10|MCEE|GUCY1A2|ATP5O|DHTKD1|ATP5H|IMPDH1|NT5E|ATP5K|ATP5J|GM5506|PFKP|COQ9|PDE4C|UMPS|NME3|PANK1|PKLR|CROT|ALDOA|COASY|NDUFB8|NDUFB9|ALDOC|FGGY|FN3K|HK2|SHPK|ATP5G1|ATP5G3|HK3|NUDT7|UCK1|PAPSS2|ATP5J2|NDUFA7|AK3|AK2|NPR2|AMPD3|SLC25A13|CHCHD10|GCK|PYGL|MLYCD|SDHC|ATP5A1|ATP6V0A4
9119	8.75e-14	4.19e-12	60	ribonucleoside metabolic process	47	13	ATP5D|ATP5E|UQCRC1|APOBEC1|ATP5B|LDHD|PPCS|PKM|MCCC2|UQCR10|MCEE|ATP5O|DHTKD1|ATP5H|IMPDH1|NT5E|ATP5K|ATP5J|GM5506|PFKP|COQ9|UMPS|NME3|PANK1|PKLR|CROT|ALDOA|PYCRL|COASY|AHCY|NDUFB8|NDUFB9|ALDOC|FGGY|ENPP4|FN3K|HK2|ATP5G1|ATP5G3|ADA|HK3|NUDT7|PEMT|UCK1|GNMT|PAPSS2|ATP5J2|NDUFA7|AK3|AK2|AMPD3|ACPP|SLC25A13|CHCHD10|GCK|MLYCD|SDHC|GAMT|ATP5A1|ATP6V0A4
70663	1.08e-15	6.74e-14	60	regulation of leukocyte proliferation	7	53	AIF1|PTPN22|TLR4|CD1D1|SLFN1|IL10|CDKN2A|OCSTAMP|MYD88|CLCF1|4632428N05RIK|IFNG|IL1B|PAK1|SPN|ICOSL|LYN|BST1|IL27|AHR|CD38|CARD11|CD86|CCR7|IL20RB|CD80|CD59B|CCR2|H2-AA|PRDM1|GSTP1|CCL5|TNFRSF4|ADA|CD74|VCAM1|IL12RB1|ZAP70|SFTPD|PYCARD|ZC3H12D|CD28|PTPRC|IL2RA|VAV3|H2-M3|NDFIP1|NCKAP1L|H2-AB1|IDO1|CCL12|CBLB|CDKN1A|CORO1A|CD300A|CD274|CHRNB2|JAK3|IGFBP2|SASH3
6163	1.26e-11	4.16e-10	59	purine nucleotide metabolic process	44	15	ATP5D|ATP5E|ADCY4|ADCY1|UQCRC1|ATP5B|LDHD|PDE3B|PPCS|PKM|MTHFD1|MCCC2|UQCR10|MCEE|OASL2|GUCY1A2|ATP5O|DHTKD1|ATP5H|IMPDH1|NT5E|ATP5K|ATP5J|NUDT1|GM5506|PFKP|COQ9|PDE4C|NME3|PANK1|PKLR|CROT|ALDOA|COASY|NDUFB8|NDUFB9|ALDOC|HK2|OAS2|ATP5G1|ATP5G3|ADA|HK3|NUDT7|PAPSS2|ATP5J2|NDUFA7|AK3|AK2|SAMHD1|NPR2|AMPD3|SLC25A13|CHCHD10|GCK|MLYCD|SDHC|ATP5A1|ATP6V0A4
32102	2.79e-11	8.71e-10	59	negative regulation of response to external stimulus	19	40	IER3|PPARA|AIF1|PGLYRP1|GJA1|PINK1|IL10|KANK2|GPX1|NOD2|CD93|HTRA1|APOE|SERPINE1|LTF|NT5E|SPN|GHR|F11|SOCS3|SERPING1|NLRP3|PSG23|PRKCD|PROC|ADRB2|THBD|IL20RB|SERPINF1|NUCB2|WFDC1|PRDM1|GSTP1|ALOX12|TNFAIP8L2|SIGLECE|DUSP10|ACP5|PPM1B|CTLA2A|ADA|UBASH3B|KLKB1|TFF2|SERPINC1|GP1BA|THBS1|IRG1|DHX58|IL2RA|NDFIP1|TMPRSS6|CCL12|NBL1|CXCL13|NLRP12|IRF3|CPB2|PLAU
2253	3.48e-16	2.28e-14	59	activation of immune response	6	53	BCAR1|TLR1|TLR2|PGLYRP1|TLR3|PTPN22|TLR4|TLR7|C1QC|TLR8|TLR9|BTK|CFP|C1RA|NOD2|NLRC4|C1RB|TMEM173|KLHL6|MYD88|CFH|ADAM8|TNIP2|C4A|LYN|SERPING1|C8G|PRKCB|C8A|C1QA|CD38|C1QB|CD86|C4BP|MAVS|MBL2|C3|UNC93B1|MAPKAPK3|C1S|ZAP70|PYCARD|FCER1G|SCARB1|CD28|TLR11|PTPRC|VAV3|TLR13|MYO1G|NCKAP1L|AIM2|RPS6KA3|BCL2A1D|CD55|PLCG2|CLEC7A|THEMIS2|PLEKHA1
1933	6.43e-05	0.000638	58	negative regulation of protein phosphorylation	18	40	SORL1|SLFN1|SPRY4|BAK1|CDKN2A|SH2D1B1|ITPRIP|APOE|PPP1R1B|RGN|IL1B|PAK1|FAM129A|IBTK|LYN|SOCS3|C330021F23RIK|SOCS1|MLXIPL|RB1|PRKCD|DDIT4|PBLD1|GADD45G|PEBP1|GBP4|LRRK2|GSTP1|MVP|XDH|PARD3|DUSP10|GPD1L|IRAK3|AKT1S1|INPP5J|HEXIM1|UBASH3B|DNAJA1|PYCARD|PTPRC|PARK2|SAMSN1|PARK7|CAMK2N1|CCNB1|TSACC|CDKN1A|DUSP2|RGS2|CD300A|NLRP12|DEPTOR|FBXO31|FABP4|PTPN1|DUSP8|GFRA2
10951	1.75e-09	3.95e-08	58	negative regulation of endopeptidase activity	13	45	A2M|PZP|MMP9|SORL1|TNFSF14|SERPINA3F|SERPINA3C|SERPINA3A|GPX1|NLRC4|SERPINA7|CD44|SERPINA6|SERPINA5|SERPINE1|ITIH4|SPIC|ITIH3|NGP|SERPING1|PLAUR|SERPINA3K|SERPINA3N|SERPINA3M|SERPINF1|SERPINA3G|PRDX6|CST7|SERPINA3I|PEBP1|WFDC1|SLPI|SERPINA10|C3|SERPINA12|HSPA1B|TIMP3|CTLA2B|STFA2|TIMP1|NAIP6|SERPINA1A|NAIP5|SERPINC1|NAIP1|THBS1|FETUB|NR4A1|SERPINA1E|HGF|BIRC3|PARK7|RPS6KA3|BCL2A1D|BC048546|SERPIN…
10466	8.66e-09	1.74e-07	58	negative regulation of peptidase activity	13	45	A2M|PZP|MMP9|SORL1|TNFSF14|SERPINA3F|SERPINA3C|SERPINA3A|GPX1|NLRC4|SERPINA7|CD44|SERPINA6|SERPINA5|SERPINE1|ITIH4|SPIC|ITIH3|NGP|SERPING1|PLAUR|SERPINA3K|SERPINA3N|SERPINA3M|SERPINF1|SERPINA3G|PRDX6|CST7|SERPINA3I|PEBP1|WFDC1|SLPI|SERPINA10|C3|SERPINA12|HSPA1B|TIMP3|CTLA2B|STFA2|TIMP1|NAIP6|SERPINA1A|NAIP5|SERPINC1|NAIP1|THBS1|FETUB|NR4A1|SERPINA1E|HGF|BIRC3|PARK7|RPS6KA3|BCL2A1D|BC048546|SERPIN…
50863	1.5e-10	4.06e-09	58	regulation of T cell activation	8	50	AIF1|PTPN22|RORC|TNFSF14|CD1D1|SLFN1|HSPH1|CDKN2A|4632428N05RIK|IFNG|IL1B|ADAM8|SPN|DPP4|ICOSL|IL27|CARD11|CD86|CCR7|IL20RB|CD59B|CD80|CCR2|H2-AA|TNFAIP8L2|CCL2|IL4RA|ZBTB16|IL7R|CCL5|CTLA2A|ADA|CD74|VCAM1|IL12RB1|ICOS|ZAP70|SFTPD|PYCARD|IL2RG|ZC3H12D|CD28|PTPRC|IL2RA|H2-M3|NDFIP1|NCKAP1L|H2-AB1|IDO1|TIGIT|CBLB|CORO1A|CD300A|CD274|JAK3|H2-DMA|IGFBP2|SASH3
1903706	2.85e-05	0.00031	58	regulation of hemopoiesis	6	52	SPI1|PGLYRP1|RORC|CD1D1|FES|C1QC|ACVR1B|FOS|GATA2|CDKN2A|OCSTAMP|ISG15|IFNG|IL1B|ADAM8|APCS|LYN|IL27|RB1|CARD11|CCR7|CCR2|H2-AA|GNAS|PRDM1|CXCL1|5430435G22RIK|CSF3|CCL3|HMGB2|TNF|CCR1|IL4RA|ITGB3|ZBTB16|IL7R|CCL5|CTLA2A|ADA|CD74|UBASH3B|FAM213A|ZAP70|IL2RG|TYROBP|CSF1R|PTPRC|IL2RA|H2-M3|HCLS1|NDFIP1|NCKAP1L|RASSF2|JAK3|H2-DMA|SASH3|TMEM176B|TMEM176A
9259	3.08e-10	7.91e-09	57	ribonucleotide metabolic process	46	11	ATP5D|ATP5E|ADCY4|ADCY1|UQCRC1|ATP5B|LDHD|PPCS|PDE3B|PKM|MCCC2|UQCR10|MCEE|GUCY1A2|ATP5O|DHTKD1|ATP5H|IMPDH1|NT5E|ATP5K|ATP5J|GM5506|PFKP|COQ9|PDE4C|UMPS|NME3|PANK1|PKLR|CROT|ALDOA|COASY|NDUFB8|NDUFB9|ALDOC|FGGY|FN3K|HK2|ATP5G1|ATP5G3|HK3|NUDT7|UCK1|PAPSS2|ATP5J2|NDUFA7|AK3|AK2|NPR2|AMPD3|SLC25A13|CHCHD10|GCK|MLYCD|SDHC|ATP5A1|ATP6V0A4
70486	5.6e-09	1.17e-07	57	leukocyte aggregation	9	48	S100A8|ELF4|PREX1|S100A9|F2RL1|PTPN22|RORC|CD1D1|CXCL12|BATF|CD48|CD44|CLEC4E|CXCR4|WWP1|IFNG|IL1B|DPP4|SPN|RHOH|EGR1|ICAM1|ICOSL|CD3D|RELB|WAS|CARD11|CCR7|GADD45G|LCP1|SOX4|RSAD2|ITGB2|IL7R|APBB1IP|TNFRSF4|ADA|CD74|SLC11A1|DOCK2|RAC2|ZAP70|FCER1G|AMICA1|SCO1|CD28|FZD8|IL18R1|PTPRC|H2-M3|ANXA1|FCGR4|CCL19|CBLB|BCL2A1D|TREML2|H2-DMA
50670	1.07e-14	5.85e-13	57	regulation of lymphocyte proliferation	7	50	AIF1|PTPN22|TLR4|CD1D1|IL10|SLFN1|CDKN2A|MYD88|CLCF1|4632428N05RIK|IFNG|IL1B|PAK1|SPN|ICOSL|LYN|BST1|IL27|AHR|CD38|CARD11|CD86|CCR7|IL20RB|CD80|CD59B|CCR2|H2-AA|PRDM1|CCL5|TNFRSF4|ADA|CD74|VCAM1|IL12RB1|ZAP70|SFTPD|PYCARD|ZC3H12D|CD28|PTPRC|IL2RA|VAV3|H2-M3|NDFIP1|NCKAP1L|H2-AB1|IDO1|CBLB|CDKN1A|CORO1A|CD300A|CD274|CHRNB2|JAK3|IGFBP2|SASH3
32944	1.4e-14	7.57e-13	57	regulation of mononuclear cell proliferation	7	50	AIF1|PTPN22|TLR4|CD1D1|IL10|SLFN1|CDKN2A|MYD88|CLCF1|4632428N05RIK|IFNG|IL1B|PAK1|SPN|ICOSL|LYN|BST1|IL27|AHR|CD38|CARD11|CD86|CCR7|IL20RB|CD80|CD59B|CCR2|H2-AA|PRDM1|CCL5|TNFRSF4|ADA|CD74|VCAM1|IL12RB1|ZAP70|SFTPD|PYCARD|ZC3H12D|CD28|PTPRC|IL2RA|VAV3|H2-M3|NDFIP1|NCKAP1L|H2-AB1|IDO1|CBLB|CDKN1A|CORO1A|CD300A|CD274|CHRNB2|JAK3|IGFBP2|SASH3
51090	7.34e-05	0.000712	56	regulation of sequence-specific DNA binding transcription factor activity	17	39	FOXA2|EZH2|TLR2|TLR3|PINK1|TLR4|IL10|TLR9|NLRC5|NOD2|NLRC4|CDKN2A|TNFRSF11A|MYD88|HMOX1|IL1B|LTF|CAT|ADAM8|IFRD1|ICAM1|AR|DDRGK1|CMKLR1|ESR1|PIM1|PRKCH|NR0B2|NLRP3|FLNA|PRKCB|CRHR2|STRA13|CARD11|CTH|MAP3K13|COMMD6|5430435G22RIK|TRAF1|MAVS|TNF|CYP1B1|EGLN1|ITGB2|TNFRSF4|IRAK3|PYCARD|ZC3H12A|IRG1|SCO1|FOXA1|TRIM62|ANXA3|PARK7|AIM2|NLRP12
30029	0.0103	0.0497	56	actin filament-based process	16	40	AIF1|BCAR1|WASF2|S100A9|HP|ACTG1|S1PR1|CASP4|PLS1|PAK1|ZYX|SPN|GHR|FMNL2|BAIAP2|PDXP|LPIN1|WAS|SIRPA|FLNA|ARHGAP26|ELMO1|CRHR2|ARPC1B|CCR7|TMSB4X|LCP1|PARVB|MYO5A|PARD3|SHROOM3|GPR65|CAPZB|CORO2A|EZR|RAC2|WIPF1|SCO1|MICALL2|PLEK|HCLS1|MSRB1|NCKAP1L|EVL|STRADB|MSRB2|CCL11|EPB4.1L3|CORO1A|KPTN|EPB4.1L4B|PTPN1|KCTD13|DIAP3|CPB2|MYH10
50795	1.72e-10	4.57e-09	56	regulation of behavior	12	44	RARRES2|AIF1|F2RL1|TNFSF14|GJA1|CXCR2|CXCL11|CXCL12|CXCL10|NOD2|S1PR1|CXCR4|SERPINE1|MT2|IL1B|LBP|CASP1|GHR|ADAM10|LYN|CMKLR1|F7|ARRDC3|CRHR2|CCR7|PTGDS|HTR7|CCR2|PLA2G7|CXCL1|MEGF8|CCL2|KCNA2|CCR1|CXCL2|CXCL9|CCL5|CCL4|CD74|ADA|RAC2|ALB|PER3|THBS1|FN1|SELL|ITGA2|CCL19|AHI1|NCKAP1L|NBL1|CCL12|CDH13|CXCL14|CXCL13|CHRNB2
51251	5.28e-12	1.83e-10	56	positive regulation of lymphocyte activation	7	49	AIF1|TNFSF14|TLR4|CD1D1|HSPH1|NOD2|MYD88|CLCF1|IFNG|IL1B|TNIP2|ADAM8|DPP4|SPN|ICOSL|BST1|CD38|CARD11|CD86|CCR7|CD80|CD59B|ULBP1|CCR2|H2-AA|PRDM1|CCL2|IL4RA|ZBTB16|IL7R|CCL5|TNFRSF4|ADA|CD74|VCAM1|IL12RB1|ICOS|ZAP70|PYCARD|IL2RG|CD28|H60A|PTPRC|IL2RA|VAV3|H2-M3|NCKAP1L|H2-AB1|CDKN1A|CORO1A|CD274|CHRNB2|JAK3|H2-DMA|IGFBP2|SASH3
42278	4.5e-13	1.92e-11	55	purine nucleoside metabolic process	43	12	ATP5D|ATP5E|UQCRC1|ATP5B|LDHD|PPCS|PKM|MCCC2|UQCR10|MCEE|ATP5O|DHTKD1|ATP5H|IMPDH1|NT5E|ATP5K|ATP5J|GM5506|PFKP|COQ9|NME3|PANK1|PKLR|CROT|ALDOA|COASY|AHCY|NDUFB8|NDUFB9|ALDOC|ENPP4|HK2|ATP5G1|ATP5G3|ADA|HK3|NUDT7|PEMT|GNMT|PAPSS2|ATP5J2|NDUFA7|AK3|AK2|MACROD1|AMPD3|ACPP|SLC25A13|CHCHD10|GCK|MLYCD|SDHC|GAMT|ATP5A1|ATP6V0A4
16042	3.32e-11	1.01e-09	55	lipid catabolic process	40	15	ACOX2|EHHADH|PEX7|APOA2|SMPDL3B|UGT1A7C|APOE|CYP7A1|CES1F|CES1D|HADH|PLCB2|IAH1|TBL1XR1|ACAA2|PLD1|ACADS|PLD4|CYP26A1|CYP1A2|PNPLA1|LPIN1|PNPLA3|IRS1|ACADVL|PRDX6|HSD11B1|PLA2G7|NEU3|AKR1D1|SLC27A2|CROT|HSD17B11|HACL1|CYP1B1|ABHD6|APOC3|ABCD2|GALC|ABCD3|SCARB1|BDH2|ANGPTL3|ACAA1A|IRG1|CYP46A1|CYP4F14|CYP4A10|PLA2G4A|FAAH|PLCG2|LIPG|ACAD11|LIPC|BCO2
10817	4.98e-09	1.06e-07	55	regulation of hormone levels	37	18	BTK|RDH9|TTR|UGT1A7C|SERPINA7|SULT1A1|SRD5A1|SULT1E1|CAT|SLC22A1|AR|LYN|ESR1|CYP26A1|PNPLA1|DHRS3|ABCB1A|DGAT2|SULT1B1|PRDX6|AKR1B10|H2-KE6|AKR1D1|MYO5A|HSD17B11|TG|RBP4|CYP1B1|HSD17B2|FDX1|TIPARP|ALDH1A1|ECE1|ADH1|ADH4|ALDH1A7|SCARB1|PCSK6|PCSK5|ABHD15|IL1RN|FOXA1|ANXA1|RDH12|SLC16A2|AFP|RDH10|STXBP3A|DIO1|RDH16|SMPD3|LRP4|BCO2|RETSAT|PLEKHA1
60326	3.6e-18	2.88e-16	55	cell chemotaxis	3	52	S100A8|PREX1|BCAR1|S100A9|RETNLG|CXCR2|CXCL11|CXCL12|CXCL10|SAA2|SAA1|IFNG|IL1B|LBP|ADAM8|SAA3|CCR7|CCR2|TREM1|TREM3|BIN2|CXCL1|CCL3|HMGB2|CCL2|CCR1|CXCL2|CXCL9|CCL8|ITGB2|CCL5|CCL4|CCL7|CCL6|VCAM1|CCL24|CCL22|FCER1G|AMICA1|SCO1|VAV3|CCL19|NCKAP1L|NR4A1|HGF|CCL17|FCGR3|CCL11|CCL12|ITGA9|CORO1A|CXCL14|CXCL13|CXCL16|ABCC1
9615	1.51e-17	1.15e-15	55	response to virus	2	53	APOBEC3|RNASEL|APOBEC1|F2RL1|TLR3|TLR7|TLR8|TLR9|ISG20|CXCL10|TMEM173|MYD88|ISG15|OASL2|DDX60|OASL1|IFNG|MX1|MX2|IFNLR1|BATF3|NLRP3|NCR1|DDIT4|CD86|UNC13D|MAVS|PRF1|TNF|IFITM2|IFITM3|UNC93B1|PML|OAS3|CXCL9|RSAD2|OAS2|GBP2B|IRAK3|ITGAX|PYCARD|DHX58|ZBP1|PTPRC|CARD9|TLR13|SAMHD1|IFIT3|LCN2|IFIT2|PLSCR1|IFIT1|CD207|IFI27L2A|IRF3
46128	6.23e-13	2.6e-11	54	purine ribonucleoside metabolic process	42	12	ATP5D|ATP5E|UQCRC1|ATP5B|LDHD|PPCS|PKM|MCCC2|UQCR10|MCEE|ATP5O|DHTKD1|ATP5H|IMPDH1|NT5E|ATP5K|ATP5J|GM5506|PFKP|COQ9|NME3|PANK1|PKLR|CROT|ALDOA|COASY|AHCY|NDUFB8|NDUFB9|ALDOC|ENPP4|HK2|ATP5G1|ATP5G3|ADA|HK3|NUDT7|PEMT|GNMT|PAPSS2|ATP5J2|NDUFA7|AK3|AK2|AMPD3|ACPP|SLC25A13|CHCHD10|GCK|MLYCD|SDHC|GAMT|ATP5A1|ATP6V0A4
1901293	2.09e-12	7.97e-11	54	nucleoside phosphate biosynthetic process	40	14	ATP5D|ATP5E|ASPDH|ADCY4|ADCY1|ATP5B|G6PDX|LDHD|PPCS|NMRK1|PKM|MTHFD1|OASL2|GUCY1A2|ATP5O|ATP5H|IMPDH1|NT5E|ATP5K|ATP5J|NAPRT1|NDUFA10|UMPS|NME3|PANK1|PKLR|NMNAT1|ALDOA|COASY|FGGY|FN3K|OAS2|ATP5G1|ATP5G3|ADA|CMPK2|ENTPD8|HAAO|UCK1|PAPSS2|ATP5J2|AK3|AK2|NPR2|NADK|AK7|PRPSAP1|AMPD3|SLC25A13|DHFR|CHCHD10|ATP5A1|ATP6V0A4|DUT
30036	0.00683	0.036	54	actin cytoskeleton organization	15	39	AIF1|BCAR1|WASF2|S100A9|HP|ACTG1|S1PR1|CASP4|PLS1|PAK1|ZYX|SPN|GHR|FMNL2|BAIAP2|PDXP|WAS|SIRPA|LPIN1|FLNA|ARHGAP26|ELMO1|CRHR2|ARPC1B|CCR7|TMSB4X|PARVB|LCP1|SHROOM3|GPR65|CAPZB|CORO2A|EZR|RAC2|WIPF1|SCO1|MICALL2|PLEK|HCLS1|MSRB1|NCKAP1L|EVL|STRADB|MSRB2|CCL11|EPB4.1L3|CORO1A|KPTN|EPB4.1L4B|PTPN1|KCTD13|DIAP3|CPB2|MYH10
45088	1.49e-16	1.01e-14	54	regulation of innate immune response	4	50	A2M|TLR1|PGLYRP1|TLR2|TLR3|TLR4|TLR7|TLR8|TLR9|NLRC5|NOD2|NLRC4|TMEM173|MYD88|SH2D1B1|LBP|TNIP2|ADAM8|SOCS1|SERPING1|CD86|ULBP1|RNF135|MAVS|FGR|CCR1|UNC93B1|DUSP10|MAPKAPK3|CD74|IRAK3|RASGRP1|TAP2|TAP1|PYCARD|SCARB1|IRG1|DHX58|ZBP1|H60A|TLR11|CARD9|H2-M3|TLR13|MYO1F|SAMHD1|AIM2|PLSCR1|RPS6KA3|HPX|IRF7|IRF3|TRAFD1|CLEC7A
6091	4.34e-11	1.3e-09	53	generation of precursor metabolites and energy	44	9	UQCRC1|PINK1|PDHB|PKM|IMMP2L|NDUFS6|UQCR10|COX19|CAT|SUCLA2|DHTKD1|ALDH5A1|ACO1|GM5506|SUCLG2|SUCLG1|PFKP|COQ9|CYP1A2|PGM2|G6PC|SLC37A1|PGM1|PKLR|GNAS|CROT|MDH1|ALDOA|NDUFB8|NDUFB9|ALDOC|HK2|PPP1R3B|NR1D1|HK3|IDH2|IDH1|GYS2|GNMT|AGL|NDUFA7|IDH3B|CYB561|SIRT3|SDHA|SDHB|SLC25A13|CHCHD10|GCK|PYGL|SDHC|SDHD|GYG
9150	8.59e-10	2.07e-08	53	purine ribonucleotide metabolic process	42	11	ATP5D|ATP5E|ADCY4|ADCY1|UQCRC1|ATP5B|LDHD|PPCS|PDE3B|PKM|MCCC2|UQCR10|MCEE|GUCY1A2|ATP5O|DHTKD1|ATP5H|IMPDH1|NT5E|ATP5K|ATP5J|GM5506|PFKP|COQ9|PDE4C|NME3|PANK1|PKLR|CROT|ALDOA|COASY|NDUFB8|NDUFB9|ALDOC|HK2|ATP5G1|ATP5G3|HK3|NUDT7|PAPSS2|ATP5J2|NDUFA7|AK3|AK2|NPR2|AMPD3|SLC25A13|CHCHD10|GCK|MLYCD|SDHC|ATP5A1|ATP6V0A4
9165	4.67e-12	1.66e-10	53	nucleotide biosynthetic process	39	14	ATP5D|ATP5E|ASPDH|ADCY4|ADCY1|ATP5B|G6PDX|LDHD|PPCS|NMRK1|PKM|MTHFD1|OASL2|GUCY1A2|ATP5O|ATP5H|IMPDH1|NT5E|ATP5K|ATP5J|NAPRT1|NDUFA10|UMPS|NME3|PANK1|PKLR|NMNAT1|ALDOA|COASY|FGGY|FN3K|OAS2|ATP5G1|ATP5G3|ADA|CMPK2|HAAO|UCK1|PAPSS2|ATP5J2|AK3|AK2|NPR2|NADK|AK7|PRPSAP1|AMPD3|SLC25A13|DHFR|CHCHD10|ATP5A1|ATP6V0A4|DUT
19439	6.56e-08	1.15e-06	53	aromatic compound catabolic process	38	15	ASPDH|APOBEC1|CNOT8|ALDH1L1|PDE3B|AUH|ISG20|FAH|AFMID|UGT1A7C|HMOX1|GSTZ1|DERA|NOS2|NT5E|DCTPP1|HPD|AADAT|NUDT1|NCF2|HAL|PDE4C|UGT1A1|RNASEH2C|DNPH1|UROC1|XDH|RBP4|PYCRL|CCRN4L|AHCY|UGT2B1|ENPP4|UPP2|PAH|OAS2|ADA|NUDT7|ENTPD1|ZC3H12D|EPHX2|GALT|IDO2|EPHX1|SAMHD1|HGD|IDO1|AMDHD1|MLYCD|ENDOG|GSPT2|PON1|DUT
71593	1.02e-07	1.7e-06	53	lymphocyte aggregation	9	44	ELF4|PREX1|F2RL1|PTPN22|RORC|CD1D1|CXCL12|CD48|BATF|CLEC4E|CXCR4|WWP1|IFNG|SPN|DPP4|RHOH|EGR1|ICAM1|ICOSL|CD3D|RELB|WAS|CARD11|CCR7|GADD45G|LCP1|SOX4|RSAD2|ITGB2|IL7R|APBB1IP|TNFRSF4|ADA|CD74|SLC11A1|DOCK2|RAC2|ZAP70|FCER1G|AMICA1|SCO1|CD28|FZD8|IL18R1|PTPRC|H2-M3|ANXA1|FCGR4|CCL19|CBLB|BCL2A1D|TREML2|H2-DMA
1818	9.24e-13	3.76e-11	52	negative regulation of cytokine production	9	43	F2RL1|PGLYRP1|TGFB3|TLR2|AQP4|TLR4|IL10|TLR9|APOA2|NOD2|SH2D1B1|4632428N05RIK|HMOX1|IFNG|LBP|GHR|PRG4|CMKLR1|ELANE|RELB|NLRP3|INHBB|IL20RB|CD59A|GBP4|GSTP1|TNF|ACP5|PPM1B|TNFRSF4|SLC11A1|TRIM30A|IRAK3|SFTPD|PYCARD|ZC3H12A|NDRG2|THBS1|IRG1|SRGN|DHX58|NDFIP1|ANXA1|NCKAP1L|IDO1|TIGIT|CD274|NLRP12|IRF3|BANK1|JAK3|KLF2
70489	1.91e-07	3.04e-06	52	T cell aggregation	9	43	ELF4|PREX1|F2RL1|PTPN22|RORC|CD1D1|CXCL12|CD48|BATF|CLEC4E|CXCR4|WWP1|IFNG|SPN|DPP4|RHOH|EGR1|ICAM1|ICOSL|CD3D|RELB|WAS|CARD11|CCR7|GADD45G|LCP1|SOX4|RSAD2|ITGB2|IL7R|APBB1IP|TNFRSF4|ADA|CD74|SLC11A1|DOCK2|ZAP70|FCER1G|AMICA1|SCO1|CD28|FZD8|IL18R1|PTPRC|H2-M3|FCGR4|ANXA1|CCL19|CBLB|BCL2A1D|TREML2|H2-DMA
42110	1.91e-07	3.04e-06	52	T cell activation	9	43	ELF4|PREX1|F2RL1|PTPN22|RORC|CD1D1|CXCL12|CD48|BATF|CLEC4E|CXCR4|WWP1|IFNG|SPN|DPP4|RHOH|EGR1|ICAM1|ICOSL|CD3D|RELB|WAS|CARD11|CCR7|GADD45G|LCP1|SOX4|RSAD2|ITGB2|IL7R|APBB1IP|TNFRSF4|ADA|CD74|SLC11A1|DOCK2|ZAP70|FCER1G|AMICA1|SCO1|CD28|FZD8|IL18R1|PTPRC|H2-M3|FCGR4|ANXA1|CCL19|CBLB|BCL2A1D|TREML2|H2-DMA
9410	3.21e-24	4.18e-22	51	response to xenobiotic stimulus	46	5	CYP2J5|CYP2D10|CYP2C69|CYP2C68|ARNT2|AKR1C12|RORC|AKR1C13|GSTM7|GSTM2|GPX1|GSTM4|UGT1A7C|SULT1A1|UGT1A6A|CYP2C55|CYP2C54|CYP2C29|GSTT1|CYP2B13|CYP2E1|RB1|UGT1A1|AHR|CYP2C50|SULT1B1|AS3MT|CYP2A5|CYP2D26|CYP2A4|CYP1B1|CYP2C44|CYP2F2|CYP2B9|UGT2B1|CYP2C40|CYP2A12|UGT1A9|ACSL1|UGT1A5|FMO2|GSTO1|CYP2C70|CYP2G1|CYP2C37|CYP46A1|CYP2D40|CRYZ|CYP2A22|CYP2C38|CYP2C39
22409	4.43e-12	1.59e-10	51	positive regulation of cell-cell adhesion	6	45	AIF1|TNFSF14|CD1D1|HSPH1|CD44|IFNG|IL1B|ADAM8|SPN|DPP4|ICOSL|CARD11|CD86|CCR7|CD80|CD59B|CCR5|CCR2|H2-AA|GCNT2|TNF|CCL2|IL4RA|ZBTB16|IL7R|CCL5|ADA|CD74|VCAM1|FGG|IL12RB1|FGA|FGB|ICOS|ZAP70|PYCARD|IL2RG|CD28|PTPRC|IL2RA|H2-M3|NCKAP1L|H2-AB1|ITGA4|CORO1A|CXCL13|CD274|JAK3|H2-DMA|IGFBP2|SASH3
72330	7.64e-15	4.27e-13	50	monocarboxylic acid biosynthetic process	39	11	SC5D|PTGS1|ACSS2|AGXT|DSE|BBOX1|PKM|RDH9|PECR|ELOVL5|CYP7A1|ELOVL3|ELOVL2|ELOVL6|DECR2|TECR|PTGDS|PKLR|ABAT|H2-KE6|SLC27A2|AKR1D1|SLC27A5|ALOX12|MYO5A|PTPLAD2|CD74|ALDH1A1|ALOX5AP|FASN|SRR|ALDH1A7|PRKAA2|SCD1|TBXAS1|FADS1|HOGA1|MCAT|FAM213B|FADS2|IDO1|PARK7|CYP7B1|GGT5|RDH10|ACSM1|MLYCD|AGMO|LIPC|RDH16
7005	0.000399	0.00319	50	mitochondrion organization	38	12	HLF|COX14|NDUFAF6|PINK1|PMAIP1|NDUFS7|IMMP2L|NDUFS6|BAK1|LONP1|CDKN2A|BHLHA15|NDUFS8|COX19|MRPL39|ACAD9|TERT|HMGCL|AKT3|OPA3|ACAA2|MIEF2|SLC25A4|NDUFA13|LPIN1|SLC25A36|LRRK2|HIGD2A|ERBB4|HK2|GCLM|FIS1|NPTX1|MRPL12|MRPL15|MAP3K1|MGME1|PET112|CEBPA|ALKBH7|GABARAPL1|PHB|PARK2|PARK7|STAT3|CHCHD10|MTFP1|PTCD2|PHB2|GGNBP1
98656	9.79e-05	0.000921	50	anion transmembrane transport	34	16	FXYD1|SLC38A3|SLC22A18|CLCN2|SLC13A5|SLC16A11|SLC16A12|PML|ABCA1|SLC7A4|SLC26A1|SLC26A10|SLC7A5|SLC7A6|SFXN5|SERINC3|SLC1A5|SLCO1A4|SLC1A2|SLC23A1|SLCO1A1|SLC35B2|SLC35D2|SLC22A4|EMB|SLC22A1|CLCA1|ABCB11|SLC22A7|SLC6A13|SLC10A6|SLC10A5|CLIC1|SLC10A1|VDAC1|SLCO1B2|SLC17A8|SLC25A13|SLC17A4|SLC7A1|SLC35E2|SLC25A10|SLC37A1|SLC16A9|ABCC3|ABCC1|SLC13A3|PCYOX1|SLC15A4|SLC27A5
90066	0.00801	0.0415	50	regulation of anatomical structure size	16	34	CYP2J5|TRPV2|PREX1|G6PDX|F2RL1|CXCL12|VILL|GPX1|APOE|NOS3|IFRD1|ICAM1|LIMK1|BAIAP2|PDXP|PRKCD|AHR|ARPC1B|ADRB2|CCR5|HTR7|TMSB4X|LRRK2|CSF3|MEGF8|TNFRSF12A|IL7R|GCLM|CAPZB|GCH1|CCL24|AKT1S1|MAP3K1|PYCARD|FN1|RILP|LAMTOR4|PLEK|HCLS1|NCKAP1L|EVL|SOD1|CCL11|CORO1A|RGS2|CAPG|ADRA1B|DEPTOR|CPB2|CBS
43405	8.1e-05	0.00078	50	regulation of MAP kinase activity	14	36	EZH2|SORL1|TGFB3|HP|TLR4|SPRY4|TLR9|NOD2|TNFRSF11A|APOE|IL1B|PAK1|ADAM8|ADCK4|MAP2K6|GHR|EGFR|LYN|MADD|PRKCD|CCR7|LRRK2|GSTP1|TNF|DUSP10|CD74|IRAK3|RASGRP1|MAP3K1|ADRA2A|DNAJA1|ADRA2B|THBS1|SCO1|NOX4|PTPRC|FZD8|ALPK1|TNXB|MAP2K3|IL1RN|HGF|SOD1|PDE6H|DUSP2|RGS2|CD300A|PTPN1|DUSP8|CBS
72507	0.00156	0.0104	50	divalent inorganic cation homeostasis	14	36	GNA15|F2RL1|GJA1|CXCR2|GATA2|BAK1|S1PR1|APOE|MT2|IL1B|MT1|RGN|CAT|XCR1|CIB2|GHR|IBTK|EGFR|ESR1|STIM2|PRKCB|CD38|CCDC109B|CCR5|NUCB2|GNAS|CXCL1|FXYD1|CCL3|CCL2|CCR1|CXCL2|PML|ITGB3|CCL5|TPCN2|FIS1|SLC11A1|VDR|P2RY2|TGM2|PTPRC|TMBIM6|CCL19|GCK|CXCL13|PLCG2|ADRA1B|JAK3|F2R
1901342	7.39e-08	1.28e-06	50	regulation of vasculature development	11	39	ACVRL1|MMP9|PDE3B|CXCR2|FOXO4|CXCL10|TSPAN12|GATA2|HMOX1|SERPINE1|IL1B|NOS3|DDAH1|IL1A|EGR1|PTPRM|NGP|VASH1|PRKCB|CRHR2|ADRB2|CCR5|SERPINF1|CD59A|CCR2|ASB4|ALOX12|XDH|CYP1B1|CCL2|TNFRSF12A|C3|C6|PML|EGLN1|ITGB2|ITGB3|CCL5|CCL24|LECT1|CHIL1|LRG1|THBS1|ANGPTL3|HIP1|COL4A2|HGF|STAT1|ANXA3|CCL11
43122	1.5e-10	4.06e-09	50	regulation of I-kappaB kinase/NF-kappaB signaling	10	40	MAVS|OLFM4|TNF|LITAF|F2RL1|TLR2|TLR3|TNFSF14|GJA1|PINK1|TLR4|PPM1B|GPRC5B|TLR7|TLR9|NOD2|MYD88|SLC35B2|HMOX1|SHISA5|TGM2|PYCARD|IL1B|LTF|RHOC|CASP1|TNIP2|IL1A|RHOH|IL18R1|DDRGK1|NDFIP1|ESR1|CCL19|PARK2|STAT1|NLRP3|SECTM1A|TRIM62|FLNA|CLEC4N|PRKCB|CARD11|CTH|ZDHHC13|NLRP12|UBD|IRF3|GSTP1|NEK6
1902105	5.74e-07	8.48e-06	50	regulation of leukocyte differentiation	6	44	PGLYRP1|RORC|CD1D1|C1QC|FOS|GATA2|CDKN2A|OCSTAMP|IFNG|IL1B|ADAM8|APCS|LYN|IL27|RB1|CARD11|CCR7|CCR2|H2-AA|GNAS|PRDM1|CCL3|TNF|CCR1|IL4RA|ZBTB16|ITGB3|IL7R|CCL5|CTLA2A|ADA|CD74|UBASH3B|FAM213A|ZAP70|IL2RG|CSF1R|TYROBP|PTPRC|IL2RA|H2-M3|HCLS1|NDFIP1|NCKAP1L|RASSF2|JAK3|H2-DMA|TMEM176B|SASH3|TMEM176A
50900	2.9e-15	1.74e-13	50	leukocyte migration	3	47	S100A8|MMP9|PREX1|S100A9|F2RL1|CXCR2|RETNLG|CXCL11|CXCL10|S1PR1|IFNG|IL1B|LBP|ADAM8|ELANE|CCR7|CCR2|TREM1|TREM3|CXCL1|CCL3|TNF|CCL2|CCR1|CXCL2|CXCL9|ITGB2|CCL5|CCL4|VCAM1|CCL24|ITGB7|FCER1G|AMICA1|SELPLG|SCO1|VAV3|MYO1G|GALT|CCL19|NCKAP1L|ITGA4|FCGR3|CCL11|CCL12|ITGA9|CORO1A|CXCL13|CXCL16|NLRP12
71466	6.74e-24	8.5e-22	49	cellular response to xenobiotic stimulus	45	4	CYP2J5|CYP2D10|CYP2C69|CYP2C68|AKR1C12|RORC|AKR1C13|GSTM7|GSTM2|GSTM4|UGT1A7C|SULT1A1|UGT1A6A|CYP2C55|CYP2C54|CYP2C29|GSTT1|CYP2B13|CYP2E1|RB1|UGT1A1|AHR|CYP2C50|SULT1B1|AS3MT|CYP2A5|CYP2D26|CYP2A4|CYP1B1|CYP2C44|CYP2F2|CYP2B9|UGT2B1|CYP2C40|CYP2A12|UGT1A9|ACSL1|UGT1A5|FMO2|GSTO1|CYP2C70|CYP2G1|CYP2C37|CYP46A1|CYP2D40|CRYZ|CYP2A22|CYP2C38|CYP2C39
46700	7.01e-07	1.02e-05	49	heterocycle catabolic process	34	15	XDH|PYCRL|RBP4|ASPDH|ALDH1L1|APOBEC1|AHCY|CNOT8|CCRN4L|ENPP4|PDE3B|UPP2|DPYS|OAS2|ADA|AFMID|ISG20|AUH|UGT1A7C|HMOX1|NUDT7|DERA|NOS2|ENTPD1|NT5E|ZC3H12D|DCTPP1|AADAT|ALDH6A1|GSTA3|NUDT1|NCF2|HOGA1|IDO2|GALT|HAL|SAMHD1|IDO1|PDE4C|RNASEH2C|AMDHD1|DNPH1|MLYCD|ENDOG|GSPT2|PRODH2|UROC1|DUT|PRODH
45862	6.1e-05	0.000608	49	positive regulation of proteolysis	15	34	S100A8|AURKAIP1|S100A9|GM6484|PMAIP1|BAK1|NLRC4|CDKN2A|APOE|CTGF|IFNG|IL1B|RGN|ADAM8|CYR61|DDRGK1|NDUFA13|RB1|NLRP3|TNFRSF10B|LRRK2|ALOX12|XDH|TNF|C3|C6|PML|UBE2V2|ANAPC11|SLC11A2|FIS1|ADRA2A|PYCARD|FN1|HIP1|HPN|PHB|ACER2|CENPE|PARK2|STAT1|AIM2|APOPT1|TNFSF10|CLEC3B|IFT57|CASP12|PERP|F2R
2000377	1.87e-14	9.89e-13	49	regulation of reactive oxygen species metabolic process	14	35	IER3|AIF1|F2RL1|TLR2|PINK1|TLR4|HP|MMP3|IL10|DYNLL1|MPV17L|IFNG|IL1B|RGN|DDAH1|EGFR|ICAM1|ESR1|PRKCD|MYCN|ULBP1|GSTP1|XDH|CXCL1|TNF|CYP1B1|ASS1|ACP5|ITGB2|TRIM30A|PLIN5|ZC3H12A|THBS1|IRG1|NOX4|H60A|H2-M3|PDK3|PARK2|BIRC3|SOD1|PARK7|STAT3|SIRT3|CYBA|CDKN1A|FBLN5|PLAU|BCO2
43901	1.87e-14	9.89e-13	49	negative regulation of multi-organism process	9	40	MAVS|MBL2|APOBEC3|RNASEL|TNF|IFITM2|IFITM3|TLR2|OAS3|PML|PRDX4|RSAD2|PPM1B|CCL5|CCL4|ADA|IL10|TIMP1|ISG20|NOD2|MYD88|ISG15|HTRA1|OASL1|IFNG|LTF|LBP|IRG1|MX2|DHX58|ARHGDIB|SCD1|APCS|IL2RA|ELANE|FAM111A|NPR2|PARK2|STAT1|TRIM62|PLSCR1|PTGDS|IRF8|MPO|SLPI|IRF3|PRDM1|OAS1A|CTSG
7162	4.72e-08	8.61e-07	49	negative regulation of cell adhesion	8	41	TNFAIP8L2|GCNT2|ACVRL1|CYP1B1|ASS1|ATP5B|IL4RA|PTPN22|PDE3B|CXCL12|SLFN1|CD74|LPXN|CDKN2A|UBASH3B|4632428N05RIK|SERPINE1|SFTPD|THBS1|ADAM8|ZC3H12D|SPN|NAT8|PTPRC|CML1|IL2RA|ADAM10|H2-M3|PLXNB1|ACER2|IL1RN|NDFIP1|MYO1F|H2-AB1|IDO1|PRKCD|TIGIT|CDH13|CBLB|ADRB2|IL20RB|CD300A|CD274|H2-AA|JAK3|JAM2|GSTP1|ALOX12|ADAM15
2685	9.46e-16	5.92e-14	49	regulation of leukocyte migration	3	46	RARRES2|AIF1|MMP9|F2RL1|TLR2|TNFSF14|CXCR2|CXCL11|CXCL12|CXCL10|NOD2|SERPINE1|IL1B|LBP|MSN|ADAM8|IL1A|ICAM1|ADAM10|LYN|CMKLR1|F7|CCR7|CCR2|PLA2G7|CXCL1|CCL2|CCR1|CXCL2|CXCL9|ITGB3|CCL5|CCL4|CD74|ADA|CCL24|RAC2|PYCARD|THBS1|SELL|NCKAP1L|CCL19|ITGA2|ITGA4|CCL12|NBL1|CXCL14|CXCL13|CD300A
6805	4.97e-24	6.37e-22	48	xenobiotic metabolic process	45	3	CYP2J5|CYP2D10|CYP1B1|CYP2F2|CYP2C44|CYP2C69|CYP2C68|CYP2B9|UGT2B1|AKR1C12|CYP2C40|RORC|GSTM7|AKR1C13|CYP2A12|GSTM2|UGT1A9|ACSL1|GSTM4|UGT1A7C|UGT1A5|UGT1A6A|SULT1A1|FMO2|GSTO1|CYP2G1|CYP2C70|CYP2C55|CYP2C37|CYP2C54|CYP2D40|CYP46A1|CYP2C29|CYP2B13|GSTT1|CYP2E1|CRYZ|UGT1A1|AHR|CYP2C50|CYP2A22|SULT1B1|AS3MT|CYP2A5|CYP2D26|CYP2C38|CYP2C39|CYP2A4
71902	1.71e-05	0.000195	48	positive regulation of protein serine/threonine kinase activity	13	35	TNF|TLR1|EZH2|TGFB3|MAP4K1|TLR4|HP|CD74|IQGAP1|TLR9|GCKR|NOD2|ACSL1|TNFRSF11A|CHIL1|RASGRP1|MAP3K1|ADRA2A|LTF|IL1B|PAK1|ADRA2B|THBS1|ADAM8|ADCK4|MAP2K6|TRAF4|CSF1R|GHR|SCO1|NOX4|EGFR|FZD8|PTPRC|ALPK1|MADD|MAP2K3|IL1RN|PIM1|HGF|PDE6H|SOD1|PRKCD|CCR7|CCND1|GADD45G|PTPN1|LRRK2
2000116	1.72e-07	2.76e-06	48	regulation of cysteine-type endopeptidase activity	11	37	XDH|TNF|S100A8|MMP9|MGMT|S100A9|PML|TNFSF14|PMAIP1|HSPA1B|NAIP6|SLC11A2|BAK1|GPX1|FIS1|NLRC4|CDKN2A|CD44|CTGF|NAIP5|PYCARD|NAIP1|THBS1|HIP1|CYR61|ACER2|NDUFA13|NR4A1|HGF|STAT1|BIRC3|NLRP3|PARK7|AIM2|PLAUR|TNFSF10|APOPT1|BCL2A1D|RPS6KA3|TNFRSF10B|PRDX6|IFT57|CASP12|NLRP12|FABP1|PERP|F2R|ALOX12
43903	1.92e-11	6.24e-10	48	regulation of symbiosis, encompassing mutualism through parasitism	7	41	CXCL1|MAVS|MBL2|APOBEC3|RNASEL|TNF|IFITM2|IFITM3|F2RL1|TLR2|OAS3|PML|RSAD2|CCL5|CCL4|IL10|RAB7|ISG20|TRIM30A|NOD2|MYD88|ISG15|APOE|TAP2|OASL1|IFNG|TAP1|LTF|LBP|TOP2A|MX2|MVB12B|SCD1|HPN|APCS|PM20D1|ELANE|FAM111A|PARK2|STAT1|TRIM62|PLSCR1|CCR5|IRF8|MPO|SLPI|OAS1A|CTSG
51607	1.75e-17	1.3e-15	48	defense response to virus	2	46	MAVS|PRF1|APOBEC3|RNASEL|APOBEC1|IFITM2|IFITM3|F2RL1|UNC93B1|PML|CXCL9|OAS3|TLR3|RSAD2|OAS2|GBP2B|TLR7|TLR8|TLR9|CXCL10|ISG20|TMEM173|ITGAX|ISG15|OASL2|DDX60|OASL1|IFNG|PYCARD|MX1|MX2|DHX58|IFNLR1|ZBP1|PTPRC|CARD9|SAMHD1|NLRP3|NCR1|DDIT4|IFIT3|PLSCR1|IFIT2|CD86|IFIT1|UNC13D|CD207|IRF3
5996	5.85e-12	2.02e-10	47	monosaccharide metabolic process	34	13	ALDOA|PPARA|RBP4|SORD|TNF|PFKFB4|UGT2B1|G6PDX|HK2|GM6484|CAR5A|PDHB|PKM|UGT1A9|SLC23A1|GALM|UGT1A7C|UGT1A5|UGT1A6A|RGN|UGT2A3|CHST15|GSTO1|PDK2|AR|ALDH5A1|PDK3|PDK4|GALT|UGT1A1|MAN1C1|PMM1|DHDH|PGM2|KHK|UGT2B37|G6PC|UGT2B36|ATF3|UGT2B35|GCK|UGT2B34|PGM1|UGT2B5|GULO|DCXR|IGFBP5
55074	0.00178	0.0115	47	calcium ion homeostasis	14	33	FXYD1|CXCL1|CCL3|GNA15|CCL2|CCR1|F2RL1|CXCL2|PML|GJA1|CXCR2|ITGB3|CCL5|TPCN2|BAK1|VDR|GATA2|FIS1|S1PR1|APOE|P2RY2|TGM2|MT2|RGN|IL1B|CAT|CIB2|XCR1|GHR|IBTK|PTPRC|TMBIM6|STIM2|ESR1|CCL19|PRKCB|CD38|CCDC109B|CCR5|GCK|CXCL13|PLCG2|NUCB2|ADRA1B|GNAS|JAK3|F2R
50714	1.73e-08	3.35e-07	47	positive regulation of protein secretion	11	36	RBP4|CCL3|TNF|FGR|IL4RA|F2RL1|TLR2|TGFB3|SOX4|GJA1|TNFRSF4|C2CD2L|IL10|FGG|NOD2|EZR|CASP4|FGA|CLEC4E|FGB|ANG|RASGRP1|OXCT1|IFNG|PYCARD|AF251705|CASP1|HCAR2|IL1A|GHR|CSF1R|EXPH5|NR0B2|NLRP3|AIM2|CLEC4N|SIRT3|CD38|CCR7|CCR5|GCK|CD274|ABAT|IRF3|AACS|CD14|F2R
45765	1.3e-07	2.12e-06	47	regulation of angiogenesis	11	36	ACVRL1|CCL2|CYP1B1|C3|TNFRSF12A|C6|MMP9|PML|PDE3B|ITGB2|EGLN1|CXCR2|ITGB3|FOXO4|CCL5|CXCL10|CCL24|GATA2|TSPAN12|LECT1|CHIL1|LRG1|HMOX1|SERPINE1|IL1B|NOS3|THBS1|ANGPTL3|DDAH1|IL1A|HIP1|COL4A2|PTPRM|NGP|HGF|STAT1|ANXA3|VASH1|PRKCB|CCL11|CRHR2|ADRB2|SERPINF1|CCR5|CD59A|CCR2|ALOX12
2764	1.53e-12	6.03e-11	47	immune response-regulating signaling pathway	6	41	MAVS|BCAR1|TLR1|UNC93B1|TLR2|MAPKAPK3|PGLYRP1|TLR3|PTPN22|TLR4|TLR7|TLR8|TLR9|BTK|NOD2|MYD88|KLHL6|SH2D1B1|CLEC4E|ZAP70|FCER1G|SCARB1|ADAM8|TNIP2|SCO1|CD28|PTPRC|TLR11|VAV3|LYN|H2-M3|TLR13|MYO1G|NCKAP1L|PIGR|FCGR1|PRKCB|FCGR3|CD38|BCL2A1D|CD86|RPS6KA3|IL20RB|PLCG2|CLEC7A|THEMIS2|PLEKHA1
71216	1.3e-07	2.12e-06	47	cellular response to biotic stimulus	5	42	CCL2|TNF|LITAF|TLR1|TLR2|TLR4|SHPK|ABCA1|CCL5|IL10|CMPK2|RAET1A|CXCL10|BTK|RAET1C|NOD2|MYD88|NR1D1|IFNG|SERPINE1|PYCARD|GBP10|IL1B|ZC3H12A|SCARB1|NOS3|LBP|NOS2|TNIP2|IRG1|MRC1|GBP6|LYN|FCGR4|STAT1|NLRP3|CD180|CCL12|CD86|CD80|CXCL16|IRF8|IRF3|CLEC7A|GSTP1|GBP2|CD14
2443	1.16e-12	4.63e-11	47	leukocyte mediated immunity	3	44	MBL2|C3|IL4RA|C1S|C1QC|CD74|BTK|BATF|GATA2|C1RA|SLC11A1|C1RB|NOD2|MYD88|RASGRP1|FCER1G|SCO1|ICAM1|ICOSL|LYN|ELANE|MYO1G|MYO1F|GZMB|H2-AB1|SERPING1|PRKCD|FCGR1|ANXA3|C8G|FCGR3|C1QA|C8A|PIRB|C1QB|CORO1A|CD55|C4BP|UNC13D|CD300A|IRF7|ULBP1|MILR1|TREM1|H2-DMA|TREM3|CTSG
2703	2.09e-11	6.69e-10	47	regulation of leukocyte mediated immunity	3	44	CXCL1|CCL2|TNF|FGR|C3|IL4RA|F2RL1|TLR2|H2-D1|TLR3|RSAD2|TLR4|CD1D1|FES|IL7R|TLR9|NOD2|SH2D1B1|CLCF1|RASGRP1|HMOX1|TAP2|4632428N05RIK|IFNG|TAP1|FCER1G|DPP4|SPN|CD28|H2-K1|PTPRC|H60A|LYN|H2-M3|NDFIP1|WAS|FCGR1|FCGR3|CD55|UNC13D|IL20RB|CD300A|HPX|ULBP1|CCR2|JAK3|SASH3
32147	1.02e-05	0.00012	46	activation of protein kinase activity	12	34	CLSPN|TNF|TLR1|TGFB3|MAP4K1|TLR4|HP|ITGB3|CAMKK1|CD74|SLC11A1|MAP3K6|GCKR|NOD2|CHIL1|ANG|MAP3K1|MAP3K8|ADRA2A|IL1B|PAK1|ADRA2B|THBS1|ADAM8|ADCK4|MAP2K6|TRAF4|GHR|SCO1|EGFR|PTPRC|ALPK1|MADD|MAP2K3|STRADB|HGF|PDE6H|SOD1|MAP4K4|CCR7|PRLR|GADD45G|PTPN1|LRRK2|MAP3K13|F2R
97190	0.000376	0.00303	46	apoptotic signaling pathway	11	35	IER3|TNF|FGFR3|CYP1B1|TNFRSF12A|PML|TLR3|PMAIP1|ITM2B|ACVR1B|BAK1|VDR|GPX1|FIS1|CASP4|HMOX1|IFNG|SHISA5|PYCARD|IL1B|WWOX|IL1A|SPN|HIP1|CD28|PDK2|CHAC1|TMBIM6|NDUFA13|GZMB|DDIT4|LCN2|IKBKE|PLSCR1|APOPT1|BCL2A1D|CDKN1A|TNFRSF10B|BCL2A1B|BCL2A1A|GRN|CASP12|SORT1|G0S2|PERP|IFI204
72503	0.00283	0.0176	46	cellular divalent inorganic cation homeostasis	11	35	FXYD1|CXCL1|CCL3|GNA15|CCL2|CCR1|F2RL1|CXCL2|PML|GJA1|CXCR2|ITGB3|CCL5|TPCN2|BAK1|VDR|GATA2|SLC11A1|FIS1|S1PR1|APOE|P2RY2|TGM2|MT2|RGN|MT1|IL1B|XCR1|GHR|IBTK|PTPRC|TMBIM6|STIM2|ESR1|CCL19|PRKCB|CD38|CCDC109B|CCR5|GCK|CXCL13|PLCG2|NUCB2|ADRA1B|JAK3|F2R
43281	1.85e-07	2.95e-06	46	regulation of cysteine-type endopeptidase activity involved in apoptotic process	10	36	XDH|TNF|S100A8|MMP9|MGMT|S100A9|PML|TNFSF14|PMAIP1|HSPA1B|NAIP6|SLC11A2|BAK1|GPX1|FIS1|NLRC4|CDKN2A|CD44|CTGF|NAIP5|PYCARD|NAIP1|THBS1|HIP1|CYR61|ACER2|NDUFA13|NR4A1|HGF|STAT1|BIRC3|NLRP3|PARK7|PLAUR|TNFSF10|APOPT1|BCL2A1D|RPS6KA3|TNFRSF10B|PRDX6|IFT57|CASP12|NLRP12|FABP1|F2R|ALOX12
2699	3.7e-11	1.12e-09	46	positive regulation of immune effector process	3	43	CXCL1|RBP4|CCL2|TNF|FGR|C3|C6|IL4RA|F2RL1|TLR2|H2-D1|RSAD2|TLR4|CD1D1|FES|GPRC5B|TNFRSF4|CD74|NOD2|SH2D1B1|CLCF1|RASGRP1|DDX60|HMOX1|TAP2|IFNG|FCER1G|LBP|DHX58|CD28|H2-K1|PTPRC|H60A|LYN|H2-M3|PHB|FCGR1|FCGR3|CD37|CCR7|UNC13D|CD300A|HPX|ULBP1|CCR2|SASH3
9123	5.11e-11	1.51e-09	45	nucleoside monophosphate metabolic process	35	10	ATP5D|ALDOA|ATP5E|UQCRC1|NDUFB8|NDUFB9|FGGY|ATP5B|ALDOC|LDHD|FN3K|HK2|ATP5G1|ATP5G3|ADA|PKM|UQCR10|HK3|ENTPD8|UCK1|ATP5O|DHTKD1|NT5E|IMPDH1|ATP5H|ATP5K|ATP5J|ATP5J2|GM5506|NDUFA7|AK3|PFKP|AK2|COQ9|AMPD3|UMPS|CHCHD10|SLC25A13|DNPH1|GCK|SDHC|PKLR|ATP5A1|ATP6V0A4|DUT
70372	8.31e-08	1.41e-06	45	regulation of ERK1 and ERK2 cascade	12	33	GCNT2|FGFR3|ERBB4|C3|CCR1|F2RL1|TLR4|ITGB3|SCIMP|CD74|GLIPR2|FGG|NOD2|ECE1|TNFRSF11A|CHIL1|FGA|CD44|FGB|CTGF|CLCF1|RASGRP1|PYCARD|TFF2|IL1B|NDRG2|GAREM|IL1A|CSF1R|CYR61|NOX4|EGFR|ICAM1|LYN|PHB|ESR1|CCL19|SIRT3|CRHR2|BMPER|PHB2|NLRP12|PTPN1|GSTP1|F2R
32970	0.0088	0.0446	45	regulation of actin filament-based process	12	33	FXYD1|CSF3|PARD3|FGR|TNNC1|PREX1|WASF2|F2RL1|GPR65|PML|FES|CAPZB|VILL|KANK2|CCL24|GPD1L|S1PR1|CTGF|MAP3K1|PYCARD|PAK1|CSF1R|NOX4|ICAM1|PLEK|LIMK1|HCLS1|BAIAP2|ARHGEF19|PDXP|ALMS1|MYO1F|NCKAP1L|EVL|PARK2|PRKCD|WAS|CCL11|ARPC1B|CORO1A|DSG2|CAPG|TMSB4X|CPB2|ARAP1
71219	5.9e-08	1.04e-06	45	cellular response to molecule of bacterial origin	5	40	CCL2|TNF|LITAF|TLR1|TLR2|TLR4|SHPK|ABCA1|CCL5|IL10|CMPK2|RAET1A|CXCL10|RAET1C|NOD2|MYD88|NR1D1|IFNG|SERPINE1|PYCARD|GBP10|IL1B|ZC3H12A|NOS3|SCARB1|LBP|NOS2|TNIP2|IRG1|MRC1|GBP6|LYN|FCGR4|STAT1|NLRP3|CD180|CCL12|CD86|CD80|CXCL16|IRF8|IRF3|GSTP1|GBP2|CD14
44270	2.2e-05	0.000245	44	cellular nitrogen compound catabolic process	30	14	XDH|PYCRL|RBP4|ASPDH|ALDH1L1|AHCY|CNOT8|CCRN4L|APOBEC1|ENPP4|PDE3B|UPP2|DPYS|OAS2|ADA|AFMID|ISG20|AUH|HMOX1|NUDT7|DERA|NOS2|ENTPD1|NT5E|ZC3H12D|DCTPP1|AADAT|ALDH6A1|NUDT1|NCF2|IDO2|HAL|GALT|SAMHD1|IDO1|PDE4C|RNASEH2C|AMDHD1|DNPH1|MLYCD|ENDOG|GSPT2|UROC1|DUT
1903035	1.95e-11	6.3e-10	44	negative regulation of response to wounding	14	30	TNFAIP8L2|IER3|SIGLECE|DUSP10|PGLYRP1|GJA1|ACP5|CTLA2A|ADA|IL10|GPX1|NOD2|CD93|UBASH3B|APOE|KLKB1|SERPINE1|SERPINC1|TFF2|GP1BA|IRG1|NT5E|SPN|GHR|F11|IL2RA|SOCS3|NDFIP1|SERPING1|NLRP3|PRKCD|PSG23|TMPRSS6|PROC|ADRB2|THBD|IL20RB|SERPINF1|NLRP12|WFDC1|CPB2|GSTP1|PLAU|ALOX12
6874	0.00356	0.0211	44	cellular calcium ion homeostasis	11	33	FXYD1|CXCL1|CCL3|GNA15|CCL2|CCR1|F2RL1|CXCL2|PML|GJA1|CXCR2|ITGB3|CCL5|TPCN2|BAK1|VDR|GATA2|FIS1|S1PR1|APOE|P2RY2|TGM2|MT2|RGN|IL1B|XCR1|GHR|IBTK|PTPRC|TMBIM6|STIM2|ESR1|CCL19|PRKCB|CD38|CCDC109B|CCR5|GCK|CXCL13|PLCG2|NUCB2|ADRA1B|JAK3|F2R
1903039	2.54e-11	8.07e-10	44	positive regulation of leukocyte cell-cell adhesion	6	38	CCL2|AIF1|IL4RA|TNFSF14|ZBTB16|CD1D1|CCL5|IL7R|CD74|ADA|VCAM1|HSPH1|IL12RB1|CD44|ICOS|IFNG|PYCARD|ZAP70|IL1B|IL2RG|ADAM8|DPP4|SPN|CD28|PTPRC|ICOSL|IL2RA|H2-M3|NCKAP1L|H2-AB1|ITGA4|CARD11|CORO1A|CCR7|CD86|CD59B|CD80|CD274|CCR2|H2-AA|JAK3|IGFBP2|H2-DMA|SASH3
1903036	4.97e-12	1.74e-10	44	positive regulation of response to wounding	1	43	CCL3|TNF|S100A8|C3|ENPP4|S100A9|TLR2|TLR3|TLR4|GPRC5B|CCL5|IL17RA|TLR9|CCL24|NOD2|TNFRSF11A|HPSE|ALOX5AP|SERPINE1|TGM2|ADRA2A|IL1B|FCER1G|LBP|THBS1|ADAM8|CD28|EGFR|TLR11|PLEK|ITGA2|CTSS|IDO1|F7|FCGR1|FCGR3|RLF|PLA2G4A|CCR7|CCR5|CCR2|FABP4|CPB2|F2R
1676	4.45e-17	3.17e-15	43	long-chain fatty acid metabolic process	37	6	CYP2J5|MYO5A|CYP2D10|CYP1B1|CYP2C44|CYP2F2|CYP2C69|CYP2C68|CYP2B9|PTGS1|CYP2C40|ACOT1|ACOT4|ACOT3|CYP2A12|ACSL1|ELOVL6|ACSL4|ACSL5|CYP2C70|CYP2G1|CYP2C55|CYP2C37|CYP2C54|CYP2D40|FADS1|CYP2C29|EPHX2|CYP2B13|CYP4F14|CYP2E1|CYP2C50|CYP4A10|CYP2A22|PLA2G4A|CYP2A5|CYP2D26|CYP2C38|CYP2C39|SLC27A2|SLC27A5|ALOX12|CYP2A4
33559	6.65e-15	3.82e-13	43	unsaturated fatty acid metabolic process	33	10	CYP2J5|CYP2D10|CYP1B1|CYP2C44|CYP2F2|CYP2C69|CYP2C68|CYP2B9|PTGS1|TLR2|CYP2C40|TLR4|CD74|CYP2A12|ALOX5AP|SCD1|CYP2C70|CYP2G1|CYP2C55|CYP2C37|TBXAS1|CYP2C54|CYP2D40|FADS1|CYP2C29|EPHX2|DECR2|FAM213B|CYP2B13|CYP4F14|CYP2E1|CYP2C50|CYP4A10|GGT5|CYP2A22|PLA2G4A|PTGDS|CYP2A5|CYP2D26|CYP2C38|CYP2C39|ALOX12|CYP2A4
42445	4.2e-10	1.06e-08	43	hormone metabolic process	33	10	TG|HSD17B11|RBP4|CYP1B1|HSD17B2|FDX1|TIPARP|ALDH1A1|RDH9|TTR|ECE1|UGT1A7C|ADH1|SULT1A1|ADH4|ALDH1A7|SRD5A1|SCARB1|SULT1E1|PCSK6|PCSK5|AR|ABHD15|FOXA1|ESR1|CYP26A1|PNPLA1|RDH12|AFP|DHRS3|RDH10|DGAT2|SULT1B1|PRDX6|AKR1B10|H2-KE6|DIO1|RDH16|AKR1D1|BCO2|LRP4|RETSAT|PLEKHA1
45926	4.29e-05	0.000445	43	negative regulation of growth	14	29	MBL2|RBP4|ACVRL1|FGFR3|TNF|CCDC85B|LGMN|TLR2|PML|WWC1|GJA1|OSGIN1|IL10|ACVR1B|NOD2|MYD88|CDKN2A|IFNG|LBP|NDUFS3|IFRD1|ZC3H12D|SPN|SCD1|CGRRF1|PHB|MNDAL|ELANE|CDHR2|NDUFA13|ALMS1|GAS1|FRZB|PLAC8|ADRB2|CTH|CDKN1A|CCR5|IRF8|MPO|GNAS|CTSG|ADAM15
34112	9.76e-11	2.71e-09	43	positive regulation of homotypic cell-cell adhesion	6	37	CCL2|AIF1|IL4RA|TNFSF14|ZBTB16|CD1D1|CCL5|IL7R|CD74|ADA|VCAM1|HSPH1|IL12RB1|CD44|ICOS|IFNG|PYCARD|ZAP70|IL1B|IL2RG|ADAM8|DPP4|SPN|CD28|PTPRC|ICOSL|IL2RA|H2-M3|NCKAP1L|H2-AB1|CARD11|CORO1A|CCR7|CD86|CD59B|CD80|CD274|CCR2|H2-AA|JAK3|IGFBP2|H2-DMA|SASH3
30099	3.53e-06	4.5e-05	43	myeloid cell differentiation	5	38	CSF3|HLF|SBNO2|TNF|PRTN3|CCR1|WASF2|FAM20C|F2RL1|G6PDX|SPI1|PML|HP|PRKX|BATF|SLC11A2|GATA2|TNFRSF11A|OCSTAMP|GAB3|GLO1|ADAM8|CSF1R|SCO1|BATF3|CEBPA|BATF2|LYN|HCLS1|RELB|RB1|JUNB|PIRB|PLSCR1|CCR7|IRF8|CD300LF|UBD|JAK3|KLF2|PIP4K2A|SNX10|CLEC1B
2687	2.63e-16	1.74e-14	43	positive regulation of leukocyte migration	3	40	CXCL1|RARRES2|CCL2|AIF1|CCR1|MMP9|F2RL1|CXCL2|TLR2|CXCL9|TNFSF14|CXCR2|ITGB3|CXCL11|CCL5|CXCL12|CCL4|CD74|CXCL10|CCL24|RAC2|SERPINE1|PYCARD|IL1B|LBP|THBS1|ADAM8|IL1A|ICAM1|ADAM10|CMKLR1|SELL|ITGA2|CCL19|NCKAP1L|ITGA4|F7|CCL12|CCR7|CXCL14|CXCL13|CCR2|PLA2G7
2819	8.26e-13	3.38e-11	43	regulation of adaptive immune response	3	40	TNF|C3|IL4RA|H2-D1|DUSP10|RSAD2|CD1D1|IL7R|CD74|ADA|SLC11A1|NOD2|IL12RB1|CD44|CLCF1|4632428N05RIK|TAP2|IFNG|PYCARD|FCER1G|PAK1|DPP4|SPN|CD28|H2-K1|PTPRC|H2-M3|IL27|NDFIP1|H2-AB1|SAMSN1|WAS|FCGR1|FCGR3|CCR7|CD55|IL20RB|HPX|IRF7|CCR2|JAK3|H2-DMA|SASH3
2274	4.06e-18	3.2e-16	43	myeloid leukocyte activation	1	42	SBNO2|AIF1|TLR1|F2RL1|TLR2|SPI1|TLR3|TLR4|CXCR2|CCL5|TLR7|TLR8|TLR9|BTK|BATF|CD48|GATA2|SLC11A1|DOCK2|CXCR4|RASGRP1|PYCARD|FCER1G|NDRG1|LBP|CASP1|TYROBP|SCO1|RHOH|BATF3|BATF2|ADAM10|LYN|RELB|MYO1F|PRKCD|ANXA3|FCGR3|PIRB|CD300A|MILR1|UBD|LCP2
15980	9.35e-10	2.24e-08	42	energy derivation by oxidation of organic compounds	39	3	UQCRC1|NDUFB8|NDUFB9|PINK1|PDHB|NDUFS6|IMMP2L|UQCR10|PPP1R3B|NR1D1|IDH2|IDH1|GYS2|COX19|CAT|GNMT|DHTKD1|SUCLA2|AGL|ALDH5A1|SUCLG2|ACO1|SUCLG1|NDUFA7|IDH3B|COQ9|CYP1A2|SIRT3|PGM2|SDHA|SDHB|G6PC|SLC25A13|GCK|PYGL|SDHC|SLC37A1|PGM1|SDHD|GYG|GNAS|MDH1
9161	1.73e-10	4.6e-09	42	ribonucleoside monophosphate metabolic process	32	10	ATP5D|ALDOA|ATP5E|UQCRC1|NDUFB8|NDUFB9|FGGY|ATP5B|ALDOC|LDHD|FN3K|HK2|ATP5G1|ATP5G3|ADA|PKM|UQCR10|HK3|UCK1|ATP5O|DHTKD1|NT5E|IMPDH1|ATP5H|ATP5K|ATP5J|ATP5J2|GM5506|NDUFA7|AK3|PFKP|AK2|COQ9|AMPD3|UMPS|CHCHD10|SLC25A13|GCK|SDHC|PKLR|ATP5A1|ATP6V0A4
16125	4.48e-16	2.92e-14	42	sterol metabolic process	31	11	TM7SF2|CYB5R3|SC5D|FDX1|0610007P14RIK|LEPR|SORL1|G6PDX|APOC1|ABCA2|ABCA1|ACAT2|APLP2|APOA2|INSIG2|SAA1|APOE|CYP7A1|APOBR|APOC3|INSIG1|SCARB1|PRKAA2|FGL1|CAT|LEPROT|ANGPTL3|SOAT1|SREBF1|CEBPA|CYP46A1|PCTP|FDXR|ABCG1|CYP7B1|EBPL|HMGCS2|CYP27A1|PON1|LIPC|AKR1D1|VLDLR
32388	0.0103	0.0496	42	positive regulation of intracellular transport	11	31	CSF3|MAVS|TNF|CCL2|FGR|ERBB4|IL4RA|SORL1|TLR2|TGFB3|TLR3|TNFSF14|PINK1|TLR4|EPT1|PMAIP1|TLR7|TLR9|CXCL10|GLS2|BAK1|FIS1|TMEM173|STARD7|HNMT|RAC2|ITGAX|PEMT|IL1B|FCER1G|WIPF1|LEPROT|MICALL2|EGFR|IL18R1|CNST|HCLS1|CCL19|FLNA|NLRP12|PDZK1|F2R
43123	4.74e-11	1.4e-09	42	positive regulation of I-kappaB kinase/NF-kappaB signaling	8	34	MAVS|TNF|LITAF|F2RL1|TLR2|TLR3|TNFSF14|GJA1|PINK1|TLR4|GPRC5B|TLR7|TLR9|NOD2|MYD88|SLC35B2|HMOX1|SHISA5|TGM2|IL1B|LTF|RHOC|TNIP2|CASP1|IL1A|IL18R1|DDRGK1|NDFIP1|CCL19|PARK2|SECTM1A|TRIM62|FLNA|CLEC4N|PRKCB|CARD11|CTH|ZDHHC13|NLRP12|UBD|IRF3|NEK6
30098	0.000254	0.00213	42	lymphocyte differentiation	8	34	PREX1|SPI1|SOX4|PTPN22|RSAD2|RORC|CD1D1|IL7R|ADA|CD74|BATF|BAK1|DOCK2|CLEC4E|LYL1|CLCF1|WWP1|IFNG|ZAP70|FCER1G|SPN|CD28|SCO1|RHOH|EGR1|FZD8|PTPRC|IL18R1|CD3D|RELB|ANXA1|H2-AB1|AHR|CARD11|CCR7|BCL2A1D|PLCG2|GADD45G|CMTM7|JAK3|MERTK|H2-DMA
48520	4.74e-11	1.4e-09	42	positive regulation of behavior	7	35	CXCL1|MEGF8|RARRES2|CCL2|AIF1|CCR1|F2RL1|CXCL2|CXCL9|TNFSF14|GJA1|CXCR2|CXCL11|CCL5|CXCL12|CCL4|CD74|CXCL10|S1PR1|RAC2|ALB|SERPINE1|MT2|IL1B|LBP|THBS1|CASP1|GHR|FN1|ADAM10|CMKLR1|SELL|ITGA2|CCL19|NCKAP1L|F7|CDH13|CCR7|CXCL14|CXCL13|CCR2|PLA2G7
50870	1.35e-10	3.66e-09	42	positive regulation of T cell activation	6	36	CCL2|AIF1|IL4RA|TNFSF14|ZBTB16|CD1D1|CCL5|IL7R|CD74|ADA|VCAM1|HSPH1|IL12RB1|ICOS|IFNG|PYCARD|ZAP70|IL1B|IL2RG|ADAM8|DPP4|SPN|CD28|PTPRC|ICOSL|IL2RA|H2-M3|NCKAP1L|H2-AB1|CARD11|CORO1A|CCR7|CD86|CD59B|CD80|CD274|CCR2|H2-AA|JAK3|IGFBP2|H2-DMA|SASH3
50920	1.48e-09	3.4e-08	42	regulation of chemotaxis	5	37	CXCL1|MEGF8|RARRES2|CCL2|AIF1|CCR1|F2RL1|CXCL2|CXCL9|TNFSF14|CXCR2|CXCL11|CCL5|CXCL12|CCL4|CD74|CXCL10|NOD2|S1PR1|RAC2|CXCR4|SERPINE1|IL1B|LBP|THBS1|FN1|ADAM10|LYN|CMKLR1|SELL|ITGA2|CCL19|NCKAP1L|F7|NBL1|CDH13|CCL12|CCR7|CXCL14|CXCL13|CCR2|PLA2G7
71222	2.8e-07	4.31e-06	42	cellular response to lipopolysaccharide	5	37	CCL2|TNF|LITAF|TLR4|SHPK|ABCA1|CCL5|IL10|CMPK2|RAET1A|CXCL10|RAET1C|MYD88|NR1D1|IFNG|SERPINE1|PYCARD|GBP10|IL1B|ZC3H12A|NOS3|SCARB1|LBP|NOS2|TNIP2|IRG1|MRC1|GBP6|LYN|FCGR4|STAT1|NLRP3|CD180|CCL12|CD86|CD80|CXCL16|IRF8|IRF3|GBP2|CD14|GSTP1
2250	3.31e-07	5.04e-06	42	adaptive immune response	3	39	MBL2|C3|IL4RA|RORC|C1S|C1QC|CD74|BTK|BATF|C1RA|SLC11A1|C1RB|NOD2|MYD88|TNFRSF11A|KLHL6|IFNG|FCER1G|ICAM1|IL18R1|ICOSL|RELB|MYO1G|GZMB|H2-AB1|SERPING1|PRKCD|FCGR1|C8G|FCGR3|C1QA|C8A|PIRB|C1QB|CD55|C4BP|IL18BP|UNC13D|IRF7|ULBP1|GADD45G|H2-DMA
2001236	2.15e-08	4.1e-07	41	regulation of extrinsic apoptotic signaling pathway	13	28	TRAF1|TNFRSF22|HMGB2|TNF|TNFRSF23|TNFRSF12A|PML|SGMS1|GCLM|TNFRSF4|GPX1|FGG|FGA|FGB|ITPRIP|HMOX1|SERPINE1|PYCARD|IL1B|BRI3|THBS1|TERT|WWOX|RUNX3|ACSL5|ICAM1|PTPRC|AR|BCL2L14|MADD|STRADB|HGF|GAS1|PARK7|SIGLEC1|TNFSF10|ATF3|TRPS1|DEPTOR|G0S2|JAK3
1903829	0.00354	0.021	41	positive regulation of cellular protein localization	13	28	CSF3|MAVS|TNF|CCL2|ERBB4|SORL1|TLR2|TGFB3|TLR3|TNFSF14|PINK1|TLR4|EPT1|PMAIP1|TLR7|TLR9|GLS2|GPD1L|FIS1|TMEM173|CDKN2A|STARD7|ITGAX|RAC2|HNMT|PEMT|IL1B|WIPF1|LEPROT|MICALL2|EGFR|IL18R1|CNST|HCLS1|CCL19|CENPE|PARK7|FLNA|CCNB1|NLRP12|PDZK1
10639	0.00438	0.0246	41	negative regulation of organelle organization	13	28	IER3|APOBEC1|FGFR3|FKBP4|WASF2|SPI1|PML|PINK1|AURKB|CAPZB|VILL|KANK2|GPX1|S1PR1|INPP5J|MPV17L|INSIG1|NOS2|TBC1D30|HIGD1A|ACAA2|SGK1|CEP192|CCNF|ESR1|EVL|CENPE|PARK2|HGF|MID1|PRKCD|TMEM67|OSM|CCNB1|CORO1A|CAPG|FBXO31|TMSB4X|LRRK2|CPB2|ARAP1
31348	3.07e-10	7.91e-09	41	negative regulation of defense response	12	29	TNFAIP8L2|IER3|SIGLECE|A2M|CCR1|DUSP10|PGLYRP1|ACP5|PPM1B|CTLA2A|ADA|IL10|IRAK3|GPX1|NLRC5|NOD2|SH2D1B1|HTRA1|APOE|TAP2|TAP1|SERPINC1|TFF2|IRG1|NT5E|DHX58|SPN|GHR|IL2RA|SOCS3|NDFIP1|SERPING1|NLRP3|ADRB2|IL20RB|SERPINF1|NLRP12|WFDC1|IRF3|TRAFD1|GSTP1
2831	1.66e-06	2.21e-05	41	regulation of response to biotic stimulus	11	30	CXCL1|MAVS|LY86|F2RL1|PML|HIST2H3C2|NUP93|HIST2H3C1|PPM1B|CCL5|TMEM173|NOD2|IL12RB1|CD93|HTRA1|DDX60|PYCARD|LTF|IRG1|NTHL1|DHX58|SPN|IFNLR1|H60A|ALPK1|IL2RA|MUP1|PDK4|PM20D1|HILPDA|2610528J11RIK|AIM2|CD180|CD37|ULBP1|IRF3|FABP1|TREM1|PRDM1|GBP4|MDH1
50866	4.04e-09	8.67e-08	41	negative regulation of cell activation	3	38	TNFAIP8L2|IL4RA|PGLYRP1|PTPN22|SLFN1|CD74|IL10|CDKN2A|APOE|UBASH3B|HMOX1|4632428N05RIK|TFF2|SFTPD|PAK1|ADAM8|ZC3H12D|SPN|IL2RA|H2-M3|LYN|NDFIP1|H2-AB1|IDO1|SAMSN1|PRKCD|TIGIT|CBLB|ADRB2|CD37|IL20RB|CD300A|CD274|CCR2|MILR1|H2-AA|JAK3|BANK1|PRDM1|MERTK|ALOX12
6690	1.6e-13	7.27e-12	40	icosanoid metabolic process	30	10	CYP2J5|CYP2D10|CYP1B1|CYP2C44|CYP2F2|CYP2C69|CYP2C68|CYP2B9|PTGS1|TLR2|CYP2C40|TLR4|CD74|CYP2A12|ALOX5AP|CYP2C70|CYP2G1|CYP2C55|CYP2C37|TBXAS1|CYP2C54|CYP2D40|FADS1|CYP2C29|FAM213B|CYP2B13|CYP4F14|CYP2E1|CYP2C50|CYP4A10|GGT5|CYP2A22|PLA2G4A|PTGDS|CYP2A5|CYP2D26|CYP2C38|CYP2C39|ALOX12|CYP2A4
1901568	1.6e-13	7.27e-12	40	fatty acid derivative metabolic process	30	10	CYP2J5|CYP2D10|CYP1B1|CYP2C44|CYP2F2|CYP2C69|CYP2C68|CYP2B9|PTGS1|TLR2|CYP2C40|TLR4|CD74|CYP2A12|ALOX5AP|CYP2C70|CYP2G1|CYP2C55|CYP2C37|TBXAS1|CYP2C54|CYP2D40|FADS1|CYP2C29|FAM213B|CYP2B13|CYP4F14|CYP2E1|CYP2C50|CYP4A10|GGT5|CYP2A22|PLA2G4A|PTGDS|CYP2A5|CYP2D26|CYP2C38|CYP2C39|ALOX12|CYP2A4
8203	1.3e-15	7.89e-14	40	cholesterol metabolic process	29	11	TM7SF2|CYB5R3|SC5D|FDX1|LEPR|SORL1|G6PDX|APOC1|ABCA2|ABCA1|ACAT2|APLP2|APOA2|INSIG2|SAA1|APOE|CYP7A1|APOBR|APOC3|INSIG1|SCARB1|PRKAA2|FGL1|CAT|LEPROT|ANGPTL3|SOAT1|SREBF1|CEBPA|CYP46A1|PCTP|FDXR|ABCG1|CYP7B1|HMGCS2|CYP27A1|PON1|LIPC|AKR1D1|VLDLR
51091	3.51e-05	0.000369	40	positive regulation of sequence-specific DNA binding transcription factor activity	12	28	5430435G22RIK|TRAF1|MAVS|TNF|TLR2|TLR3|PINK1|TLR4|ITGB2|IL10|TLR9|IRAK3|NLRC4|NOD2|MYD88|CDKN2A|TNFRSF11A|PYCARD|IL1B|LTF|CAT|ADAM8|IFRD1|SCO1|ICAM1|AR|DDRGK1|FOXA1|ESR1|PRKCH|NLRP3|TRIM62|ANXA3|AIM2|PARK7|PRKCB|CRHR2|CARD11|CTH|MAP3K13
23014	0.000284	0.00234	40	signal transduction by protein phosphorylation	12	28	ACVRL1|TNF|FGFR3|ERBB4|MAPKAPK3|MAP4K1|HP|SOX9|CCL5|ACVR1B|SLC11A1|MAP3K6|GCKR|MYD88|MAP3K1|MAP3K8|IL1B|PAK1|ADRA2B|ADCK4|MAP2K6|SCO1|EGFR|ALPK1|MAP2K3|STRADB|CCL11|MAP4K4|IKBKE|DOK1|CCL12|DOK2|CCR7|DUSP28|MAPK13|MAPK15|PEBP1|PTPN1|LRRK2|MAP3K13
1903708	2.85e-07	4.38e-06	40	positive regulation of hemopoiesis	3	37	5430435G22RIK|CSF3|CXCL1|CCL3|HMGB2|TNF|CCR1|IL4RA|ITGB3|ZBTB16|CD1D1|FES|CCL5|IL7R|ADA|CD74|ACVR1B|GATA2|FOS|OCSTAMP|ISG15|IFNG|ZAP70|IL1B|IL2RG|ADAM8|CSF1R|PTPRC|IL2RA|H2-M3|HCLS1|NCKAP1L|RB1|CCR7|CCR2|H2-AA|GNAS|PRDM1|H2-DMA|SASH3
9063	2.59e-19	2.35e-17	39	cellular amino acid catabolic process	32	7	ALDH1L1|AHCY|AMT|PAH|AGXT|PIPOX|HIBADH|AFMID|FAH|AUH|GOT2|IVD|CSAD|ARG2|GCSH|GSTZ1|NOS3|ACAD8|NOS2|HPD|AADAT|BCKDHA|ALDH6A1|SHMT1|ALDH5A1|OTC|HOGA1|IDO2|HAL|SDSL|HGD|IDO1|AMDHD1|GLS|PRODH2|HIBCH|PCYOX1|UROC1|PRODH
44242	9.01e-11	2.53e-09	39	cellular lipid catabolic process	29	10	ACOX2|HACL1|CYP1B1|EHHADH|ABHD6|PEX7|APOA2|SMPDL3B|APOE|APOC3|ABCD2|GALC|CES1F|ABCD3|BDH2|CES1D|HADH|ACAA1A|ANGPTL3|IRG1|ACAA2|PLD1|ACADS|CYP4F14|CYP26A1|LPIN1|PNPLA3|CYP4A10|ACADVL|PLA2G4A|PRDX6|FAAH|PLCG2|LIPC|NEU3|ACAD11|SLC27A2|BCO2|CROT
1901617	1.53e-08	2.98e-07	39	organic hydroxy compound biosynthetic process	27	12	TM7SF2|CYB5R3|MYO5A|SC5D|0610007P14RIK|G6PDX|SGMS1|BBOX1|GCH1|DCT|AGPAT6|APOA2|ISYNA1|INSIG2|APOE|CYP7A1|INSIG1|PEMT|PRKAA2|PLTP|DDC|AR|PDXK|SPTLC2|ACER2|LPCAT2|PARK7|AIM1|CRHR2|CYP7B1|HMGCS2|CYP27A1|PLCG2|DDT|GPT|AKR1D1|SLC27A2|SLC27A5|ALOX12
51604	0.000818	0.00592	39	protein maturation	9	30	XDH|TNF|S100A8|SORL1|S100A9|PML|PRDX4|PMAIP1|SLC11A2|BAK1|IMMP2L|NLRC4|CDKN2A|ECE1|KLKB1|PYCARD|PCSK6|CASP1|PCSK5|SRGN|HIP1|F11|ACER2|GZMB|CTSS|STAT1|NLRP3|TNFRSF10B|IFT57|GRN|CASP12|TYSND1|RHBDL1|PERP|CTSG|PLAU|LRP4|F2R|ASPRV1
32956	0.00881	0.0446	39	regulation of actin cytoskeleton organization	7	32	CSF3|FGR|PREX1|WASF2|F2RL1|GPR65|FES|CAPZB|VILL|KANK2|CCL24|S1PR1|CTGF|MAP3K1|PYCARD|PAK1|CSF1R|NOX4|ICAM1|PLEK|LIMK1|HCLS1|BAIAP2|ARHGEF19|PDXP|ALMS1|MYO1F|NCKAP1L|EVL|PARK2|PRKCD|WAS|CCL11|ARPC1B|CORO1A|CAPG|TMSB4X|CPB2|ARAP1
70665	2.84e-11	8.84e-10	39	positive regulation of leukocyte proliferation	5	34	AIF1|TLR4|CD1D1|CCL5|TNFRSF4|ADA|CD74|VCAM1|MYD88|IL12RB1|OCSTAMP|CLCF1|IFNG|PYCARD|ZAP70|IL1B|SPN|CD28|PTPRC|ICOSL|IL2RA|VAV3|LYN|BST1|NCKAP1L|CARD11|CD38|CORO1A|CCR7|CDKN1A|CD86|CD59B|CD80|CD274|CCR2|CHRNB2|JAK3|IGFBP2|SASH3
42129	1.24e-09	2.89e-08	39	regulation of T cell proliferation	5	34	AIF1|CD1D1|CCL5|SLFN1|VCAM1|IL12RB1|CDKN2A|4632428N05RIK|IFNG|PYCARD|ZAP70|SFTPD|IL1B|ZC3H12D|SPN|CD28|PTPRC|ICOSL|IL2RA|H2-M3|IL27|NDFIP1|NCKAP1L|H2-AB1|IDO1|CARD11|CBLB|CORO1A|CCR7|CD86|IL20RB|CD59B|CD80|CD274|CCR2|H2-AA|JAK3|IGFBP2|SASH3
2757	1.24e-09	2.89e-08	39	immune response-activating signal transduction	4	35	MAVS|BCAR1|TLR1|UNC93B1|TLR2|MAPKAPK3|PGLYRP1|TLR3|PTPN22|TLR4|TLR7|TLR8|TLR9|BTK|NOD2|MYD88|KLHL6|ZAP70|FCER1G|SCARB1|ADAM8|TNIP2|CD28|TLR11|PTPRC|VAV3|LYN|TLR13|MYO1G|NCKAP1L|PRKCB|CD38|RPS6KA3|BCL2A1D|CD86|PLCG2|CLEC7A|THEMIS2|PLEKHA1
45089	4.44e-12	1.59e-10	39	positive regulation of innate immune response	3	36	MAVS|TLR1|UNC93B1|TLR2|PGLYRP1|MAPKAPK3|TLR3|TLR4|TLR7|TLR8|CD74|TLR9|NLRC5|NOD2|NLRC4|TMEM173|MYD88|SH2D1B1|RASGRP1|PYCARD|SCARB1|LBP|ADAM8|TNIP2|ZBP1|H60A|TLR11|CARD9|H2-M3|TLR13|AIM2|PLSCR1|CD86|RPS6KA3|HPX|IRF7|ULBP1|IRF3|CLEC7A
2460	3.49e-10	8.92e-09	39	adaptive immune response based on somatic recombination of immune receptors built from immunoglobulin superfamily domains	3	36	MBL2|C3|IL4RA|RORC|C1S|C1QC|CD74|BATF|C1RA|SLC11A1|C1RB|NOD2|MYD88|KLHL6|FCER1G|ICAM1|IL18R1|ICOSL|RELB|MYO1G|GZMB|H2-AB1|SERPING1|PRKCD|FCGR1|C8G|FCGR3|C1QA|C8A|PIRB|C1QB|CD55|C4BP|IL18BP|UNC13D|IRF7|ULBP1|GADD45G|H2-DMA
50707	9.01e-11	2.53e-09	39	regulation of cytokine secretion	2	37	CCL3|TNF|FGR|TLR1|IL4RA|F2RL1|TLR2|TLR4|TNFRSF4|TLR8|IL10|TLR9|NOD2|APOA2|CASP4|CLEC4E|RASGRP1|IFNG|PYCARD|AF251705|CASP1|IL1A|SRGN|CSF1R|TLR11|LYN|SOCS1|ANXA1|NLRP3|AIM2|CLEC4N|CCR7|CCR5|CD274|NLRP12|IRF3|BANK1|CD14|F2R
9167	1.34e-09	3.1e-08	38	purine ribonucleoside monophosphate metabolic process	28	10	ATP5D|ALDOA|ATP5E|UQCRC1|NDUFB8|NDUFB9|ATP5B|ALDOC|LDHD|HK2|ATP5G1|ATP5G3|ADA|PKM|UQCR10|HK3|ATP5O|DHTKD1|NT5E|ATP5H|IMPDH1|ATP5K|ATP5J|ATP5J2|GM5506|NDUFA7|AK3|PFKP|AK2|COQ9|AMPD3|CHCHD10|SLC25A13|GCK|SDHC|PKLR|ATP5A1|ATP6V0A4
9126	1.72e-09	3.88e-08	38	purine nucleoside monophosphate metabolic process	28	10	ATP5D|ALDOA|ATP5E|UQCRC1|NDUFB8|NDUFB9|ATP5B|ALDOC|LDHD|HK2|ATP5G1|ATP5G3|ADA|PKM|UQCR10|HK3|ATP5O|DHTKD1|NT5E|ATP5H|IMPDH1|ATP5K|ATP5J|ATP5J2|GM5506|NDUFA7|AK3|PFKP|AK2|COQ9|AMPD3|CHCHD10|SLC25A13|GCK|SDHC|PKLR|ATP5A1|ATP6V0A4
6469	0.00199	0.0127	38	negative regulation of protein kinase activity	11	27	SORL1|DUSP10|SPRY4|IRAK3|CDKN2A|AKT1S1|PPP1R1B|APOE|HEXIM1|ITPRIP|UBASH3B|PYCARD|DNAJA1|RGN|IL1B|PAK1|IBTK|PTPRC|LYN|SOCS3|SOCS1|RB1|PRKCD|PARK7|CAMK2N1|TSACC|CDKN1A|DUSP2|RGS2|CD300A|GADD45G|DEPTOR|FABP4|FBXO31|PTPN1|DUSP8|GSTP1|MVP
70302	2.49e-05	0.000275	38	regulation of stress-activated protein kinase signaling cascade	7	31	XDH|TNF|F2RL1|DUSP10|TLR3|TLR4|HP|TLR9|HSPH1|NOD2|MYD88|TNFRSF11A|CTGF|RASGRP1|MAP3K1|MARVELD3|PYCARD|DNAJA1|IL1B|PAK1|ADCK4|IL1A|TRAF4|FZD8|ALPK1|CARD9|TNXB|LYN|IL1RN|CCL19|MAP4K4|CRHR2|CCR7|GADD45G|SEMA4C|PTPN1|GSTP1|CBS
50730	0.000631	0.00474	38	regulation of peptidyl-tyrosine phosphorylation	7	31	CSF3|FGFR3|ERBB4|TLR4|ITGB2|ITGB3|GPRC5B|CCL5|CD74|APLP2|HSPH1|NOD2|SH2D1B1|CD44|CLCF1|IFNG|ADRA2A|ADRA2B|CSF1R|EHD4|GHR|SCO1|IBTK|EGFR|ICAM1|PTPRC|LYN|HCLS1|SOCS1|HGF|SAMSN1|PRKCD|OSM|CD80|CD300A|HPX|PTPN1|MVP
1816	2.79e-11	8.71e-10	38	cytokine production	5	33	G6PDX|F2RL1|TLR2|RORC|TLR4|ABCA1|TLR9|BATF|IL12RB2|SLC11A1|NLRC4|NOD2|TMEM173|MYD88|CHIL1|RASGRP1|IL1RAP|PYCARD|IL1B|HEG1|CASP1|PCSK5|RUNX3|SCO1|LYN|IDO1|NLRP3|PRKCD|AIM2|CCR7|CD59A|IRF7|GADD45G|FABP4|IRF3|TREM1|TREM3|LCP2
19882	7.19e-13	2.97e-11	38	antigen processing and presentation	3	36	UNC93B1|H2-D1|IFI30|CD1D1|CD74|TAPBP|RAET1A|RAET1C|SLC11A1|PROCR|TAP2|IFNG|TAP1|FCER1G|H2-K1|ICAM1|H2-Q4|H2-Q10|H2-L|RAB8B|H2-M3|GM11127|H2-Q1|RELB|H2-DMB1|H2-AB1|CTSS|FCGR1|PSMB8|H2-DMB2|PSMB9|FCGR3|MARCH1|ULBP1|H2-EB1|H2-AA|H2-T24|H2-DMA
2366	8.95e-09	1.79e-07	38	leukocyte activation involved in immune response	2	36	SBNO2|F2RL1|TLR3|RORC|TLR4|APBB1IP|ADA|BTK|BATF|GATA2|SLC11A1|DOCK2|SH2D1B1|CLEC4E|RASGRP1|IFNG|PYCARD|FCER1G|LBP|SCO1|TYROBP|IL18R1|ICAM1|ICOSL|H2-M3|LYN|RELB|MYO1F|ANXA3|CD180|CORO1A|UNC13D|CD300A|PLCG2|GADD45G|MILR1|CLEC7A|LCP1
2263	1.12e-08	2.2e-07	38	cell activation involved in immune response	2	36	SBNO2|F2RL1|TLR3|RORC|TLR4|APBB1IP|ADA|BTK|BATF|GATA2|SLC11A1|DOCK2|SH2D1B1|CLEC4E|RASGRP1|IFNG|PYCARD|FCER1G|LBP|SCO1|TYROBP|IL18R1|ICAM1|ICOSL|H2-M3|LYN|RELB|MYO1F|ANXA3|CD180|CORO1A|UNC13D|CD300A|PLCG2|GADD45G|MILR1|CLEC7A|LCP1
30595	3.71e-15	2.18e-13	38	leukocyte chemotaxis	1	37	CXCL1|CCL3|CCL2|S100A8|CCR1|PREX1|CXCL2|S100A9|CXCL9|RETNLG|ITGB2|CXCR2|CXCL11|CCL5|CCL4|CXCL10|CCL24|IFNG|IL1B|FCER1G|LBP|ADAM8|AMICA1|SCO1|VAV3|CCL19|NCKAP1L|FCGR3|CCL11|ITGA9|CCL12|CORO1A|CCR7|CXCL13|CXCL16|CCR2|TREM1|TREM3
51188	2.68e-11	8.45e-10	37	cofactor biosynthetic process	33	4	ASPDH|COASY|ALAD|G6PDX|NFS1|PPCS|ACSS2|NMRK1|PDHB|GCH1|TPK1|MTHFD1|SLC11A2|MTHFD2|ALAS1|HAAO|VKORC1|BDH2|ADCK3|PTS|NAPRT1|GCDH|PDXK|PCBD2|NDUFA9|PCBD1|PDK4|QDPR|FDXR|NADK|COQ9|ABCB6|DHFR|PANK1|MLYCD|UROD|NMNAT1
46390	9.99e-09	1.98e-07	37	ribose phosphate biosynthetic process	28	9	ATP5D|ALDOA|COASY|ADCY4|ATP5E|ADCY1|FGGY|ATP5B|LDHD|G6PDX|FN3K|PPCS|ATP5G1|ATP5G3|PKM|GUCY1A2|UCK1|ATP5O|ATP5H|IMPDH1|PAPSS2|ATP5K|ATP5J|ATP5J2|AK3|AK2|NPR2|AMPD3|UMPS|NME3|CHCHD10|SLC25A13|PYGL|PANK1|PKLR|ATP5A1|ATP6V0A4
72522	3.04e-09	6.64e-08	37	purine-containing compound biosynthetic process	26	11	ATP5D|ALDOA|COASY|ADCY4|ATP5E|ADCY1|ATP5B|LDHD|PPCS|ATP5G1|OAS2|ATP5G3|ADA|MTHFD1|PKM|OASL2|GUCY1A2|ATP5O|NT5E|ATP5H|IMPDH1|PAPSS2|ATP5K|ATP5J|SHMT1|ATP5J2|AK3|AK2|NPR2|AMPD3|NME3|CHCHD10|SLC25A13|PANK1|PKLR|ATP5A1|ATP6V0A4
16485	0.000476	0.00371	37	protein processing	8	29	XDH|TNF|S100A8|S100A9|PML|PMAIP1|SLC11A2|BAK1|IMMP2L|NLRC4|CDKN2A|ECE1|KLKB1|PYCARD|PCSK6|CASP1|PCSK5|SRGN|HIP1|F11|ACER2|GZMB|CTSS|STAT1|NLRP3|TNFRSF10B|IFT57|GRN|CASP12|TYSND1|RHBDL1|PERP|CTSG|PLAU|LRP4|F2R|ASPRV1
32872	5.09e-05	0.00052	37	regulation of stress-activated MAPK cascade	7	30	XDH|TNF|F2RL1|DUSP10|TLR3|TLR4|HP|TLR9|HSPH1|NOD2|MYD88|TNFRSF11A|CTGF|RASGRP1|MAP3K1|MARVELD3|PYCARD|DNAJA1|IL1B|PAK1|ADCK4|IL1A|TRAF4|FZD8|ALPK1|CARD9|TNXB|IL1RN|CCL19|MAP4K4|CRHR2|CCR7|GADD45G|SEMA4C|PTPN1|GSTP1|CBS
50921	9.08e-11	2.54e-09	37	positive regulation of chemotaxis	5	32	CXCL1|MEGF8|RARRES2|CCL2|AIF1|CCR1|F2RL1|CXCL2|CXCL9|TNFSF14|CXCR2|CXCL11|CCL5|CXCL12|CCL4|CD74|CXCL10|S1PR1|RAC2|SERPINE1|IL1B|LBP|THBS1|FN1|ADAM10|CMKLR1|SELL|ITGA2|CCL19|NCKAP1L|F7|CDH13|CCR7|CXCL14|CXCL13|CCR2|PLA2G7
50671	1.22e-10	3.34e-09	37	positive regulation of lymphocyte proliferation	5	32	AIF1|TLR4|CD1D1|CCL5|TNFRSF4|ADA|CD74|VCAM1|MYD88|IL12RB1|CLCF1|IFNG|PYCARD|ZAP70|IL1B|SPN|CD28|PTPRC|ICOSL|IL2RA|VAV3|BST1|NCKAP1L|CARD11|CD38|CORO1A|CCR7|CDKN1A|CD86|CD59B|CD80|CD274|CCR2|CHRNB2|JAK3|IGFBP2|SASH3
32946	1.63e-10	4.39e-09	37	positive regulation of mononuclear cell proliferation	5	32	AIF1|TLR4|CD1D1|CCL5|TNFRSF4|ADA|CD74|VCAM1|MYD88|IL12RB1|CLCF1|IFNG|PYCARD|ZAP70|IL1B|SPN|CD28|PTPRC|ICOSL|IL2RA|VAV3|BST1|NCKAP1L|CARD11|CD38|CORO1A|CCR7|CDKN1A|CD86|CD59B|CD80|CD274|CCR2|CHRNB2|JAK3|IGFBP2|SASH3
30100	9.35e-05	0.00088	37	regulation of endocytosis	4	33	MBL2|SIGLECE|TNF|CCL2|FGR|PRTN3|C3|F2RL1|SFTPA1|SIRPB1A|GATA2|SLC11A1|DOCK2|NOD2|SERPINE1|PYCARD|SFTPD|IL1B|FCER1G|SCARB1|LBP|HIP1|EHD4|PLD1|ITGA2|AHI1|NCKAP1L|SIRPA|FCGR1|FCGR3|CDH13|CCR7|CD300A|CLEC7A|PTPN1|MERTK|CD14
2822	2.87e-10	7.53e-09	37	regulation of adaptive immune response based on somatic recombination of immune receptors built from immunoglobulin superfamily domains	3	34	TNF|C3|IL4RA|H2-D1|RSAD2|CD1D1|IL7R|ADA|SLC11A1|NOD2|IL12RB1|CLCF1|TAP2|4632428N05RIK|IFNG|FCER1G|PAK1|DPP4|SPN|CD28|H2-K1|PTPRC|H2-M3|IL27|NDFIP1|H2-AB1|WAS|FCGR1|FCGR3|CCR7|CD55|IL20RB|HPX|CCR2|JAK3|H2-DMA|SASH3
9141	2.91e-10	7.61e-09	36	nucleoside triphosphate metabolic process	27	9	ATP5D|ALDOA|ATP5E|UQCRC1|NDUFB8|NDUFB9|ATP5B|LDHD|ATP5G1|ATP5G3|ADA|CMPK2|PKM|UQCR10|ATP5O|ATP5H|ATP5K|DCTPP1|ATP5J|ATP5J2|NUDT1|NDUFA7|AK3|AK2|SAMHD1|COQ9|AK7|AMPD3|NME3|CHCHD10|SLC25A13|SDHC|PKLR|ATP5A1|ATP6V0A4|DUT
6164	1.52e-09	3.47e-08	36	purine nucleotide biosynthetic process	25	11	ATP5D|ALDOA|COASY|ADCY4|ATP5E|ADCY1|ATP5B|LDHD|PPCS|OAS2|ATP5G1|ATP5G3|ADA|MTHFD1|PKM|OASL2|GUCY1A2|ATP5O|NT5E|ATP5H|IMPDH1|PAPSS2|ATP5K|ATP5J|ATP5J2|AK3|AK2|NPR2|AMPD3|NME3|CHCHD10|SLC25A13|PANK1|PKLR|ATP5A1|ATP6V0A4
61041	8.89e-11	2.52e-09	36	regulation of wound healing	10	26	FOXA2|TNFRSF12A|ENPP4|F2RL1|GJA1|TLR4|CD93|HPSE|APOE|UBASH3B|KLKB1|SERPINE1|ADRA2A|VKORC1|SERPINC1|FCER1G|GP1BA|THBS1|F11|PLEK|LYN|SERPING1|F7|PRKCD|PSG23|TMPRSS6|PROC|RLF|ADRB2|THBD|WFDC1|CPB2|SCARA5|PLAU|F2R|ALOX12
43406	0.000102	0.000956	36	positive regulation of MAP kinase activity	9	27	TNF|EZH2|TGFB3|TLR4|HP|CD74|TLR9|NOD2|TNFRSF11A|RASGRP1|MAP3K1|ADRA2A|IL1B|ADRA2B|PAK1|THBS1|ADAM8|ADCK4|MAP2K6|SCO1|GHR|NOX4|EGFR|FZD8|PTPRC|ALPK1|MADD|MAP2K3|IL1RN|HGF|PDE6H|SOD1|PRKCD|CCR7|PTPN1|LRRK2
50777	3.87e-10	9.81e-09	36	negative regulation of immune response	6	30	OLFM4|A2M|TNF|CCR1|IL4RA|COL3A1|TGFB3|DUSP10|PGLYRP1|IL7R|IL10|IRAK3|GPX1|NLRC5|NOD2|APOA2|SH2D1B1|HMOX1|TAP2|4632428N05RIK|TAP1|IRG1|DHX58|SPN|PTPRC|IL2RA|NDFIP1|SERPING1|SAMSN1|IL20RB|CD59B|CD300A|CD59A|CCR2|JAK3|TRAFD1
2688	2.6e-14	1.32e-12	36	regulation of leukocyte chemotaxis	3	33	CXCL1|RARRES2|CCL2|AIF1|CCR1|F2RL1|CXCL2|CXCL9|TNFSF14|CXCR2|CXCL11|CCL5|CXCL12|CCL4|CD74|CXCL10|NOD2|RAC2|SERPINE1|IL1B|LBP|THBS1|ADAM10|LYN|CMKLR1|SELL|CCL19|NCKAP1L|F7|NBL1|CCL12|CCR7|CXCL14|CXCL13|CCR2|PLA2G7
1903555	9.24e-12	3.1e-10	36	regulation of tumor necrosis factor superfamily cytokine production	3	33	MAVS|CCL3|CCL2|TLR1|TLR2|TLR3|ACP5|TLR4|CCL4|IL10|TLR9|IRAK3|TRIM30A|NOD2|MYD88|RASGRP1|IFNG|PYCARD|ZC3H12A|FCER1G|LTF|LBP|THBS1|ADAM8|SPN|GHR|CARD9|FCGR3|CCR7|CCR5|CD274|CCR2|CLEC7A|CD14|SASH3|GSTP1
2695	8.08e-08	1.37e-06	36	negative regulation of leukocyte activation	2	34	TNFAIP8L2|IL4RA|PGLYRP1|PTPN22|SLFN1|CD74|IL10|CDKN2A|HMOX1|4632428N05RIK|TFF2|SFTPD|PAK1|ADAM8|ZC3H12D|SPN|IL2RA|H2-M3|LYN|NDFIP1|H2-AB1|IDO1|SAMSN1|TIGIT|CBLB|CD37|IL20RB|CD300A|CD274|CCR2|MILR1|H2-AA|JAK3|PRDM1|BANK1|MERTK
6518	2.72e-12	9.96e-11	35	peptide metabolic process	28	7	ETHE1|PNKD|G6PDX|MMP7|MME|GCLM|TAPBP|GSTM7|GSTM1|GPX1|GSTM2|ECE1|GSTM4|GSTK1|GPX3|GSTZ1|IDH1|GLO1|BDH2|PCSK6|PCSK5|GSTA1|NAT8|CML1|ALDH5A1|C330021F23RIK|GSTT1|GSTT2|GSTT3|SOD1|HAGH|GGT5|CTH|LRP4|GSTP1
34754	8.53e-11	2.43e-09	35	cellular hormone metabolic process	27	8	HSD17B11|RBP4|CYP1B1|HSD17B2|TIPARP|ALDH1A1|RDH9|TTR|ECE1|UGT1A7C|ADH1|SULT1A1|ADH4|ALDH1A7|SRD5A1|SCARB1|SULT1E1|AR|ABHD15|ESR1|CYP26A1|PNPLA1|RDH12|AFP|DHRS3|RDH10|DGAT2|PRDX6|AKR1B10|H2-KE6|RDH16|AKR1D1|BCO2|RETSAT|PLEKHA1
9260	6.03e-08	1.05e-06	35	ribonucleotide biosynthetic process	27	8	ATP5D|ALDOA|COASY|ADCY4|ATP5E|ADCY1|FGGY|ATP5B|LDHD|FN3K|PPCS|ATP5G1|ATP5G3|PKM|GUCY1A2|UCK1|ATP5O|ATP5H|IMPDH1|PAPSS2|ATP5K|ATP5J|ATP5J2|AK3|AK2|NPR2|AMPD3|UMPS|NME3|CHCHD10|SLC25A13|PANK1|PKLR|ATP5A1|ATP6V0A4
15850	3.09e-08	5.81e-07	35	organic hydroxy compound transport	25	10	SLC5A3|RBP4|MSR1|AQP8|SLC16A12|AQP4|ABCA1|ACAT2|SLCO1A4|APOA2|APOE|SLC22A4|FCER1G|SCARB1|EMB|APOM|SLC22A1|SOAT1|ABCB11|SLC10A6|SLC10A5|PARK2|ABCG1|PARK7|SLC10A1|FCGR3|ABCG8|SLCO1B2|ABCG5|CD300A|SLC37A1|ABCC3|LIPG|LIPC|PDZK1
90316	0.0028	0.0174	35	positive regulation of intracellular protein transport	11	24	CSF3|MAVS|TNF|CCL2|ERBB4|SORL1|TLR2|TGFB3|TLR3|TNFSF14|PINK1|TLR4|EPT1|TLR7|TLR9|GLS2|FIS1|TMEM173|STARD7|HNMT|RAC2|ITGAX|PEMT|IL1B|WIPF1|LEPROT|MICALL2|EGFR|IL18R1|CNST|HCLS1|CCL19|FLNA|NLRP12|PDZK1
1903522	0.00817	0.0421	35	regulation of blood circulation	11	24	FXYD1|HLF|PTGS1|F2RL1|PML|GJA1|ADA|GPD1L|FGG|ECE1|FGA|FGB|CTGF|P2RY2|IFNG|MT2|ADRA2A|NOS3|ADRA2B|NOS2|SREBF1|EGFR|ICAM1|TBXAS1|PTPRM|AHR|CRHR2|CD38|ADRB2|RGS2|DSG2|ADRA1B|PEBP1|F2R|ALOX12
1903651	0.00761	0.0396	35	positive regulation of cytoplasmic transport	9	26	CSF3|MAVS|TNF|ERBB4|SORL1|TLR2|TGFB3|TLR3|TNFSF14|PINK1|TLR4|EPT1|TLR7|TLR9|CXCL10|GLS2|BAK1|TMEM173|STARD7|HNMT|RAC2|ITGAX|PEMT|IL1B|WIPF1|LEPROT|MICALL2|EGFR|IL18R1|CNST|HCLS1|CCL19|FLNA|NLRP12|F2R
70374	7.48e-08	1.29e-06	35	positive regulation of ERK1 and ERK2 cascade	7	28	GCNT2|FGFR3|ERBB4|C3|CCR1|F2RL1|TLR4|ITGB3|SCIMP|CD74|GLIPR2|FGG|NOD2|TNFRSF11A|CHIL1|FGA|CD44|FGB|CTGF|RASGRP1|TFF2|PYCARD|IL1B|GAREM|IL1A|CSF1R|EGFR|NOX4|ICAM1|PHB|ESR1|CCL19|BMPER|PHB2|F2R
51924	0.00387	0.0228	35	regulation of calcium ion transport	7	28	MYO5A|TRPV2|CCR1|PML|GJA1|ITGB3|CCL5|FCRL5|CCL4|CXCL12|TLR9|GSTM7|CXCL10|BAK1|VDR|CXCR4|UBASH3B|SERPINE1|RGN|NOS3|GSTO1|ICAM1|NOS1AP|LYN|STIM2|TSPAN13|HOMER2|CRHR2|CCL12|CYBA|ADRB2|CORO1A|PLCG2|JAK3|F2R
48872	0.00817	0.0421	35	homeostasis of number of cells	6	29	HLF|CCL2|G6PDX|SPI1|PMAIP1|SOX9|IL7R|SLC11A2|BAK1|GATA2|HMOX1|IFNG|PAK1|HCAR2|SCO1|CD7|IL2RA|LYN|HCLS1|ANXA1|NCKAP1L|RB1|SOD1|AHR|PIRB|CORO1A|COL14A1|IL20RB|BCL2A1A|PRDX6|RASSF2|JAK3|KLF2|SASH3|F2R
50729	1.87e-12	7.3e-11	35	positive regulation of inflammatory response	0	35	CCL3|TNF|S100A8|C3|S100A9|TLR2|TLR3|TLR4|GPRC5B|CCL5|IL17RA|TLR9|CCL24|NOD2|TNFRSF11A|ALOX5AP|SERPINE1|TGM2|IL1B|FCER1G|LBP|ADAM8|CD28|EGFR|TLR11|ITGA2|CTSS|IDO1|FCGR1|FCGR3|CCR7|PLA2G4A|CCR5|CCR2|FABP4
50817	1.31e-07	2.12e-06	34	coagulation	10	24	SERPINA10|C3|FERMT3|ENPP4|F2RL1|ITGB3|ACTG1|F13B|FGG|FGA|PROCR|FGB|KLKB1|PROZ|VKORC1|SERPINC1|GP1BA|ENTPD1|PAPSS2|F11|PLEK|EVL|SERPING1|F7|CLIC1|FLNA|PROC|THBD|GNAS|STXBP3A|SERPIND1|MERTK|CPB2|F2R
7596	1.31e-07	2.12e-06	34	blood coagulation	10	24	SERPINA10|C3|FERMT3|ENPP4|F2RL1|ITGB3|ACTG1|F13B|FGG|FGA|PROCR|FGB|KLKB1|PROZ|VKORC1|SERPINC1|GP1BA|ENTPD1|PAPSS2|F11|PLEK|EVL|SERPING1|F7|CLIC1|FLNA|PROC|THBD|GNAS|STXBP3A|SERPIND1|MERTK|CPB2|F2R
7599	1.99e-07	3.15e-06	34	hemostasis	10	24	SERPINA10|C3|FERMT3|ENPP4|F2RL1|ITGB3|ACTG1|F13B|FGG|FGA|PROCR|FGB|KLKB1|PROZ|VKORC1|SERPINC1|GP1BA|ENTPD1|PAPSS2|F11|PLEK|EVL|SERPING1|F7|CLIC1|FLNA|PROC|THBD|GNAS|STXBP3A|SERPIND1|MERTK|CPB2|F2R
2001235	0.000137	0.00124	34	positive regulation of apoptotic signaling pathway	9	25	S100A8|TNFRSF12A|MMP9|S100A9|PML|PINK1|PMAIP1|SERINC3|BAK1|FIS1|PYCARD|TRP53INP1|BRI3|THBS1|WWOX|RUNX3|PTPRC|BCL2L14|RAD9A|PARK2|SOD1|PRKCD|PARK7|PLAUR|OSM|INHBB|SIGLEC1|PLSCR1|TNFSF10|APOPT1|ATF3|TRPS1|G0S2|JAK3
50792	1.14e-06	1.59e-05	34	regulation of viral process	6	28	MAVS|MBL2|APOBEC3|RNASEL|TNF|IFITM2|IFITM3|OAS3|PML|RSAD2|CCL5|CCL4|ISG20|RAB7|TRIM30A|ISG15|APOE|TAP2|OASL1|TAP1|LTF|TOP2A|MX2|MVB12B|HPN|APCS|FAM111A|PM20D1|PARK2|STAT1|TRIM62|PLSCR1|SLPI|OAS1A
32680	1.11e-10	3.05e-09	34	regulation of tumor necrosis factor production	3	31	MAVS|CCL3|CCL2|TLR1|TLR2|TLR3|ACP5|TLR4|CCL4|IL10|TLR9|IRAK3|TRIM30A|NOD2|MYD88|RASGRP1|IFNG|PYCARD|ZC3H12A|FCER1G|LTF|LBP|THBS1|SPN|GHR|CARD9|FCGR3|CCR7|CCR5|CCR2|CLEC7A|CD14|SASH3|GSTP1
2449	6.24e-09	1.29e-07	34	lymphocyte mediated immunity	2	32	MBL2|C3|IL4RA|C1S|C1QC|CD74|BATF|SLC11A1|C1RA|NOD2|C1RB|MYD88|FCER1G|ICAM1|ICOSL|MYO1G|GZMB|H2-AB1|SERPING1|PRKCD|FCGR1|C8G|FCGR3|C8A|PIRB|C1QA|C1QB|CORO1A|CD55|C4BP|UNC13D|IRF7|ULBP1|H2-DMA
17144	1.04e-14	5.73e-13	33	drug metabolic process	33	0	CYP2J5|CYP2D10|CYP2C44|CYP2F2|CYP2C69|CYP2C68|CYP2B9|CYP2C40|CYP2A12|FMO5|CBR1|FMO1|SULT1A1|FMO2|FMO3|VKORC1|CYP2C70|CYP2G1|CYP2C55|CYP2C37|CYP2C54|CYP2D40|CYP2C29|CYP2B13|CYP1A2|CYP2E1|CYP2C50|CYP2A22|CYP2A5|CYP2D26|CYP2C38|CYP2C39|CYP2A4
1901606	1.88e-16	1.27e-14	33	alpha-amino acid catabolic process	26	7	AHCY|ALDH1L1|AMT|PAH|AGXT|HIBADH|PIPOX|AFMID|FAH|GOT2|IVD|CSAD|ARG2|GSTZ1|GCSH|NOS3|NOS2|HPD|AADAT|SHMT1|ALDH6A1|OTC|HOGA1|IDO2|HAL|SDSL|HGD|IDO1|AMDHD1|GLS|PRODH2|UROC1|PRODH
30258	1.62e-06	2.18e-05	33	lipid modification	25	8	ACOX2|HACL1|IMPA1|GBGT1|EHHADH|FGGY|FN3K|ACAT2|PEX7|INPP5J|ADH4|ABCD2|ABCD3|BDH2|CERK|HADH|ACAA1A|SOAT1|SCD1|GCDH|ACAA2|ACADS|EPHX2|CYP4V3|ACADVL|MLYCD|HAO2|PLA2G7|PIP4K2A|ACAD11|SLC27A2|CROT|ALOX12
165	0.000475	0.0037	33	MAPK cascade	10	23	TNF|FGFR3|MAPKAPK3|MAP4K1|HP|SOX9|CCL5|SLC11A1|MAP3K6|GCKR|MYD88|MAP3K1|MAP3K8|IL1B|ADRA2B|ADCK4|MAP2K6|ALPK1|MAP2K3|STRADB|CCL11|MAP4K4|CCL12|DOK1|CCR7|DUSP28|DOK2|MAPK13|MAPK15|PEBP1|PTPN1|LRRK2|MAP3K13
42035	1.98e-10	5.21e-09	33	regulation of cytokine biosynthetic process	5	28	TNF|TLR1|TLR2|TLR3|TLR4|CD1D1|TLR7|TLR8|IL10|TLR9|APOA2|MYD88|IFNG|IL1B|LBP|THBS1|LTB|IL1A|SPN|CD28|GHR|ICOSL|CARD9|PRG4|MAP2K3|IL27|ELANE|FCGR3|INHBB|CARD11|CCR2|NLRP12|IRF3
46328	6.06e-05	0.000604	33	regulation of JNK cascade	5	28	TNF|F2RL1|DUSP10|TLR3|TLR4|HP|TLR9|NOD2|TNFRSF11A|MYD88|CTGF|RASGRP1|MAP3K1|MARVELD3|PYCARD|DNAJA1|IL1B|PAK1|ADCK4|IL1A|TRAF4|FZD8|ALPK1|CARD9|TNXB|IL1RN|CCL19|MAP4K4|CCR7|GADD45G|PTPN1|GSTP1|CBS
32675	3.73e-10	9.47e-09	33	regulation of interleukin-6 production	3	30	5430435G22RIK|TNF|TLR1|F2RL1|TLR2|TLR3|AQP4|TLR4|TLR7|IL10|TLR9|TRIM30A|IRAK3|NOD2|MYD88|IFNG|PYCARD|ZC3H12A|IL1B|FCER1G|LBP|IL1A|GHR|CARD9|PRG4|NCKAP1L|CRHR2|CCR5|MAPK13|NLRP12|BANK1|KLF2|F2R
9163	1.23e-09	2.89e-08	32	nucleoside biosynthetic process	26	6	ATP5D|ALDOA|COASY|ATP5E|FGGY|ATP5B|LDHD|FN3K|PPCS|ATP5G1|ATP5G3|ADA|PKM|UCK1|ATP5O|NT5E|ATP5H|IMPDH1|PAPSS2|ATP5K|ATP5J|ATP5J2|AK3|AK2|UMPS|NME3|CHCHD10|SLC25A13|PANK1|PKLR|ATP5A1|ATP6V0A4
42455	1.23e-09	2.89e-08	32	ribonucleoside biosynthetic process	26	6	ATP5D|ALDOA|COASY|ATP5E|FGGY|ATP5B|LDHD|FN3K|PPCS|ATP5G1|ATP5G3|ADA|PKM|UCK1|ATP5O|NT5E|ATP5H|IMPDH1|PAPSS2|ATP5K|ATP5J|ATP5J2|AK3|AK2|UMPS|NME3|CHCHD10|SLC25A13|PANK1|PKLR|ATP5A1|ATP6V0A4
1901659	1.66e-09	3.77e-08	32	glycosyl compound biosynthetic process	26	6	ATP5D|ALDOA|COASY|ATP5E|FGGY|ATP5B|LDHD|FN3K|PPCS|ATP5G1|ATP5G3|ADA|PKM|UCK1|ATP5O|NT5E|ATP5H|IMPDH1|PAPSS2|ATP5K|ATP5J|ATP5J2|AK3|AK2|UMPS|NME3|CHCHD10|SLC25A13|PANK1|PKLR|ATP5A1|ATP6V0A4
9144	4.86e-10	1.21e-08	32	purine nucleoside triphosphate metabolic process	25	7	ATP5D|ALDOA|ATP5E|UQCRC1|NDUFB8|NDUFB9|ATP5B|LDHD|ATP5G1|ATP5G3|ADA|PKM|UQCR10|ATP5O|ATP5H|ATP5K|ATP5J|ATP5J2|NUDT1|NDUFA7|AK3|AK2|SAMHD1|COQ9|AMPD3|NME3|SLC25A13|CHCHD10|SDHC|PKLR|ATP5A1|ATP6V0A4
50818	1.95e-12	7.52e-11	32	regulation of coagulation	9	23	FOXA2|ENPP4|F2RL1|TLR4|PROCR|CD93|HPSE|APOE|UBASH3B|KLKB1|SERPINE1|VKORC1|SERPINC1|FCER1G|GP1BA|THBS1|F11|PLEK|LYN|SERPING1|F7|TMPRSS6|PSG23|PRKCD|PROC|ADRB2|THBD|CPB2|SCARA5|PLAU|F2R|ALOX12
2698	1.66e-09	3.77e-08	32	negative regulation of immune effector process	7	25	A2M|TNF|IL4RA|TGFB3|DUSP10|PGLYRP1|PPM1B|IL7R|IL10|IRAK3|NOD2|APOA2|SH2D1B1|HTRA1|HMOX1|TAP2|4632428N05RIK|TAP1|DHX58|SPN|PTPRC|IL2RA|TMBIM6|NDFIP1|SERPING1|IL20RB|CD59B|CD300A|CD59A|CCR2|IRF3|JAK3
51480	0.00549	0.0301	32	cytosolic calcium ion homeostasis	7	25	FXYD1|CXCL1|CCL3|GNA15|CCR1|F2RL1|CXCL2|PML|GJA1|CXCR2|TPCN2|GATA2|FIS1|S1PR1|P2RY2|TGM2|MT2|IL1B|XCR1|GHR|IBTK|PTPRC|ESR1|CCL19|CD38|CCR5|GCK|CXCL13|PLCG2|ADRA1B|JAK3|F2R
2690	7.76e-14	3.76e-12	32	positive regulation of leukocyte chemotaxis	3	29	CXCL1|RARRES2|CCL2|AIF1|CCR1|F2RL1|CXCL2|CXCL9|TNFSF14|CXCR2|CCL5|CXCL11|CCL4|CXCL12|CD74|CXCL10|RAC2|SERPINE1|IL1B|LBP|THBS1|ADAM10|CMKLR1|SELL|CCL19|NCKAP1L|F7|CCR7|CXCL14|CXCL13|CCR2|PLA2G7
1902107	4.7e-06	5.83e-05	32	positive regulation of leukocyte differentiation	3	29	CCL3|TNF|CCR1|IL4RA|ITGB3|ZBTB16|CD1D1|CCL5|IL7R|ADA|CD74|FOS|OCSTAMP|IFNG|ZAP70|IL1B|IL2RG|ADAM8|CSF1R|PTPRC|IL2RA|H2-M3|HCLS1|NCKAP1L|RB1|CCR7|CCR2|H2-AA|GNAS|PRDM1|H2-DMA|SASH3
6694	1.19e-09	2.82e-08	31	steroid biosynthetic process	29	2	TM7SF2|CYB5R3|HSD17B11|HSD3B2|HSD3B3|SC5D|HSD3B1|HSD17B2|FDX1|0610007P14RIK|HSD3B5|G6PDX|INSIG2|AKR1C6|APOE|CYP7A1|INSIG1|SCARB1|SRD5A1|PRKAA2|AR|TECR|AKR1C20|CYP7B1|CYP27A1|HMGCS2|HSD11B1|H2-KE6|AKR1D1|SLC27A2|SLC27A5
9108	5.52e-11	1.62e-09	31	coenzyme biosynthetic process	28	3	ASPDH|COASY|G6PDX|NFS1|PPCS|ACSS2|NMRK1|PDHB|GCH1|TPK1|MTHFD1|MTHFD2|VKORC1|HAAO|ADCK3|PTS|NAPRT1|GCDH|PDXK|PCBD2|NDUFA9|PCBD1|PDK4|QDPR|FDXR|NADK|COQ9|DHFR|PANK1|MLYCD|NMNAT1
19369	7.54e-14	3.67e-12	31	arachidonic acid metabolic process	27	4	CYP2J5|CYP2D10|CYP1B1|CYP2C44|CYP2F2|CYP2C69|CYP2C68|CYP2B9|PTGS1|CYP2C40|CYP2A12|CYP2C70|CYP2G1|CYP2C37|CYP2C55|CYP2C54|CYP2D40|FADS1|CYP2C29|CYP4F14|CYP2B13|CYP2E1|CYP2C50|CYP2A22|PLA2G4A|CYP2A5|CYP2D26|CYP2C38|CYP2C39|ALOX12|CYP2A4
15992	3.28e-06	4.2e-05	31	proton transport	26	5	ATP5D|ATP5E|ATP5B|COX7B|COX7C|ATP5G1|SLC47A1|UQCRFS1|UQCRQ|ATP5G3|SLC11A2|SLC11A1|SLC2A6|SLC2A5|UQCR11|SLC2A3|SLC2A2|COX6B1|ATP5O|ATP5H|ATP6V0D2|ATP5K|ATP5J|NDUFA4|ATP5J2|COX7A1|ASIC5|COX6C|NNT|ATP5A1|ATP6V0A4
6818	3.94e-06	4.96e-05	31	hydrogen transport	26	5	ATP5D|ATP5E|ATP5B|COX7B|COX7C|ATP5G1|SLC47A1|UQCRFS1|UQCRQ|ATP5G3|SLC11A2|SLC11A1|SLC2A6|SLC2A5|UQCR11|SLC2A3|SLC2A2|COX6B1|ATP5O|ATP5H|ATP6V0D2|ATP5K|ATP5J|NDUFA4|ATP5J2|COX7A1|ASIC5|COX6C|NNT|ATP5A1|ATP6V0A4
6733	5.32e-09	1.12e-07	31	oxidoreduction coenzyme metabolic process	24	7	ALDOA|ASPDH|FDX1|ALDOC|G6PDX|HK2|SHPK|NMRK1|PKM|GPD1L|FMO1|FMO2|HK3|HAAO|DHTKD1|ADCK3|NAPRT1|NCF2|NDUFA9|GM5506|PFKP|FDXR|IDH3B|NADK|COQ9|GCK|PRDX6|PKLR|DCXR|NMNAT1|MDH1
9152	2.36e-07	3.67e-06	31	purine ribonucleotide biosynthetic process	23	8	ATP5D|ALDOA|COASY|ATP5E|ADCY4|ADCY1|ATP5B|LDHD|PPCS|ATP5G1|ATP5G3|PKM|GUCY1A2|ATP5O|ATP5H|IMPDH1|PAPSS2|ATP5K|ATP5J|ATP5J2|AK3|AK2|NPR2|AMPD3|NME3|CHCHD10|SLC25A13|PANK1|PKLR|ATP5A1|ATP6V0A4
1900046	2.16e-12	8.11e-11	31	regulation of hemostasis	9	22	FOXA2|ENPP4|F2RL1|TLR4|CD93|HPSE|APOE|UBASH3B|KLKB1|SERPINE1|VKORC1|SERPINC1|FCER1G|GP1BA|THBS1|F11|PLEK|LYN|SERPING1|F7|TMPRSS6|PSG23|PRKCD|PROC|ADRB2|THBD|SCARA5|CPB2|PLAU|F2R|ALOX12
30193	2.16e-12	8.11e-11	31	regulation of blood coagulation	9	22	FOXA2|ENPP4|F2RL1|TLR4|CD93|HPSE|APOE|UBASH3B|KLKB1|SERPINE1|VKORC1|SERPINC1|FCER1G|GP1BA|THBS1|F11|PLEK|LYN|SERPING1|F7|TMPRSS6|PSG23|PRKCD|PROC|ADRB2|THBD|SCARA5|CPB2|PLAU|F2R|ALOX12
2000379	2.31e-10	6.07e-09	31	positive regulation of reactive oxygen species metabolic process	7	24	CXCL1|XDH|TNF|CYP1B1|ASS1|AIF1|F2RL1|TLR2|TLR4|ITGB2|IFNG|RGN|ZC3H12A|IL1B|THBS1|IRG1|DDAH1|EGFR|NOX4|H60A|ICAM1|H2-M3|ESR1|SOD1|PRKCD|PARK7|CYBA|CDKN1A|ULBP1|PLAU|GSTP1
30217	2.88e-05	0.000313	31	T cell differentiation	7	24	PREX1|SOX4|PTPN22|RORC|RSAD2|CD1D1|IL7R|CD74|BATF|DOCK2|CLEC4E|WWP1|IFNG|ZAP70|FCER1G|SPN|SCO1|CD28|RHOH|EGR1|FZD8|IL18R1|PTPRC|CD3D|RELB|ANXA1|CARD11|BCL2A1D|CCR7|GADD45G|H2-DMA
2700	1.19e-09	2.82e-08	31	regulation of production of molecular mediator of immune response	4	27	RBP4|TNF|F2RL1|IL4RA|TLR2|TGFB3|TLR3|RSAD2|TLR4|GPRC5B|TNFRSF4|CD74|IL10|TLR9|IRAK3|NOD2|APOA2|CLCF1|HMOX1|4632428N05RIK|IFNG|FCER1G|PAK1|CD28|PTPRC|TMBIM6|NDFIP1|CD37|HPX|JAK3|SASH3
2706	1.04e-06	1.45e-05	31	regulation of lymphocyte mediated immunity	3	28	TNF|C3|H2-D1|RSAD2|CD1D1|IL7R|NOD2|SH2D1B1|CLCF1|RASGRP1|TAP2|4632428N05RIK|IFNG|TAP1|FCER1G|DPP4|SPN|CD28|H2-K1|H60A|PTPRC|H2-M3|NDFIP1|FCGR1|WAS|FCGR3|CD55|IL20RB|HPX|ULBP1|SASH3
22408	1.81e-05	0.000204	31	negative regulation of cell-cell adhesion	3	28	TNFAIP8L2|ASS1|IL4RA|PTPN22|CXCL12|CD74|SLFN1|CDKN2A|UBASH3B|4632428N05RIK|SFTPD|ADAM8|SPN|ZC3H12D|IL2RA|H2-M3|IL1RN|NDFIP1|H2-AB1|IDO1|PRKCD|TIGIT|CBLB|ADRB2|IL20RB|CD300A|CD274|H2-AA|JAK3|GSTP1|ALOX12
45637	0.00444	0.025	31	regulation of myeloid cell differentiation	3	28	5430435G22RIK|CSF3|CCL3|HMGB2|TNF|CCR1|SPI1|ITGB3|ZBTB16|FES|CCL5|C1QC|ACVR1B|GATA2|FOS|OCSTAMP|ISG15|UBASH3B|FAM213A|IFNG|ADAM8|CSF1R|TYROBP|APCS|LYN|HCLS1|NDFIP1|NCKAP1L|RB1|RASSF2|GNAS
45333	9.52e-09	1.89e-07	30	cellular respiration	29	1	UQCRC1|NDUFB8|NDUFB9|PINK1|PDHB|IMMP2L|NDUFS6|UQCR10|IDH2|IDH1|COX19|CAT|SUCLA2|DHTKD1|ALDH5A1|SUCLG2|ACO1|SUCLG1|NDUFA7|IDH3B|COQ9|CYP1A2|SIRT3|SDHA|SDHB|SLC25A13|SLC37A1|SDHC|SDHD|MDH1
6720	1.67e-08	3.24e-07	30	isoprenoid metabolic process	27	3	RBP4|RARRES2|CYP1B1|ADH5|ALDH3A2|ALDH1A1|RDH9|TTR|PECR|ADH1|ADH4|ALDH1A7|ABHD15|CYP26A1|RDH1|CYP2E1|CYP1A2|PNPLA1|RDH12|RDH10|DHRS3|DHRS4|HMGCS2|DGAT2|PRDX6|AKR1B10|GPT|RDH16|BCO2|RETSAT
51262	1.86e-05	0.000209	30	protein tetramerization	24	6	ME1|HSD17B10|ALDOC|DPYS|HIST2H3C2|HIST2H3C1|CCL5|ALDH1A1|GPX3|SRR|ACOT13|GNMT|CAT|HMGCL|DCTPP1|SHMT1|SHMT2|PCBD2|ALDH5A1|ACADS|PCBD1|PFKP|SAMHD1|EVL|CRYZ|CTH|DHRS4|GLS|DCXR|LRP4
6633	2.1e-07	3.31e-06	30	fatty acid biosynthetic process	22	8	MYO5A|SC5D|PTGS1|PTPLAD2|ACSS2|CD74|PECR|ELOVL5|ALOX5AP|ELOVL3|ELOVL2|FASN|ELOVL6|PRKAA2|SCD1|TBXAS1|FADS1|MCAT|DECR2|FAM213B|FADS2|TECR|GGT5|ACSM1|PTGDS|MLYCD|AGMO|H2-KE6|LIPC|ALOX12
51092	8.03e-08	1.37e-06	30	positive regulation of NF-kappaB transcription factor activity	6	24	TRAF1|5430435G22RIK|TNF|TLR2|TLR3|TLR4|ITGB2|TLR9|IRAK3|NOD2|NLRC4|TNFRSF11A|MYD88|PYCARD|IL1B|LTF|CAT|ADAM8|ICAM1|AR|DDRGK1|PRKCH|NLRP3|TRIM62|AIM2|PRKCB|CRHR2|CARD11|CTH|MAP3K13
31589	0.000128	0.00116	30	cell-substrate adhesion	5	25	TNFRSF12A|FERMT3|COL3A1|ITGB2|ITGB3|PRKX|VCAM1|FGG|FGA|HPSE|FGB|CTGF|ITGB7|ZYX|ANGPTL3|ADAM8|FNDC3B|FN1|MICALL2|TNXB|COL13A1|MYO1G|ITGA2|NID1|ITGA4|SIRPA|CORO1A|SNED1|ITGA8|MERTK
50764	8.79e-12	2.98e-10	30	regulation of phagocytosis	3	27	MBL2|SIGLECE|TNF|CCL2|FGR|C3|PRTN3|F2RL1|SFTPA1|SIRPB1A|SLC11A1|GATA2|DOCK2|NOD2|PYCARD|SFTPD|FCER1G|IL1B|SCARB1|LBP|PLD1|NCKAP1L|ITGA2|SIRPA|FCGR1|FCGR3|CCR7|CD300A|CLEC7A|MERTK
50864	5.17e-07	7.72e-06	30	regulation of B cell activation	3	27	TLR4|TNFRSF4|ADA|CD74|IL10|TLR9|NOD2|CDKN2A|CLCF1|IFNG|IL2RG|PAK1|TNIP2|CD28|PTPRC|VAV3|LYN|BST1|NDFIP1|NCKAP1L|SAMSN1|AHR|CD38|CARD11|CDKN1A|CD300A|CHRNB2|BANK1|PRDM1|SASH3
70304	2.56e-05	0.000283	30	positive regulation of stress-activated protein kinase signaling cascade	3	27	XDH|TNF|F2RL1|TLR3|TLR4|HP|TLR9|NOD2|TNFRSF11A|MYD88|CTGF|RASGRP1|MAP3K1|PYCARD|IL1B|PAK1|ADCK4|IL1A|TRAF4|FZD8|ALPK1|CARD9|LYN|IL1RN|CCL19|CRHR2|CCR7|GADD45G|SEMA4C|PTPN1
51250	2.19e-06	2.85e-05	30	negative regulation of lymphocyte activation	1	29	TNFAIP8L2|IL4RA|PGLYRP1|PTPN22|CD74|IL10|SLFN1|CDKN2A|4632428N05RIK|SFTPD|PAK1|SPN|ZC3H12D|IL2RA|H2-M3|LYN|NDFIP1|H2-AB1|IDO1|SAMSN1|TIGIT|CBLB|IL20RB|CD300A|CD274|H2-AA|JAK3|PRDM1|BANK1|MERTK
9205	3.81e-09	8.2e-08	29	purine ribonucleoside triphosphate metabolic process	24	5	ATP5D|ALDOA|ATP5E|UQCRC1|NDUFB8|NDUFB9|ATP5B|LDHD|ATP5G1|ATP5G3|PKM|UQCR10|ATP5O|ATP5H|ATP5K|ATP5J|ATP5J2|NDUFA7|AK3|AK2|COQ9|AMPD3|NME3|SLC25A13|CHCHD10|SDHC|PKLR|ATP5A1|ATP6V0A4
9199	9.52e-09	1.89e-07	29	ribonucleoside triphosphate metabolic process	24	5	ATP5D|ALDOA|ATP5E|UQCRC1|NDUFB8|NDUFB9|ATP5B|LDHD|ATP5G1|ATP5G3|PKM|UQCR10|ATP5O|ATP5H|ATP5K|ATP5J|ATP5J2|NDUFA7|AK3|AK2|COQ9|AMPD3|NME3|SLC25A13|CHCHD10|SDHC|PKLR|ATP5A1|ATP6V0A4
9124	1.71e-10	4.57e-09	29	nucleoside monophosphate biosynthetic process	22	7	ATP5D|ALDOA|ATP5E|FGGY|ATP5B|FN3K|LDHD|ATP5G1|ATP5G3|ADA|PKM|ENTPD8|UCK1|ATP5O|ATP5H|IMPDH1|ATP5K|ATP5J|ATP5J2|AK3|AK2|AMPD3|UMPS|SLC25A13|CHCHD10|PKLR|ATP5A1|ATP6V0A4|DUT
72524	7.06e-09	1.45e-07	29	pyridine-containing compound metabolic process	22	7	ALDOA|ASPDH|FDX1|ALDOC|G6PDX|HK2|SHPK|NMRK1|PKM|GPD1L|FMO1|FMO2|HK3|HAAO|DHTKD1|NAPRT1|PDXK|NCF2|GM5506|PFKP|FDXR|IDH3B|NADK|GCK|PRDX6|PKLR|DCXR|NMNAT1|MDH1
15718	1.43e-07	2.3e-06	29	monocarboxylic acid transport	22	7	AQP8|SLC16A11|SLC16A12|SLCO1A4|ACSL1|APOE|SLC22A4|EMB|ACSL4|ACSL5|ABCB11|SLC6A13|SLC10A6|ANXA1|MPC1|MPC2|SLC10A5|SLC10A1|SLCO1B2|PLA2G4A|SLC16A9|ABCC3|ABCC1|FABP1|FABP2|SLC27A2|PDZK1|SLC27A5|CROT
46434	7.29e-07	1.05e-05	29	organophosphate catabolic process	21	8	ASPDH|IMPA1|ABHD6|UPP2|PDE3B|ADA|GPD1L|APOA2|SMPDL3B|NUDT7|DERA|ENTPD1|ANGPTL3|NT5E|DCTPP1|PLD1|NUDT1|NCF2|GALT|SAMHD1|PDE4C|PLA2G4A|DNPH1|PRDX6|MLYCD|PLCG2|PON1|LIPC|DUT
7204	0.00184	0.0119	29	positive regulation of cytosolic calcium ion concentration	6	23	CXCL1|CCL3|GNA15|CCR1|CXCL2|F2RL1|GJA1|CXCR2|TPCN2|GATA2|FIS1|S1PR1|P2RY2|TGM2|IL1B|XCR1|GHR|IBTK|PTPRC|ESR1|CCL19|CD38|CCR5|GCK|CXCL13|PLCG2|ADRA1B|JAK3|F2R
10952	0.000343	0.00279	29	positive regulation of peptidase activity	5	24	XDH|TNF|S100A8|S100A9|PML|PMAIP1|SLC11A2|BAK1|FIS1|NLRC4|CDKN2A|CTGF|PYCARD|FN1|CYR61|HIP1|ACER2|NDUFA13|STAT1|NLRP3|AIM2|TNFSF10|APOPT1|TNFRSF10B|IFT57|CASP12|PERP|F2R|ALOX12
32874	5.77e-05	0.000578	29	positive regulation of stress-activated MAPK cascade	3	26	XDH|TNF|F2RL1|TLR3|TLR4|HP|TLR9|NOD2|TNFRSF11A|MYD88|CTGF|RASGRP1|MAP3K1|PYCARD|IL1B|PAK1|ADCK4|IL1A|TRAF4|FZD8|ALPK1|CARD9|IL1RN|CCL19|CRHR2|CCR7|GADD45G|SEMA4C|PTPN1
1904018	6.7e-05	0.000664	29	positive regulation of vasculature development	2	27	CYP1B1|ACVRL1|C3|MMP9|C6|CXCR2|ITGB2|ITGB3|CCL5|CCL24|GATA2|CHIL1|LRG1|HMOX1|SERPINE1|IL1B|NOS3|THBS1|ANGPTL3|DDAH1|IL1A|EGR1|HGF|ANXA3|PRKCB|CCL11|CCR5|ASB4|ALOX12
32649	9.52e-09	1.89e-07	29	regulation of interferon-gamma production	1	28	TNF|PGLYRP1|TLR3|TLR4|CD1D1|TLR7|TLR8|IL10|TLR9|IL12RB2|SLC11A1|NOD2|IL12RB1|ISG15|SH2D1B1|RASGRP1|PYCARD|IL1B|H60A|IL18R1|H2-M3|IL27|CCR7|IL20RB|ULBP1|CD274|CCR2|IRF8|SASH3
43648	3.01e-10	7.81e-09	28	dicarboxylic acid metabolic process	26	2	ME1|ME2|ALDH1L1|ASS1|NIT2|GCLM|CCBL2|ACOT4|MTHFD1|GOT2|HAAO|IDH1|ALDH4A1|SUCLA2|GHR|AADAT|SHMT1|ALDH5A1|SUCLG2|SUCLG1|HOGA1|IDH3B|SDHA|SDHB|AMDHD1|DHFR|GLS|MDH1
6721	1.3e-09	3.01e-08	28	terpenoid metabolic process	25	3	RBP4|RARRES2|CYP1B1|ADH5|ALDH3A2|ALDH1A1|RDH9|TTR|PECR|ADH1|ADH4|ALDH1A7|ABHD15|CYP26A1|RDH1|CYP2E1|CYP1A2|PNPLA1|RDH12|RDH10|DHRS3|DHRS4|DGAT2|PRDX6|AKR1B10|RDH16|BCO2|RETSAT
72329	2.57e-11	8.14e-10	28	monocarboxylic acid catabolic process	24	4	ACOX2|HACL1|EHHADH|AGXT|PEX7|ABCD2|CES1F|ABCD3|CES1D|BDH2|ACAA1A|HADH|IRG1|IDUA|ACAA2|ALDH5A1|ACADS|HOGA1|CYP4F14|CYP26A1|LPIN1|CYP4A10|ACADVL|FAAH|ACAD11|SLC27A2|AKR1D1|CROT
46034	4.39e-10	1.1e-08	28	ATP metabolic process	23	5	ATP5D|ALDOA|ATP5E|UQCRC1|NDUFB8|NDUFB9|ATP5B|LDHD|ATP5G1|ATP5G3|PKM|UQCR10|ATP5O|ATP5H|ATP5K|ATP5J|ATP5J2|NDUFA7|AK3|AK2|COQ9|AMPD3|SLC25A13|CHCHD10|SDHC|PKLR|ATP5A1|ATP6V0A4
42451	1.83e-09	4.11e-08	28	purine nucleoside biosynthetic process	22	6	ATP5D|ALDOA|COASY|ATP5E|ATP5B|LDHD|PPCS|ATP5G1|ATP5G3|ADA|PKM|ATP5O|NT5E|ATP5H|IMPDH1|PAPSS2|ATP5K|ATP5J|ATP5J2|AK3|AK2|NME3|SLC25A13|CHCHD10|PANK1|PKLR|ATP5A1|ATP6V0A4
46129	1.83e-09	4.11e-08	28	purine ribonucleoside biosynthetic process	22	6	ATP5D|ALDOA|COASY|ATP5E|ATP5B|LDHD|PPCS|ATP5G1|ATP5G3|ADA|PKM|ATP5O|NT5E|ATP5H|IMPDH1|PAPSS2|ATP5K|ATP5J|ATP5J2|AK3|AK2|NME3|SLC25A13|CHCHD10|PANK1|PKLR|ATP5A1|ATP6V0A4
55088	9.15e-08	1.54e-06	28	lipid homeostasis	22	6	GM6484|MYLIP|ABCA1|ASGR2|GCKR|APOA2|APOE|APOC4|CYP7A1|SCARB1|PRKAA2|ANGPTL3|CEBPA|HPN|EPHX2|MLXIPL|ALMS1|USF2|ABCG1|ABCG8|G6PC|ABCG5|GCK|DGAT2|PLSCR3|LIPG|FABP4|LIPC
19362	9.31e-09	1.86e-07	28	pyridine nucleotide metabolic process	21	7	ALDOA|ASPDH|FDX1|ALDOC|G6PDX|HK2|SHPK|NMRK1|PKM|GPD1L|FMO1|FMO2|HK3|HAAO|DHTKD1|NAPRT1|NCF2|GM5506|PFKP|FDXR|IDH3B|NADK|GCK|PRDX6|PKLR|DCXR|NMNAT1|MDH1
9636	5.2e-07	7.75e-06	28	response to toxic substance	19	9	CYP1B1|CYP2F2|ASS1|ARNT2|PINK1|CCL5|CCL4|GSTM7|GSTM2|GPX1|BAK1|SLC23A1|VKORC1|MT2|MT1|CES1D|DDC|EPHX2|EPHX1|PARK2|INMT|PARK7|AHR|LCN2|PLA2G4A|GLYAT|ENDOG|PON1
45732	0.00335	0.0202	28	positive regulation of protein catabolic process	9	19	IER3|TNF|TIPARP|SORL1|GJA1|UBE2V2|ANAPC11|MYLIP|SOX9|RAB7|TRIM30A|LPCAT1|APOE|IFNG|ADRA2A|RGN|IL1B|ADAM8|RILP|DDRGK1|NDFIP1|NDUFA13|CENPE|RB1|PARK2|CBLB|MAPK15|LRRK2
7015	0.00368	0.0218	28	actin filament organization	8	20	AIF1|BCAR1|HP|CASP4|EZR|RAC2|WIPF1|ZYX|SPN|GHR|MICALL2|HCLS1|BAIAP2|PDXP|MSRB1|EVL|WAS|SIRPA|FLNA|MSRB2|CCL11|ARPC1B|CRHR2|CORO1A|KPTN|TMSB4X|KCTD13|LCP1
50731	0.00277	0.0172	28	positive regulation of peptidyl-tyrosine phosphorylation	6	22	CSF3|FGFR3|ERBB4|TLR4|ITGB3|CCL5|GPRC5B|CD74|HSPH1|NOD2|SH2D1B1|CD44|CLCF1|IFNG|ADRA2A|ADRA2B|CSF1R|EHD4|GHR|SCO1|ICAM1|LYN|HCLS1|HGF|OSM|CD80|HPX|PTPN1
2001056	4.41e-05	0.000457	28	positive regulation of cysteine-type endopeptidase activity	5	23	XDH|TNF|S100A8|S100A9|PML|PMAIP1|SLC11A2|BAK1|FIS1|NLRC4|CDKN2A|CTGF|PYCARD|CYR61|HIP1|ACER2|NDUFA13|STAT1|NLRP3|AIM2|APOPT1|TNFSF10|TNFRSF10B|IFT57|CASP12|PERP|F2R|ALOX12
10950	0.000193	0.00167	28	positive regulation of endopeptidase activity	5	23	XDH|TNF|S100A8|S100A9|PML|PMAIP1|SLC11A2|BAK1|FIS1|NLRC4|CDKN2A|CTGF|PYCARD|CYR61|HIP1|ACER2|NDUFA13|STAT1|NLRP3|AIM2|APOPT1|TNFSF10|TNFRSF10B|IFT57|CASP12|PERP|F2R|ALOX12
45619	0.000373	0.00301	28	regulation of lymphocyte differentiation	4	24	IL4RA|PGLYRP1|RORC|ZBTB16|CD1D1|IL7R|CTLA2A|ADA|CD74|CDKN2A|ZAP70|IL1B|IL2RG|ADAM8|PTPRC|IL2RA|H2-M3|IL27|NDFIP1|NCKAP1L|CARD11|CCR7|CCR2|H2-AA|JAK3|PRDM1|H2-DMA|SASH3
34341	8.54e-16	5.43e-14	28	response to interferon-gamma	2	26	CCL2|IFITM2|IFITM3|SYNCRIP|AQP4|CCL5|GBP2B|GCH1|SLC11A1|IL12RB1|GBP10|NOS2|IRG1|MRC1|GBP8|GBP6|IRGM2|GBP5|GBP9|H2-AB1|STAT1|CXCL16|H2-EB1|H2-AA|TGTP1|GBP4|GBP3|GBP2
45807	9.44e-06	0.000112	28	positive regulation of endocytosis	2	26	MBL2|TNF|CCL2|C3|F2RL1|SFTPA1|SIRPB1A|SLC11A1|GATA2|DOCK2|NOD2|SERPINE1|PYCARD|SFTPD|FCER1G|IL1B|LBP|HIP1|AHI1|NCKAP1L|ITGA2|SIRPA|FCGR1|FCGR3|CCR7|CLEC7A|MERTK|CD14
97529	3.01e-10	7.81e-09	28	myeloid leukocyte migration	1	27	CXCL1|CCL3|CCL2|S100A8|PREX1|CXCL2|S100A9|RETNLG|CXCR2|ITGB2|CCL5|CCL24|IFNG|IL1B|FCER1G|AMICA1|SCO1|VAV3|CCL19|NCKAP1L|FCGR3|CCL11|ITGA9|CCL12|CCR7|CCR2|TREM1|TREM3
2821	3.05e-08	5.75e-07	28	positive regulation of adaptive immune response	1	27	TNF|C3|H2-D1|RSAD2|CD1D1|ADA|CD74|SLC11A1|NOD2|IL12RB1|CD44|CLCF1|TAP2|IFNG|PYCARD|FCER1G|CD28|H2-K1|PTPRC|H2-M3|H2-AB1|FCGR1|FCGR3|CCR7|HPX|CCR2|H2-DMA|SASH3
6909	9.15e-08	1.54e-06	28	phagocytosis	1	27	5430435G22RIK|AIF1|ABCA1|RAB7|MARCO|SLC11A1|GATA2|SFTPD|TGM2|FCER1G|SCARB1|THBS1|PLD4|ELANE|MYO1G|SIRPA|FCGR1|ANXA3|ELMO1|FCGR3|CORO1A|UNC13D|CCR2|IRF8|RAB39|CLEC7A|MERTK|BIN2
34111	6.55e-07	9.54e-06	28	negative regulation of homotypic cell-cell adhesion	1	27	TNFAIP8L2|IL4RA|PTPN22|CD74|SLFN1|CDKN2A|UBASH3B|4632428N05RIK|SFTPD|ADAM8|SPN|ZC3H12D|IL2RA|H2-M3|NDFIP1|H2-AB1|IDO1|PRKCD|TIGIT|CBLB|ADRB2|IL20RB|CD300A|CD274|H2-AA|JAK3|GSTP1|ALOX12
48002	3.97e-11	1.19e-09	28	antigen processing and presentation of peptide antigen	1	28	UNC93B1|H2-D1|IFI30|CD74|TAPBP|SLC11A1|TAP2|TAP1|FCER1G|H2-K1|H2-Q4|H2-Q10|H2-L|H2-M3|GM11127|H2-Q1|H2-DMB1|H2-AB1|CTSS|FCGR1|H2-DMB2|FCGR3|MARCH1|ULBP1|H2-EB1|H2-AA|H2-T24|H2-DMA
9156	3.57e-10	9.1e-09	27	ribonucleoside monophosphate biosynthetic process	20	7	ATP5D|ALDOA|ATP5E|FGGY|ATP5B|FN3K|LDHD|ATP5G1|ATP5G3|ADA|PKM|UCK1|ATP5O|ATP5H|IMPDH1|ATP5K|ATP5J|ATP5J2|AK3|AK2|AMPD3|UMPS|SLC25A13|CHCHD10|PKLR|ATP5A1|ATP6V0A4
32845	7.62e-06	9.12e-05	27	negative regulation of homeostatic process	6	21	PML|CXCR2|TNFRSF4|FCRL5|ADA|CD74|TPCN2|CD44|UBASH3B|ADRA2A|FCER1G|ADRA2B|XCR1|GHR|IBTK|PTPRC|AR|CCL19|ARRDC3|CD38|CRHR2|MAP4K4|CCR5|UCP2|PLCG2|GNAS|F2R
8360	0.000116	0.00107	27	regulation of cell shape	6	21	ALDOA|CCL3|CCL2|SHROOM3|LST1|FGR|PALMD|FES|ARHGAP15|CCL24|EZR|SCO1|FN1|CSF1R|ICAM1|HPN|PLXNB1|BAIAP2|GAS2|CCL11|CCL12|EPB4.1L3|CORO1A|ITGA7|ARAP1|PARVB|MYH10
2573	5.74e-07	8.48e-06	27	myeloid leukocyte differentiation	4	23	CSF3|SBNO2|TNF|PRTN3|FAM20C|F2RL1|SPI1|HP|BATF|GATA2|TNFRSF11A|OCSTAMP|GAB3|GLO1|ADAM8|SCO1|CSF1R|CEBPA|BATF3|BATF2|RELB|JUNB|PIRB|CCR7|CD300LF|UBD|SNX10
2768	1.16e-06	1.6e-05	27	immune response-regulating cell surface receptor signaling pathway	4	23	BCAR1|TLR2|PTPN22|BTK|KLHL6|CLEC4E|SH2D1B1|ZAP70|FCER1G|SCO1|CD28|PTPRC|VAV3|H2-M3|LYN|MYO1G|NCKAP1L|PIGR|FCGR1|FCGR3|PRKCB|CD38|BCL2A1D|PLCG2|CLEC7A|THEMIS2|PLEKHA1
19724	1.67e-08	3.24e-07	27	B cell mediated immunity	2	25	MBL2|C3|IL4RA|C1S|C1QC|CD74|BATF|C1RA|NOD2|C1RB|MYD88|FCER1G|ICOSL|H2-AB1|SERPING1|FCGR1|PRKCD|FCGR3|C8G|PIRB|C8A|C1QA|C1QB|CD55|C4BP|IRF7|H2-DMA
45766	0.000134	0.00121	27	positive regulation of angiogenesis	2	25	CYP1B1|ACVRL1|C3|MMP9|C6|CXCR2|ITGB2|ITGB3|CCL5|CCL24|GATA2|CHIL1|LRG1|HMOX1|SERPINE1|IL1B|NOS3|THBS1|ANGPTL3|DDAH1|IL1A|HGF|ANXA3|PRKCB|CCL11|CCR5|ALOX12
1903557	3.98e-12	1.44e-10	27	positive regulation of tumor necrosis factor superfamily cytokine production	1	26	MAVS|CCL3|CCL2|TLR1|TLR2|TLR3|TLR4|CCL4|TLR9|NOD2|MYD88|RASGRP1|IFNG|PYCARD|FCER1G|LBP|ADAM8|THBS1|SPN|CARD9|FCGR3|CCR7|CCR5|CCR2|CLEC7A|CD14|SASH3
2705	2.77e-06	3.57e-05	27	positive regulation of leukocyte mediated immunity	1	26	CXCL1|TNF|CCL2|FGR|C3|F2RL1|IL4RA|H2-D1|RSAD2|CD1D1|NOD2|SH2D1B1|CLCF1|RASGRP1|TAP2|IFNG|FCER1G|CD28|H2-K1|H60A|PTPRC|H2-M3|FCGR1|FCGR3|HPX|ULBP1|SASH3
42738	2.16e-12	8.11e-11	26	exogenous drug catabolic process	26	0	CYP2J5|CYP2D10|CYP2C44|CYP2F2|CYP2C69|CYP2C68|CYP2B9|CYP2C40|CYP2A12|CYP2C70|CYP2G1|CYP2C37|CYP2C55|CYP2C54|CYP2D40|CYP2C29|CYP2B13|CYP1A2|CYP2E1|CYP2C50|CYP2A22|CYP2A5|CYP2D26|CYP2C38|CYP2C39|CYP2A4
42737	3.74e-12	1.36e-10	26	drug catabolic process	26	0	CYP2J5|CYP2D10|CYP2C44|CYP2F2|CYP2C69|CYP2C68|CYP2B9|CYP2C40|CYP2A12|CYP2C70|CYP2G1|CYP2C37|CYP2C55|CYP2C54|CYP2D40|CYP2C29|CYP2B13|CYP1A2|CYP2E1|CYP2C50|CYP2A22|CYP2A5|CYP2D26|CYP2C38|CYP2C39|CYP2A4
16101	5.81e-09	1.21e-07	26	diterpenoid metabolic process	23	3	RBP4|RARRES2|CYP1B1|ADH5|ALDH3A2|RDH9|ALDH1A1|TTR|PECR|ADH1|ADH4|ALDH1A7|ABHD15|CYP26A1|RDH1|PNPLA1|RDH12|RDH10|DHRS3|DHRS4|DGAT2|PRDX6|AKR1B10|RDH16|BCO2|RETSAT
6638	2.86e-09	6.29e-08	26	neutral lipid metabolic process	20	6	ABHD6|APOC1|GPX1|APOA2|AGPAT6|ACSL1|INSIG2|ANG|APOE|APOC3|APOBR|INSIG1|SLC22A4|CES1D|ABCA17|CAT|ANGPTL3|ACSL4|TNXB|CYP2E1|LPIN1|PNPLA3|G6PC|DGAT2|LIPC|SLC27A5
46496	7.34e-08	1.27e-06	26	nicotinamide nucleotide metabolic process	19	7	ALDOA|ASPDH|FDX1|ALDOC|G6PDX|HK2|SHPK|PKM|GPD1L|FMO1|FMO2|HK3|DHTKD1|NAPRT1|NCF2|GM5506|PFKP|FDXR|IDH3B|NADK|GCK|PRDX6|PKLR|DCXR|NMNAT1|MDH1
97164	0.00118	0.00804	26	ammonium ion metabolic process	19	7	ABHD3|SGMS1|AGMAT|BBOX1|GCH1|APOA2|AGPAT6|SMPDL3B|LPCAT1|BCHE|AKR1C6|PEMT|SLC22A4|AKR7A5|AMD1|DDC|AR|SPTLC2|ACER2|PARK2|LPCAT2|PON1|LIPC|CROT|ALDH9A1|SMPD3
187	7.59e-05	0.000733	26	activation of MAPK activity	7	19	TNF|TGFB3|TLR4|HP|CD74|NOD2|MAP3K1|ADRA2A|IL1B|ADRA2B|THBS1|ADAM8|ADCK4|MAP2K6|SCO1|GHR|PTPRC|ALPK1|MADD|MAP2K3|HGF|SOD1|PDE6H|CCR7|PTPN1|LRRK2
97193	0.0061	0.0328	26	intrinsic apoptotic signaling pathway	6	20	IER3|TNF|CYP1B1|PML|PMAIP1|BAK1|GPX1|CASP4|HMOX1|SHISA5|PYCARD|WWOX|PDK2|CHAC1|TMBIM6|DDIT4|PLSCR1|IKBKE|BCL2A1D|CDKN1A|APOPT1|BCL2A1B|BCL2A1A|CASP12|PERP|IFI204
42102	4.06e-08	7.47e-07	26	positive regulation of T cell proliferation	4	22	AIF1|CCL5|CD1D1|VCAM1|IL12RB1|IFNG|ZAP70|PYCARD|IL1B|SPN|CD28|PTPRC|ICOSL|IL2RA|NCKAP1L|CARD11|CD86|CCR7|CORO1A|CD59B|CD80|CD274|CCR2|JAK3|IGFBP2|SASH3
43280	6.45e-05	0.000639	26	positive regulation of cysteine-type endopeptidase activity involved in apoptotic process	4	22	XDH|TNF|S100A8|S100A9|PML|PMAIP1|SLC11A2|FIS1|BAK1|NLRC4|CDKN2A|CTGF|PYCARD|CYR61|HIP1|ACER2|NDUFA13|NLRP3|STAT1|APOPT1|TNFSF10|TNFRSF10B|IFT57|CASP12|F2R|ALOX12
1903038	1.62e-06	2.18e-05	26	negative regulation of leukocyte cell-cell adhesion	3	23	TNFAIP8L2|IL2RA|ASS1|H2-M3|IL4RA|NDFIP1|PTPN22|H2-AB1|IDO1|CXCL12|SLFN1|CD74|TIGIT|CBLB|CDKN2A|IL20RB|CD300A|4632428N05RIK|CD274|SFTPD|H2-AA|JAK3|ADAM8|ZC3H12D|SPN|GSTP1
16064	4.06e-08	7.47e-07	26	immunoglobulin mediated immune response	2	24	MBL2|C3|IL4RA|C1S|C1QC|CD74|BATF|C1RA|NOD2|C1RB|MYD88|FCER1G|ICOSL|SERPING1|H2-AB1|FCGR1|PRKCD|FCGR3|C8G|C8A|C1QA|C1QB|CD55|C4BP|IRF7|H2-DMA
2000106	4.84e-06	5.98e-05	26	regulation of leukocyte apoptotic process	2	24	RORC|CXCR2|AURKB|CCL5|TNFRSF4|CXCL12|ADA|CD74|IL10|NOD2|CDKN2A|CD44|FCER1G|ADAM8|HCAR2|LYN|HCLS1|ANXA1|CCL19|IDO1|SIGLEC1|CCR7|CCR5|BCL2A1A|JAK3|MERTK
46330	0.000121	0.00112	26	positive regulation of JNK cascade	2	24	TNF|F2RL1|TLR3|HP|TLR4|TLR9|NOD2|TNFRSF11A|MYD88|CTGF|RASGRP1|MAP3K1|PYCARD|IL1B|PAK1|ADCK4|TRAF4|IL1A|FZD8|ALPK1|CARD9|IL1RN|CCL19|CCR7|GADD45G|PTPN1
32760	1.77e-11	5.8e-10	26	positive regulation of tumor necrosis factor production	1	25	MAVS|CCL3|CCL2|TLR1|TLR2|TLR3|TLR4|CCL4|TLR9|NOD2|MYD88|RASGRP1|IFNG|PYCARD|FCER1G|LBP|THBS1|SPN|CARD9|FCGR3|CCR7|CCR5|CCR2|CLEC7A|CD14|SASH3
50715	1.3e-07	2.12e-06	26	positive regulation of cytokine secretion	1	25	CCL3|TNF|FGR|F2RL1|IL4RA|TLR2|IL10|NOD2|CASP4|CLEC4E|RASGRP1|IFNG|PYCARD|AF251705|CASP1|IL1A|CSF1R|NLRP3|AIM2|CLEC4N|CCR7|CCR5|CD274|IRF3|CD14|F2R
35383	7.2e-10	1.76e-08	25	thioester metabolic process	23	2	ACADSB|EHHADH|ACOT1|ACSS2|ACOT4|PIPOX|PDHB|ACOT3|ACOT9|AGPAT6|MCEE|NUDT7|FASN|ACOT12|CES1D|SUCLA2|HMGCL|ACAA2|GCDH|SUCLG2|SUCLG1|PDK4|ACNAT1|DGAT2|MLYCD
6637	7.2e-10	1.76e-08	25	acyl-CoA metabolic process	23	2	ACADSB|EHHADH|ACOT1|ACSS2|ACOT4|PIPOX|PDHB|ACOT3|ACOT9|AGPAT6|MCEE|NUDT7|FASN|ACOT12|CES1D|SUCLA2|HMGCL|ACAA2|GCDH|SUCLG2|SUCLG1|PDK4|ACNAT1|DGAT2|MLYCD
6749	1.56e-14	8.39e-13	25	glutathione metabolic process	21	4	GSTA1|NAT8|ALDH5A1|PNKD|ETHE1|G6PDX|GSTT1|GSTT2|GSTT3|SOD1|GCLM|GSTM7|HAGH|GSTM1|GGT5|GPX1|GSTM2|CTH|GSTM4|GSTK1|GPX3|IDH1|GSTZ1|GLO1|GSTP1
6639	7.27e-09	1.48e-07	25	acylglycerol metabolic process	20	5	ABHD6|APOC1|GPX1|APOA2|AGPAT6|ACSL1|INSIG2|ANG|APOE|APOC3|APOBR|INSIG1|SLC22A4|CES1D|CAT|ANGPTL3|ACSL4|TNXB|CYP2E1|LPIN1|PNPLA3|G6PC|DGAT2|LIPC|SLC27A5
8652	3.91e-08	7.24e-07	25	cellular amino acid biosynthetic process	20	5	PYCRL|SHMT1|SHMT2|AHCY|ASS1|GATM|OTC|ASNS|PAH|AGXT|GCH1|GOT2|MTHFD1|ADI1|MTHFD2|PLSCR1|CTH|DHFR|GLS|BHMT|SRR|ABAT|ALDH4A1|GAMT|CBS
10906	3.92e-05	0.000409	25	regulation of glucose metabolic process	18	7	PPARA|PDK2|FOXA2|SERPINA12|PDK3|LEPR|PDK4|RORC|PARK2|GCGR|IRS1|KHK|PPP1R3D|GCKR|PPP1R3B|GCK|NR1D1|MLYCD|HSD11B1|ADRA1B|RGN|GNMT|LEPROT|FGL1|IGFBP5
48771	5.56e-05	0.000563	25	tissue remodeling	8	17	XDH|HLF|ACVRL1|MMP9|ACP5|GJA1|RAB7|BAK1|RAC2|TGM2|NOS3|IL1A|SPP2|NOX4|ANXA1|ITGA4|CTSS|AHR|ADRB2|CCR2|RASSF2|ADRA1B|F2R|CBS|IGFBP5
43433	0.00183	0.0118	25	negative regulation of sequence-specific DNA binding transcription factor activity	7	18	CYP1B1|FOXA2|CMKLR1|EZH2|PIM1|ESR1|EGLN1|NR0B2|NLRP3|TNFRSF4|AIM2|FLNA|TLR9|STRA13|IRAK3|NLRC5|NOD2|CDKN2A|HMOX1|NLRP12|PYCARD|ZC3H12A|CAT|IRG1|COMMD6
2526	3.06e-10	7.91e-09	25	acute inflammatory response	3	22	CXCL1|ICAM1|IL1RN|ELANE|GALT|SAA3|HP|CXCR2|FCGR1|STAT3|FCGR3|CD163|REG3B|ORM1|SERPINA3N|SAA2|SERPINA1A|SAA1|ITIH4|ADRA2A|IL1B|LBP|ORM2|IL1A|FN1
48525	9.82e-08	1.65e-06	25	negative regulation of viral process	3	22	MAVS|APOBEC3|MBL2|RNASEL|TNF|IFITM2|IFITM3|OAS3|PML|RSAD2|CCL5|CCL4|ISG20|ISG15|OASL1|LTF|MX2|APCS|FAM111A|PARK2|STAT1|TRIM62|PLSCR1|SLPI|OAS1A
45580	0.000126	0.00115	25	regulation of T cell differentiation	3	22	IL4RA|RORC|ZBTB16|IL7R|CD1D1|CTLA2A|ADA|CD74|CDKN2A|ZAP70|IL1B|IL2RG|ADAM8|PTPRC|IL2RA|H2-M3|IL27|NCKAP1L|CARD11|CCR7|CCR2|H2-AA|JAK3|H2-DMA|SASH3
6959	0.000698	0.00519	25	humoral immune response	3	22	MBL2|TNF|C3|MMP7|C1S|C1QC|CFP|C1RA|C1RB|FGA|FGB|IFNG|CFH|LTF|C4A|H2-AB1|SERPING1|C8G|C8A|C1QA|C1QB|CD55|C4BP|HIST2H2BE|CCR2
1903900	0.00129	0.00867	25	regulation of viral life cycle	3	22	MAVS|APOBEC3|RNASEL|TNF|IFITM2|IFITM3|OAS3|PML|RSAD2|CCL5|CCL4|ISG20|TRIM30A|ISG15|OASL1|LTF|TOP2A|MX2|HPN|APCS|FAM111A|PARK2|TRIM62|PLSCR1|SLPI
32271	0.00624	0.0331	25	regulation of protein polymerization	3	22	CSF3|PREX1|FKBP4|FES|CAPZB|VILL|CCL24|INPP5J|MAP3K1|PYCARD|ICAM1|SGK1|HCLS1|BAIAP2|NCKAP1L|EVL|PRKCD|CCL11|ARPC1B|CORO1A|RGS2|TPPP|CAPG|TMSB4X|CPB2
42108	7.2e-10	1.76e-08	25	positive regulation of cytokine biosynthetic process	2	23	TNF|TLR1|TLR2|TLR3|TLR4|CD1D1|TLR7|TLR8|TLR9|APOA2|MYD88|IFNG|IL1B|LBP|THBS1|LTB|SPN|IL1A|CD28|ICOSL|IL27|ELANE|FCGR3|CARD11|CCR2
2218	3.5e-09	7.59e-08	25	activation of innate immune response	2	23	MAVS|TLR1|UNC93B1|PGLYRP1|MAPKAPK3|TLR2|TLR3|TLR4|TLR7|TLR8|TLR9|NOD2|NLRC4|TMEM173|MYD88|PYCARD|SCARB1|TNIP2|ADAM8|TLR11|TLR13|AIM2|RPS6KA3|CD86|CLEC7A
2824	5.22e-07	7.76e-06	25	positive regulation of adaptive immune response based on somatic recombination of immune receptors built from immunoglobulin superfamily domains	1	24	H2-K1|PTPRC|TNF|H2-M3|C3|H2-D1|RSAD2|H2-AB1|CD1D1|FCGR1|ADA|FCGR3|SLC11A1|NOD2|CCR7|IL12RB1|HPX|CLCF1|TAP2|IFNG|CCR2|FCER1G|H2-DMA|SASH3|CD28
1523	7.01e-08	1.21e-06	24	retinoid metabolic process	21	3	RBP4|RARRES2|ABHD15|CYP1B1|ADH5|CYP26A1|PNPLA1|RDH1|ALDH1A1|RDH9|RDH12|TTR|DHRS3|RDH10|DHRS4|DGAT2|ADH1|PRDX6|AKR1B10|ADH4|ALDH1A7|RDH16|BCO2|RETSAT
1902600	1.8e-05	0.000204	24	hydrogen ion transmembrane transport	21	3	NDUFA4|ATP5D|ATP5E|COX7A1|ATP5B|COX7B|COX7C|ATP5G1|UQCRFS1|SLC47A1|ATP5G3|UQCRQ|COX6C|SLC11A2|SLC11A1|UQCR11|COX6B1|ATP5O|ATP5A1|ATP6V0A4|ATP6V0D2|ATP5H|ATP5K|ATP5J
1901607	7.01e-08	1.21e-06	24	alpha-amino acid biosynthetic process	19	5	PYCRL|SHMT1|SHMT2|AHCY|ASS1|GATM|OTC|ASNS|PAH|AGXT|GCH1|GOT2|MTHFD1|ADI1|MTHFD2|PLSCR1|CTH|DHFR|GLS|BHMT|SRR|ALDH4A1|GAMT|CBS
70613	6.16e-09	1.28e-07	24	regulation of protein processing	7	17	HPN|A2M|CHAC1|C3|C6|PHB|GM6484|SERPING1|GAS1|BIRC3|CTLA2A|NAIP6|NLRC4|CD55|CD59B|CD59A|CLEC3B|NAIP5|SERPINE1|CFH|NAIP1|THBS1|LRRK2|CPB2
1903317	6.16e-09	1.28e-07	24	regulation of protein maturation	7	17	HPN|A2M|CHAC1|C3|C6|PHB|GM6484|SERPING1|GAS1|BIRC3|CTLA2A|NAIP6|NLRC4|CD55|CD59B|CD59A|CLEC3B|NAIP5|SERPINE1|CFH|NAIP1|THBS1|LRRK2|CPB2
2673	1.24e-09	2.9e-08	24	regulation of acute inflammatory response	3	21	A2M|TNF|C3|C6|PHB|SERPING1|CCL5|NLRP3|FCGR1|FCGR3|CCR7|CD55|TNFRSF11A|IL20RB|CCR5|CD59B|CD59A|ALOX5AP|CFH|FCER1G|IL1B|ADAM8|GSTP1|SPN
50766	1.28e-10	3.5e-09	24	positive regulation of phagocytosis	2	22	MBL2|CCL2|TNF|C3|F2RL1|ITGA2|NCKAP1L|SFTPA1|SIRPA|FCGR1|FCGR3|SIRPB1A|GATA2|SLC11A1|CCR7|NOD2|DOCK2|PYCARD|SFTPD|IL1B|FCER1G|CLEC7A|LBP|MERTK
35456	4.44e-18	3.46e-16	24	response to interferon-beta	1	23	GBP6|IFITM2|IFITM3|TREX1|NDUFA13|STAT1|GBP2B|AIM2|IFI202B|IFIT3|PLSCR1|PYHIN1|TMEM173|IFIT1|IGTP|IIGP1|TGTP1|XAF1|IFI203|IRG1|GBP3|IFI205|GBP2|IFI204
51289	3.28e-08	6.12e-07	23	protein homotetramerization	18	5	HSD17B10|SHMT1|SHMT2|PCBD2|ALDH5A1|PCBD1|ACADS|ALDOC|PFKP|SAMHD1|DPYS|EVL|CRYZ|ALDH1A1|CTH|GLS|GPX3|SRR|ACOT13|CAT|GNMT|DCXR|DCTPP1
9168	2.14e-09	4.73e-08	23	purine ribonucleoside monophosphate biosynthetic process	16	7	ALDOA|ATP5D|ATP5E|ATP5J2|ATP5B|LDHD|AK3|AK2|ATP5G1|AMPD3|ATP5G3|ADA|PKM|CHCHD10|SLC25A13|PKLR|ATP5O|ATP5A1|ATP6V0A4|IMPDH1|ATP5H|ATP5K|ATP5J
9127	2.14e-09	4.73e-08	23	purine nucleoside monophosphate biosynthetic process	16	7	ALDOA|ATP5D|ATP5E|ATP5J2|ATP5B|LDHD|AK3|AK2|ATP5G1|AMPD3|ATP5G3|ADA|PKM|CHCHD10|SLC25A13|PKLR|ATP5O|ATP5A1|ATP6V0A4|IMPDH1|ATP5H|ATP5K|ATP5J
1903426	3.28e-08	6.12e-07	23	regulation of reactive oxygen species biosynthetic process	7	16	EGFR|ICAM1|H60A|TNF|ASS1|H2-M3|AIF1|TLR2|ESR1|ACP5|TLR4|ITGB2|STAT3|IL10|PARK7|DYNLL1|MPV17L|ULBP1|IFNG|RGN|IL1B|ZC3H12A|DDAH1
46425	0.000158	0.00138	23	regulation of JAK-STAT cascade	7	16	AR|PTPRD|CYP1B1|FGFR3|ERBB4|LYN|SOCS3|HCLS1|SOCS1|STIP1|CCL5|CENPJ|IL10|OSM|CD300A|HPX|CLCF1|IFNG|LEPROT|F2R|GHR|CSF1R|SCO1
50830	2.34e-07	3.64e-06	23	defense response to Gram-positive bacterium	4	19	SCD1|MBL2|GBP6|PLD1|CARD9|TNF|FGR|GBP9|TLR2|MMP7|PGLYRP1|MYO1F|ACP5|GBP2B|REG3B|NOD2|MYD88|HIST2H2BE|GBP10|LBP|GBP3|CTSG|GBP2
1903524	0.000134	0.00121	23	positive regulation of blood circulation	2	21	EGFR|ICAM1|TBXAS1|PTPRM|F2RL1|PTGS1|GJA1|ADA|CRHR2|CD38|ADRB2|FGG|FGA|RGS2|FGB|CTGF|MT2|ADRA2A|ADRA1B|NOS3|NOS2|F2R|ALOX12
6081	2e-11	6.43e-10	22	cellular aldehyde metabolic process	19	3	RBP4|PDXK|CYP1B1|G6PDX|HOGA1|ESD|ADH5|SHPK|AGXT|ALDH3A2|PARK7|ALDH3B1|RDH10|DHRS4|ADH1|ADH4|IDH2|IDH1|ALDH1A7|GLO1|ALDH9A1|BCO2
9062	8.58e-09	1.73e-07	22	fatty acid catabolic process	19	3	ACOX2|ACAA2|HACL1|ACADS|EHHADH|CYP4F14|LPIN1|PEX7|CYP4A10|ACADVL|FAAH|ABCD2|CES1F|ABCD3|BDH2|CES1D|HADH|ACAD11|ACAA1A|IRG1|SLC27A2|CROT
34440	1.29e-08	2.52e-07	22	lipid oxidation	19	3	ACOX2|GCDH|ACAA2|HACL1|ACADS|EHHADH|CYP4V3|PEX7|ACADVL|MLYCD|ADH4|HAO2|ABCD2|PLA2G7|ABCD3|BDH2|HADH|ACAD11|ACAA1A|SLC27A2|CROT|ALOX12
42180	2.8e-08	5.32e-07	22	cellular ketone metabolic process	19	3	AADAT|AR|NDUFA9|IDO2|FDXR|COQ9|IDO1|CCBL2|PARK7|AFMID|GOT2|AFP|CBR1|DHRS4|AKR1C6|OXCT1|ADH4|VKORC1|GLO1|SRD5A1|AKR7A5|ADCK3
9142	4.06e-08	7.47e-07	22	nucleoside triphosphate biosynthetic process	16	6	ALDOA|ATP5D|ATP5E|ATP5J2|ATP5B|LDHD|AK3|ATP5G1|AK7|ATP5G3|CMPK2|PKM|NME3|CHCHD10|SLC25A13|PKLR|ATP5O|ATP5A1|ATP6V0A4|ATP5H|ATP5K|ATP5J
16051	4.45e-05	0.000462	22	carbohydrate biosynthetic process	15	7	RBP4|AR|SORD|B3GALT1|G6PDX|GALT|CAR5A|PMM1|PGM2|G6PC|ISYNA1|ATF3|GCK|NR1D1|PGM1|GYG|RGN|GYS2|GPT|GSTO1|CHST15|GULO
2001237	0.000191	0.00165	22	negative regulation of extrinsic apoptotic signaling pathway	7	15	TNFRSF22|ICAM1|AR|HMGB2|TNF|TNFRSF23|STRADB|GAS1|HGF|SGMS1|GCLM|TNFRSF4|PARK7|GPX1|FGG|FGA|FGB|ITPRIP|HMOX1|SERPINE1|IL1B|TERT
48660	0.00169	0.011	22	regulation of smooth muscle cell proliferation	6	16	EGFR|AR|TNF|AIF1|ELANE|ESR1|ITGA2|ITGB3|STAT1|CCL5|CYBA|CDH13|MYD88|S1PR1|ANG|HMOX1|IFNG|TGM2|NOS3|NDRG2|IGFBP5|ALOX12
7160	0.000265	0.00221	22	cell-matrix adhesion	5	17	TNXB|COL13A1|COL3A1|ITGA2|NID1|ITGB2|ITGB3|ITGA4|SIRPA|VCAM1|FGG|SNED1|FGA|HPSE|FGB|CTGF|ITGB7|ITGA8|ZYX|ADAM8|ANGPTL3|FN1
2761	0.00115	0.00804	22	regulation of myeloid leukocyte differentiation	3	19	CCL3|APCS|TNF|LYN|CCR1|HCLS1|NDFIP1|RB1|ITGB3|CCL5|C1QC|GATA2|FOS|OCSTAMP|FAM213A|UBASH3B|RASSF2|IFNG|GNAS|ADAM8|TYROBP|CSF1R
1903901	2.98e-06	3.83e-05	22	negative regulation of viral life cycle	2	20	MAVS|APOBEC3|RNASEL|APCS|TNF|IFITM2|IFITM3|FAM111A|PML|OAS3|RSAD2|PARK2|CCL5|CCL4|TRIM62|ISG20|PLSCR1|ISG15|OASL1|LTF|SLPI|MX2
31638	0.000661	0.00496	22	zymogen activation	2	20	F11|XDH|TNF|S100A8|ACER2|S100A9|PML|PMAIP1|STAT1|NLRP3|SLC11A2|BAK1|NLRC4|TNFRSF10B|CDKN2A|IFT57|KLKB1|PYCARD|PERP|PLAU|F2R|HIP1
32755	8.28e-08	1.41e-06	22	positive regulation of interleukin-6 production	1	21	5430435G22RIK|CARD9|TNF|TLR1|F2RL1|TLR2|TLR3|TLR4|TLR7|TLR9|CRHR2|NOD2|MYD88|CCR5|MAPK13|IFNG|PYCARD|IL1B|FCER1G|LBP|IL1A|F2R
70664	1.01e-06	1.42e-05	22	negative regulation of leukocyte proliferation	1	21	IL2RA|LYN|H2-M3|NDFIP1|H2-AB1|IDO1|SLFN1|IL10|CCL12|CBLB|CDKN2A|IL20RB|CD300A|4632428N05RIK|CD274|SFTPD|H2-AA|PRDM1|PAK1|GSTP1|ZC3H12D|SPN
2708	2.42e-05	0.000268	22	positive regulation of lymphocyte mediated immunity	1	21	H2-K1|PTPRC|H60A|TNF|H2-M3|C3|H2-D1|RSAD2|CD1D1|FCGR1|FCGR3|NOD2|SH2D1B1|HPX|CLCF1|RASGRP1|TAP2|ULBP1|IFNG|FCER1G|SASH3|CD28
50868	5.41e-05	0.00055	22	negative regulation of T cell activation	1	21	TNFAIP8L2|IL2RA|H2-M3|IL4RA|NDFIP1|PTPN22|H2-AB1|IDO1|SLFN1|CD74|TIGIT|CBLB|CDKN2A|IL20RB|CD300A|4632428N05RIK|CD274|SFTPD|H2-AA|JAK3|ZC3H12D|SPN
71621	5.66e-10	1.4e-08	22	granulocyte chemotaxis	0	22	CXCL1|CCL3|CCL2|VAV3|S100A8|PREX1|S100A9|CXCL2|NCKAP1L|ITGB2|CXCR2|CCL5|FCGR3|CCL24|CCL11|ITGA9|IFNG|FCER1G|IL1B|TREM1|AMICA1|TREM3
97530	3.67e-09	7.95e-08	22	granulocyte migration	0	22	CXCL1|CCL3|CCL2|VAV3|S100A8|PREX1|S100A9|CXCL2|NCKAP1L|ITGB2|CXCR2|CCL5|FCGR3|CCL24|CCL11|ITGA9|IFNG|FCER1G|IL1B|TREM1|AMICA1|TREM3
19373	4.73e-14	2.38e-12	21	epoxygenase P450 pathway	21	0	CYP2G1|CYP2C70|CYP2C55|CYP2C37|CYP2C54|CYP2F2|CYP2C44|CYP2C69|CYP2B9|CYP2C68|CYP2C29|CYP2C40|CYP2B13|CYP2E1|CYP2C50|CYP2A12|CYP2A22|CYP2A5|CYP2C38|CYP2C39|CYP2A4
19395	4.94e-08	8.81e-07	21	fatty acid oxidation	19	2	ACOX2|GCDH|ACAA2|HACL1|ACADS|EHHADH|CYP4V3|PEX7|ACADVL|MLYCD|ADH4|HAO2|ABCD2|ABCD3|BDH2|HADH|ACAD11|ACAA1A|SLC27A2|CROT|ALOX12
6641	4.94e-08	8.81e-07	21	triglyceride metabolic process	17	4	TNXB|APOC1|CYP2E1|LPIN1|PNPLA3|GPX1|G6PC|AGPAT6|ACSL1|DGAT2|INSIG2|APOE|APOBR|APOC3|INSIG1|SLC22A4|CAT|ACSL4|LIPC|ANGPTL3|SLC27A5
44272	6.35e-05	0.000631	21	sulfur compound biosynthetic process	17	4	GCDH|AHCY|PNKD|PDK4|ACSS2|GCLM|DSE|PDHB|TPK1|HAGH|MTHFD1|ADI1|GGT5|CTH|MLYCD|CSGALNACT2|BHMT|HS6ST1|LIPC|PAPSS2|CBS
9064	4.94e-08	8.81e-07	21	glutamine family amino acid metabolic process	15	6	AADAT|PYCRL|ASS1|ALDH5A1|NIT2|OTC|ASNS|GCLM|FAH|GOT2|GLS2|AMDHD1|GLS|ARG2|GFPT2|ALDH4A1|PRODH2|NOS3|NOS2|DDAH1|PRODH
8277	0.00661	0.0349	21	regulation of G-protein coupled receptor protein signaling pathway	6	15	PLEK|C3|ABHD6|PHB|GPSM3|RGS19|ITGB3|RGS16|PDE6H|CCL5|ARRDC3|HOMER2|ADA|ACPP|ADRB2|RGS1|ECE1|RGS2|LRRK2|SPN|KCTD12
51494	0.00988	0.0492	21	negative regulation of cytoskeleton organization	4	17	SGK1|FKBP4|WASF2|CCNF|EVL|PARK2|AURKB|MID1|PRKCD|CAPZB|VILL|KANK2|TMEM67|CCNB1|CORO1A|S1PR1|INPP5J|CAPG|TMSB4X|CPB2|ARAP1
1900182	0.0021	0.0133	21	positive regulation of protein localization to nucleus	3	18	CSF3|EGFR|MAVS|IL18R1|TNF|ERBB4|HCLS1|TLR2|TGFB3|TLR3|TNFSF14|CCL19|TLR4|TLR7|PARK7|FLNA|TLR9|TMEM173|CDKN2A|NLRP12|IL1B
2758	2.09e-07	3.29e-06	21	innate immune response-activating signal transduction	2	19	MAVS|TLR11|TLR1|TLR13|UNC93B1|TLR2|PGLYRP1|MAPKAPK3|TLR3|TLR4|TLR7|TLR8|TLR9|CD86|NOD2|RPS6KA3|MYD88|SCARB1|CLEC7A|ADAM8|TNIP2
30888	4.04e-07	6.11e-06	21	regulation of B cell proliferation	2	19	PTPRC|VAV3|LYN|BST1|NCKAP1L|TLR4|TNFRSF4|IL10|CD74|ADA|AHR|CARD11|CD38|CDKN1A|CDKN2A|CD300A|CLCF1|CHRNB2|PRDM1|PAK1|SASH3
43902	0.00479	0.0267	21	positive regulation of multi-organism process	2	19	CXCL1|HPN|LY86|F2RL1|CD180|RAB7|INHBB|ACVR1B|TRIM30A|NOD2|CCR5|APOE|DDX60|P2RY2|IFNG|NOS2|TOP2A|IRG1|DHX58|PLAU|MVB12B
32729	7.56e-07	1.08e-05	21	positive regulation of interferon-gamma production	1	20	H60A|IL18R1|TNF|H2-M3|IL27|TLR3|TLR4|CD1D1|TLR7|TLR8|TLR9|IL12RB2|SLC11A1|IL12RB1|RASGRP1|ULBP1|IRF8|CCR2|PYCARD|IL1B|SASH3
2285	0.00184	0.0119	21	lymphocyte activation involved in immune response	1	20	ICAM1|IL18R1|ICOSL|H2-M3|F2RL1|RELB|RORC|TLR4|APBB1IP|ADA|CD180|BATF|SLC11A1|CORO1A|UNC13D|CLEC4E|PLCG2|IFNG|GADD45G|FCER1G|LCP1
9206	4.12e-09	8.82e-08	20	purine ribonucleoside triphosphate biosynthetic process	16	4	ALDOA|ATP5D|ATP5E|ATP5J2|ATP5B|LDHD|AK3|ATP5G1|ATP5G3|PKM|NME3|CHCHD10|SLC25A13|PKLR|ATP5O|ATP5A1|ATP6V0A4|ATP5H|ATP5K|ATP5J
9145	6.67e-09	1.38e-07	20	purine nucleoside triphosphate biosynthetic process	16	4	ALDOA|ATP5D|ATP5E|ATP5J2|ATP5B|LDHD|AK3|ATP5G1|ATP5G3|PKM|NME3|CHCHD10|SLC25A13|PKLR|ATP5O|ATP5A1|ATP6V0A4|ATP5H|ATP5K|ATP5J
9201	1.06e-08	2.1e-07	20	ribonucleoside triphosphate biosynthetic process	16	4	ALDOA|ATP5D|ATP5E|ATP5J2|ATP5B|LDHD|AK3|ATP5G1|ATP5G3|PKM|NME3|CHCHD10|SLC25A13|PKLR|ATP5O|ATP5A1|ATP6V0A4|ATP5H|ATP5K|ATP5J
19748	8.61e-10	2.07e-08	20	secondary metabolic process	15	5	MYO5A|AR|GSTA3|CYP1B1|EPHX2|CYP1A2|AIM1|CYP2A12|DCT|CYP2A22|UGT1A7C|AKR1C6|FMO1|FMO2|AS3MT|DDT|CYP2A5|BDH2|AKR7A5|CYP2A4
9746	0.000739	0.00538	20	response to hexose	14	6	SREBF1|EGR1|ICAM1|NCF2|PDK3|MLXIPL|SOX4|AQP4|NR0B2|VCAM1|KHK|GCKR|APOA2|SLC2A5|GCK|CYP7A1|APOC3|GYS2|THBS1|AACS
34284	0.000859	0.00621	20	response to monosaccharide	14	6	SREBF1|EGR1|ICAM1|NCF2|PDK3|MLXIPL|SOX4|AQP4|NR0B2|VCAM1|KHK|GCKR|APOA2|SLC2A5|GCK|CYP7A1|APOC3|GYS2|THBS1|AACS
45428	1.27e-07	2.1e-06	20	regulation of nitric oxide biosynthetic process	5	15	EGFR|ICAM1|H60A|TNF|ASS1|H2-M3|AIF1|TLR2|ESR1|ACP5|TLR4|ITGB2|IL10|DYNLL1|ULBP1|IFNG|RGN|IL1B|ZC3H12A|DDAH1
97191	0.002	0.0128	20	extrinsic apoptotic signaling pathway	5	15	FGFR3|TNF|TNFRSF12A|PML|TLR3|NDUFA13|ITM2B|LCN2|ACVR1B|BAK1|BCL2A1D|TNFRSF10B|BCL2A1B|BCL2A1A|IFNG|SORT1|IL1B|G0S2|IL1A|WWOX
70098	6.67e-09	1.38e-07	20	chemokine-mediated signaling pathway	3	17	CXCL1|CCL2|CMKLR1|CCR1|CXCL2|CXCL9|CXCR2|ACKR4|CXCL11|CCL5|CXCL12|CXCL10|CCRL2|CCR7|CCR5|CXCL13|CXCR4|CXCR6|CCR2|TFF2
7229	4.33e-06	5.41e-05	20	integrin-mediated signaling pathway	3	17	VAV3|FGR|PLEK|BCAR1|FERMT3|COL3A1|ITGA2|ITGB2|ITGA4|ITGB3|ITGA9|ITGAX|CTGF|ITGA8|ITGB7|ITGA7|FCER1G|ZYX|TYROBP|ADAM15
46634	1.57e-05	0.000178	20	regulation of alpha-beta T cell activation	3	17	PTPRC|IL27|IL4RA|NCKAP1L|H2-AB1|ZBTB16|CD1D1|ADA|HSPH1|CBLB|CCR7|CD80|CD300A|4632428N05RIK|CCR2|ZAP70|IL2RG|JAK3|SASH3|CD28
2221	3.73e-07	5.68e-06	20	pattern recognition receptor signaling pathway	2	18	MAVS|TLR11|TLR1|TLR13|UNC93B1|TLR2|PGLYRP1|MAPKAPK3|TLR3|TLR4|TLR7|TLR8|TLR9|CD86|NOD2|RPS6KA3|MYD88|SCARB1|CLEC7A|TNIP2
45621	0.000194	0.00168	20	positive regulation of lymphocyte differentiation	2	18	PTPRC|IL2RA|H2-M3|IL4RA|NCKAP1L|ZBTB16|CD1D1|IL7R|CD74|ADA|CCR7|CCR2|ZAP70|H2-AA|IL1B|IL2RG|PRDM1|ADAM8|H2-DMA|SASH3
2429	0.000232	0.00195	20	immune response-activating cell surface receptor signaling pathway	2	18	PTPRC|VAV3|LYN|BCAR1|TLR2|MYO1G|PTPN22|NCKAP1L|PRKCB|BTK|CD38|BCL2A1D|KLHL6|PLCG2|ZAP70|FCER1G|CLEC7A|THEMIS2|CD28|PLEKHA1
46824	0.00663	0.0349	20	positive regulation of nucleocytoplasmic transport	2	18	CSF3|EGFR|MAVS|IL18R1|TNF|ERBB4|HCLS1|TLR2|TGFB3|TLR3|TNFSF14|CCL19|TLR4|TLR7|FLNA|TLR9|TMEM173|NLRP12|IL1B|WIPF1
35458	3.57e-15	2.11e-13	20	cellular response to interferon-beta	1	19	GBP6|TREX1|NDUFA13|STAT1|GBP2B|AIM2|IFIT3|IFI202B|PYHIN1|IFIT1|TMEM173|IGTP|IIGP1|TGTP1|IFI203|GBP3|IRG1|IFI205|GBP2|IFI204
32642	1.36e-06	1.85e-05	20	regulation of chemokine production	1	19	MAVS|TNF|IL4RA|F2RL1|ELANE|TLR2|TLR3|TLR4|CCL5|TLR7|CD74|TLR9|MYD88|P2RY2|IFNG|PYCARD|IL1B|LBP|GSTP1|CSF1R
50672	7.38e-06	8.88e-05	20	negative regulation of lymphocyte proliferation	1	19	IL2RA|H2-M3|LYN|NDFIP1|H2-AB1|IDO1|SLFN1|IL10|CBLB|CDKN2A|IL20RB|CD300A|4632428N05RIK|CD274|SFTPD|H2-AA|PRDM1|PAK1|ZC3H12D|SPN
32945	7.38e-06	8.88e-05	20	negative regulation of mononuclear cell proliferation	1	19	IL2RA|H2-M3|LYN|NDFIP1|H2-AB1|IDO1|SLFN1|IL10|CBLB|CDKN2A|IL20RB|CD300A|4632428N05RIK|CD274|SFTPD|H2-AA|PRDM1|PAK1|ZC3H12D|SPN
50871	1.57e-05	0.000178	20	positive regulation of B cell activation	1	19	PTPRC|VAV3|BST1|NCKAP1L|TLR4|TNFRSF4|CD74|ADA|CARD11|CD38|CDKN1A|NOD2|CLCF1|IFNG|CHRNB2|IL2RG|PRDM1|TNIP2|SASH3|CD28
45639	0.000232	0.00195	20	positive regulation of myeloid cell differentiation	1	19	CSF3|5430435G22RIK|CCL3|HMGB2|TNF|CCR1|HCLS1|NCKAP1L|RB1|ITGB3|FES|CCL5|ACVR1B|GATA2|FOS|OCSTAMP|ISG15|IFNG|GNAS|CSF1R
34308	1.3e-06	1.78e-05	19	primary alcohol metabolic process	16	3	RBP4|ABHD15|CYP1B1|ADH5|PNPLA1|PARK7|ALDH3A2|ALDH1A1|RDH12|TTR|PECR|DHRS3|RDH10|DGAT2|ADH1|PRDX6|AKR1B10|ADH4|RETSAT
6754	1.07e-10	2.95e-09	19	ATP biosynthetic process	15	4	ALDOA|ATP5D|ATP5E|ATP5J2|ATP5B|LDHD|AK3|ATP5G1|ATP5G3|PKM|CHCHD10|SLC25A13|PKLR|ATP5O|ATP5A1|ATP6V0A4|ATP5H|ATP5K|ATP5J
50994	4.43e-08	8.09e-07	19	regulation of lipid catabolic process	13	6	RARRES2|TNF|PDE3B|IRS1|PRKCD|AADAC|PLIN5|APOA2|MLYCD|TYSND1|ABCD2|ADRA2A|IL1B|IDH1|SCARB1|FABP1|ANGPTL3|HCAR2|ACSL5
42632	1.3e-06	1.78e-05	19	cholesterol homeostasis	13	6	HPN|EPHX2|ALMS1|MYLIP|ABCA1|ABCG1|ABCG8|G6PC|APOA2|ABCG5|DGAT2|APOE|CYP7A1|PLSCR3|LIPG|FABP4|SCARB1|ANGPTL3|LIPC
55092	1.8e-06	2.37e-05	19	sterol homeostasis	13	6	HPN|EPHX2|ALMS1|MYLIP|ABCA1|ABCG1|ABCG8|G6PC|APOA2|ABCG5|DGAT2|APOE|CYP7A1|PLSCR3|LIPG|FABP4|SCARB1|ANGPTL3|LIPC
61045	2.84e-08	5.38e-07	19	negative regulation of wound healing	6	13	F11|GJA1|SERPING1|PRKCD|PSG23|TMPRSS6|PROC|ADRB2|THBD|CD93|UBASH3B|APOE|KLKB1|SERPINE1|WFDC1|GP1BA|CPB2|PLAU|ALOX12
43154	0.00142	0.00944	19	negative regulation of cysteine-type endopeptidase activity involved in apoptotic process	5	14	MMP9|TNFSF14|NR4A1|HSPA1B|HGF|BIRC3|PARK7|PLAUR|NAIP6|GPX1|NLRC4|BCL2A1D|RPS6KA3|CD44|PRDX6|NAIP5|FABP1|NAIP1|THBS1
2000117	0.00188	0.0121	19	negative regulation of cysteine-type endopeptidase activity	5	14	MMP9|TNFSF14|NR4A1|HSPA1B|HGF|BIRC3|PARK7|PLAUR|NAIP6|GPX1|NLRC4|BCL2A1D|RPS6KA3|CD44|PRDX6|NAIP5|FABP1|NAIP1|THBS1
2000107	1.02e-05	0.00012	19	negative regulation of leukocyte apoptotic process	2	17	HCLS1|CCL19|RORC|CXCR2|IDO1|AURKB|CCL5|CXCL12|TNFRSF4|CD74|ADA|CCR7|NOD2|CD44|CCR5|BCL2A1A|FCER1G|JAK3|MERTK
45069	1.02e-05	0.00012	19	regulation of viral genome replication	2	17	MAVS|APOBEC3|RNASEL|TNF|IFITM2|IFITM3|FAM111A|OAS3|RSAD2|PARK2|CCL5|ISG20|PLSCR1|ISG15|OASL1|SLPI|LTF|TOP2A|MX2
45582	6.92e-05	0.000683	19	positive regulation of T cell differentiation	2	17	PTPRC|IL2RA|H2-M3|IL4RA|NCKAP1L|ZBTB16|CD1D1|IL7R|CD74|ADA|CCR7|CCR2|ZAP70|H2-AA|IL1B|IL2RG|ADAM8|H2-DMA|SASH3
42990	0.000471	0.00368	19	regulation of transcription factor import into nucleus	2	17	CSF3|MAVS|IL18R1|TNF|LITAF|HCLS1|TLR2|TLR3|TNFSF14|CCL19|TLR4|PPM1B|NLRP3|TLR7|FLNA|TLR9|TMEM173|NLRP12|IL1B
42307	0.00247	0.0154	19	positive regulation of protein import into nucleus	2	17	CSF3|EGFR|MAVS|IL18R1|TNF|ERBB4|HCLS1|TLR2|TGFB3|TLR3|TNFSF14|CCL19|TLR4|TLR7|FLNA|TLR9|TMEM173|NLRP12|IL1B
2718	6.79e-08	1.18e-06	19	regulation of cytokine production involved in immune response	1	18	TNF|F2RL1|TLR2|TGFB3|TLR3|RSAD2|TLR4|GPRC5B|IL10|CD74|TLR9|IRAK3|NOD2|APOA2|HMOX1|4632428N05RIK|FCER1G|JAK3|SASH3
97202	0.000903	0.00649	19	activation of cysteine-type endopeptidase activity	1	18	XDH|TNF|S100A8|ACER2|S100A9|PML|PMAIP1|STAT1|NLRP3|SLC11A2|BAK1|NLRC4|CDKN2A|TNFRSF10B|IFT57|PYCARD|PERP|F2R|HIP1
30593	6.75e-09	1.39e-07	19	neutrophil chemotaxis	0	19	CXCL1|CCL3|CCL2|VAV3|S100A8|PREX1|CXCL2|S100A9|NCKAP1L|ITGB2|CXCR2|FCGR3|ITGA9|IFNG|IL1B|FCER1G|TREM1|AMICA1|TREM3
1990266	2.84e-08	5.38e-07	19	neutrophil migration	0	19	CXCL1|CCL3|CCL2|VAV3|S100A8|PREX1|CXCL2|S100A9|NCKAP1L|ITGB2|CXCR2|FCGR3|ITGA9|IFNG|IL1B|FCER1G|TREM1|AMICA1|TREM3
43467	0.00202	0.0129	18	regulation of generation of precursor metabolites and energy	14	4	IER3|PPARA|MLXIPL|PINK1|GCGR|IRS1|STAT3|PARK7|DDIT4|KHK|PPP1R3D|TRAP1|PPP1R3B|CISD1|GCK|SLC25A23|ADRA1B|PRKAA2
43506	0.0011	0.00779	18	regulation of JUN kinase activity	4	14	FZD8|ALPK1|TNXB|TNF|IL1RN|DUSP10|HP|TLR9|CCR7|TNFRSF11A|MAP3K1|DNAJA1|IL1B|PTPN1|PAK1|ADCK4|GSTP1|CBS
32677	1.68e-06	2.22e-05	18	regulation of interleukin-8 production	3	15	MAVS|TNF|ELANE|F2RL1|ANXA1|TLR2|TLR3|TLR4|TLR7|TLR8|PARK7|TLR9|APOA2|SERPINE1|PYCARD|IL1B|LBP|F2R
45071	2.02e-09	4.5e-08	18	negative regulation of viral genome replication	2	16	MAVS|APOBEC3|RNASEL|TNF|IFITM2|IFITM3|FAM111A|OAS3|RSAD2|PARK2|CCL5|ISG20|PLSCR1|ISG15|OASL1|SLPI|LTF|MX2
72376	1.2e-06	1.66e-05	18	protein activation cascade	2	16	MBL2|C4A|C3|SERPING1|C1S|C1QC|C8G|C1QA|C8A|CFP|C1QB|C1RA|CD55|C1RB|C4BP|FGA|CFH|MVP
71346	6.49e-11	1.88e-09	18	cellular response to interferon-gamma	1	17	GBP8|MRC1|GBP6|GBP5|CCL2|GBP9|SYNCRIP|AQP4|H2-AB1|STAT1|GBP2B|IL12RB1|GBP10|NOS2|GBP4|IRG1|GBP3|GBP2
32655	4.81e-08	8.68e-07	18	regulation of interleukin-12 production	1	17	H2-M3|CMKLR1|TLR2|TLR3|ACP5|TLR4|IDO1|IL10|TLR9|TIGIT|IRAK3|CCR7|NOD2|IFNG|IRF8|JAK3|THBS1|LTB
2702	1.06e-05	0.000125	18	positive regulation of production of molecular mediator of immune response	1	17	RBP4|PTPRC|IL4RA|F2RL1|TLR2|RSAD2|TLR4|GPRC5B|TNFRSF4|CD74|CD37|NOD2|HPX|CLCF1|IFNG|FCER1G|SASH3|CD28
31341	0.00015	0.00133	18	regulation of cell killing	1	17	H2-K1|CXCL1|PTPRC|H60A|CCL2|H2-M3|F2RL1|H2-D1|CD1D1|IL7R|SH2D1B1|CCR5|RASGRP1|TAP2|ULBP1|IFNG|TAP1|NOS2
1562	6.49e-11	1.88e-09	18	response to protozoan	0	18	IER3|GBP6|IRGM2|BATF2|GBP9|IL4RA|GBP2B|IL10|BATF|SLC11A1|CD37|IRF8|IFNG|GBP10|IIGP1|GBP3|GBP2|SPN
6919	0.000798	0.0058	18	activation of cysteine-type endopeptidase activity involved in apoptotic process	0	18	XDH|TNF|S100A8|ACER2|S100A9|PML|PMAIP1|STAT1|NLRP3|SLC11A2|BAK1|NLRC4|CDKN2A|TNFRSF10B|IFT57|PYCARD|F2R|HIP1
9060	7.03e-07	1.02e-05	17	aerobic respiration	17	0	SUCLG2|ACO1|SUCLG1|IDH3B|PDHB|SIRT3|SDHA|SDHB|SDHC|SDHD|IDH2|IDH1|CAT|COX19|DHTKD1|SUCLA2|MDH1
1901292	4.27e-05	0.000444	17	nucleoside phosphate catabolic process	13	4	ASPDH|NUDT1|NCF2|GALT|SAMHD1|UPP2|PDE3B|PDE4C|ADA|DNPH1|MLYCD|NUDT7|DERA|ENTPD1|NT5E|DCTPP1|DUT
7586	0.00379	0.0224	17	digestion	12	5	RBP4|ACO1|CTRB1|TLR4|SOX9|TLR9|PBLD1|ABCG8|CYP7B1|VDR|CRHR2|NOD2|ABCG5|FABP1|FABP2|AKR1D1|GHR
50819	4.95e-08	8.81e-07	17	negative regulation of coagulation	5	12	F11|SERPING1|PSG23|TMPRSS6|PRKCD|PROC|ADRB2|THBD|CD93|PROCR|APOE|UBASH3B|KLKB1|GP1BA|CPB2|PLAU|ALOX12
46427	0.00014	0.00126	17	positive regulation of JAK-STAT cascade	5	12	AR|CYP1B1|FGFR3|ERBB4|LYN|HCLS1|CCL5|CENPJ|IL10|OSM|HPX|CLCF1|IFNG|F2R|GHR|CSF1R|SCO1
60759	0.00135	0.009	17	regulation of response to cytokine stimulus	5	12	MAVS|PTPRC|PTPRF|IL1RN|SOCS1|F2RL1|PARK2|CCL5|CD74|IRAK3|NLRC5|AES|HPX|IRF7|PYCARD|IRF3|ZBP1
32479	4.72e-07	7.07e-06	17	regulation of type I interferon production	4	13	MAVS|RELB|TLR2|TLR3|TLR4|PPM1B|TLR7|TLR8|TLR9|TMEM173|IRF7|PYCARD|IRF3|RNF135|GBP4|IRG1|DHX58
51258	0.000571	0.00432	17	protein polymerization	4	13	MICALL2|NIN|AIF1|CEP192|HCLS1|MSRB1|CENPJ|WAS|MSRB2|TUBA8|FGG|FGA|FGB|TPPP|FBXO31|TUBG1|TUBB3
2920	7.72e-10	1.88e-08	17	regulation of humoral immune response	3	14	PTPRC|A2M|TNF|C3|C6|PHB|SERPING1|CCR7|CD37|CD55|NOD2|CD59B|HPX|CD59A|CFH|H2-DMA|IRG1
32757	4.95e-08	8.81e-07	17	positive regulation of interleukin-8 production	3	14	MAVS|TNF|ELANE|F2RL1|TLR2|TLR3|TLR4|TLR7|TLR8|PARK7|TLR9|APOA2|SERPINE1|PYCARD|IL1B|LBP|F2R
32652	7.03e-07	1.02e-05	17	regulation of interleukin-1 production	3	14	CCL3|ACP5|AQP4|TLR4|NLRP3|AIM2|CCR7|NOD2|CASP4|CCR5|IFNG|NLRP12|PYCARD|CASP1|GSTP1|F2R|GHR
1902041	1.5e-06	2.02e-05	17	regulation of extrinsic apoptotic signaling pathway via death domain receptors	3	14	TNFRSF22|ICAM1|HMGB2|TNFRSF23|MADD|HGF|PARK7|GPX1|FGG|ATF3|FGA|FGB|ITPRIP|HMOX1|TRPS1|SERPINE1|THBS1
6953	5.5e-09	1.16e-07	17	acute-phase response	2	15	IL1RN|SAA3|HP|STAT3|CD163|REG3B|ORM1|SERPINA3N|SAA2|SERPINA1A|SAA1|ITIH4|IL1B|LBP|ORM2|IL1A|FN1
19884	1.71e-10	4.57e-09	17	antigen processing and presentation of exogenous antigen	1	16	H2-K1|H2-M3|UNC93B1|IFI30|H2-DMB1|H2-AB1|CD1D1|FCGR1|CD74|H2-DMB2|TAPBP|FCGR3|TAP2|H2-EB1|H2-AA|FCER1G|H2-DMA
32722	4.72e-07	7.07e-06	17	positive regulation of chemokine production	1	16	MAVS|TNF|IL4RA|TLR2|TLR3|TLR4|CCL5|TLR7|CD74|TLR9|MYD88|P2RY2|IFNG|PYCARD|IL1B|LBP|CSF1R
2474	7.96e-06	9.49e-05	17	antigen processing and presentation of peptide antigen via MHC class I	1	16	H2-K1|H2-Q4|H2-Q10|H2-L|H2-M3|GM11127|H2-Q1|H2-D1|IFI30|FCGR1|FCGR3|TAPBP|TAP2|ULBP1|TAP1|FCER1G|H2-T24
72350	2.18e-07	3.41e-06	16	tricarboxylic acid metabolic process	16	0	ASS1|SUCLG2|ACO1|SUCLG1|IDH3B|PDHB|SDHA|SDHB|SDHC|SDHD|IDH2|IDH1|DHTKD1|SUCLA2|GHR|MDH1
9069	2.18e-07	3.41e-06	16	serine family amino acid metabolic process	14	2	SHMT1|SHMT2|AHCY|AMT|NFS1|SDSL|GCLM|AGXT|MTHFD1|CTH|DHFR|CSAD|SRR|DMGDH|GCSH|CBS
22900	1.95e-05	0.000218	16	electron transport chain	14	2	UQCRC1|NDUFB8|ALDH5A1|NDUFB9|NDUFA7|PINK1|COQ9|CYB561|SDHA|SDHB|IMMP2L|NDUFS6|UQCR10|SLC25A13|SDHC|SLC37A1
1900047	1.34e-07	2.17e-06	16	negative regulation of hemostasis	5	11	F11|SERPING1|PSG23|TMPRSS6|PRKCD|PROC|ADRB2|THBD|CD93|APOE|UBASH3B|KLKB1|GP1BA|CPB2|PLAU|ALOX12
30195	1.34e-07	2.17e-06	16	negative regulation of blood coagulation	5	11	F11|SERPING1|PSG23|TMPRSS6|PRKCD|PROC|ADRB2|THBD|CD93|APOE|UBASH3B|KLKB1|GP1BA|CPB2|PLAU|ALOX12
51817	0.000681	0.00509	16	modification of morphology or physiology of other organism involved in symbiotic interaction	5	11	MBL2|HPN|APCS|MMP9|ELANE|TLR2|PARK2|CCL5|CCL4|CCR5|APOE|ALB|LTF|TREM1|TREM3|CTSG
32091	0.00117	0.00804	16	negative regulation of protein binding	5	11	PPARA|PTPRF|TMBIM6|SORL1|ITGA4|AURKB|IL10|PARK7|PLSCR1|IFIT2|ADRB2|CDKN2A|AES|SLPI|LRRK2|ADAM15
1903428	7.61e-06	9.12e-05	16	positive regulation of reactive oxygen species biosynthetic process	4	12	EGFR|H60A|ICAM1|TNF|ASS1|H2-M3|AIF1|TLR2|ESR1|TLR4|ITGB2|PARK7|ULBP1|IFNG|IL1B|DDAH1
1959	0.00139	0.00927	16	regulation of cytokine-mediated signaling pathway	4	12	MAVS|IRAK3|PTPRC|NLRC5|PTPRF|HPX|IRF7|F2RL1|SOCS1|IL1RN|PYCARD|IRF3|PARK2|CCL5|CD74|ZBP1
1903318	4.74e-08	8.61e-07	16	negative regulation of protein maturation	3	13	A2M|CHAC1|SERPING1|GAS1|BIRC3|CTLA2A|NAIP6|NLRC4|CD59B|CD59A|NAIP5|SERPINE1|NAIP1|THBS1|LRRK2|CPB2
10955	4.74e-08	8.61e-07	16	negative regulation of protein processing	3	13	A2M|CHAC1|SERPING1|GAS1|BIRC3|CTLA2A|NAIP6|NLRC4|CD59B|CD59A|NAIP5|SERPINE1|NAIP1|THBS1|LRRK2|CPB2
48661	0.00117	0.00804	16	positive regulation of smooth muscle cell proliferation	3	13	EGFR|AR|TNF|AIF1|ELANE|ITGA2|ITGB3|STAT1|CCL5|CDH13|CYBA|S1PR1|MYD88|HMOX1|TGM2|ALOX12
34612	0.00409	0.0241	16	response to tumor necrosis factor	3	13	CCL2|TNF|ADAM10|STAT1|CCL5|TNFRSF4|AIM2|GCH1|ADAMTS7|TNFRSF11A|OCSTAMP|ENDOG|CXCL16|PYCARD|IRG1|CD14
6956	2.67e-06	3.45e-05	16	complement activation	2	14	MBL2|C4A|C3|SERPING1|C1S|C1QC|C8G|C1QA|C8A|CFP|C1QB|C1RA|CD55|C1RB|C4BP|CFH
50851	0.00164	0.0107	16	antigen receptor-mediated signaling pathway	2	14	PTPRC|VAV3|LYN|BCAR1|PTPN22|NCKAP1L|PRKCB|BTK|CD38|BCL2A1D|KLHL6|PLCG2|ZAP70|THEMIS2|CD28|PLEKHA1
2275	8.08e-08	1.37e-06	16	myeloid cell activation involved in immune response	1	15	SBNO2|LYN|TLR3|MYO1F|ANXA3|BTK|GATA2|DOCK2|CD300A|RASGRP1|MILR1|PYCARD|FCER1G|LBP|TYROBP|SCO1
2000401	8.08e-08	1.37e-06	16	regulation of lymphocyte migration	1	15	ADAM10|AIF1|TNFSF14|ITGA4|CCL5|CCL4|CXCL12|CXCL10|CCL12|CCR7|CXCL14|CXCL13|CCR2|PYCARD|MSN|ADAM8
34121	1.24e-06	1.7e-05	16	regulation of toll-like receptor signaling pathway	1	15	5430435G22RIK|LYN|F2RL1|TLR2|TLR3|RSAD2|BIRC3|TLR9|TRIM30A|IRAK3|NOD2|NR1D1|IRF7|LTF|LBP|IRG1
42993	2.67e-06	3.45e-05	16	positive regulation of transcription factor import into nucleus	1	15	CSF3|MAVS|IL18R1|TNF|HCLS1|TLR2|TLR3|CCL19|TNFSF14|TLR4|TLR7|FLNA|TLR9|TMEM173|NLRP12|IL1B
31343	3.46e-05	0.000365	16	positive regulation of cell killing	1	15	H2-K1|CXCL1|H60A|PTPRC|CCL2|H2-M3|F2RL1|H2-D1|CD1D1|SH2D1B1|CCR5|RASGRP1|TAP2|ULBP1|IFNG|NOS2
2478	9.51e-12	3.18e-10	16	antigen processing and presentation of exogenous peptide antigen	0	16	H2-K1|H2-M3|UNC93B1|IFI30|H2-DMB1|H2-AB1|FCGR1|CD74|H2-DMB2|TAPBP|FCGR3|TAP2|H2-EB1|H2-AA|FCER1G|H2-DMA
42832	4.47e-10	1.12e-08	16	defense response to protozoan	0	16	GBP6|IRGM2|BATF2|GBP9|IL4RA|GBP2B|IL10|BATF|SLC11A1|CD37|IFNG|IRF8|GBP10|IIGP1|GBP3|GBP2
6101	2.2e-07	3.44e-06	15	citrate metabolic process	15	0	SUCLG2|ACO1|SUCLG1|IDH3B|PDHB|SDHA|SDHB|SDHC|SDHD|IDH2|IDH1|DHTKD1|SUCLA2|GHR|MDH1
22904	1.37e-05	0.000158	15	respiratory electron transport chain	14	1	UQCRC1|NDUFB8|ALDH5A1|NDUFB9|NDUFA7|PINK1|COQ9|SDHA|SDHB|IMMP2L|NDUFS6|UQCR10|SLC25A13|SDHC|SLC37A1
42558	5.87e-07	8.65e-06	15	pteridine-containing compound metabolic process	13	2	MTHFD1|MTHFD2|SHMT1|ALDH1L1|DHFR|SMPDL3B|PCBD2|PCBD1|QDPR|DMGDH|PAH|PTS|SARDH|PIPOX|GCH1
6730	1.3e-07	2.12e-06	15	one-carbon metabolic process	12	3	SHMT1|SHMT2|ALDH1L1|CAR13|CAR5A|CAR5B|MTHFD1|MTHFD2|DHFR|CAR8|DMGDH|GNMT|CAR4|SARDH|CAR3
6766	3.53e-05	0.00037	15	vitamin metabolic process	12	3	SHMT1|CYP26A1|MMAB|ACPP|TPK1|CBR1|SLC23A1|CYP27A1|DBP|VKORC1|RGN|GSTO1|GULO|PLTP|VNN3
42572	6.26e-05	0.000623	15	retinol metabolic process	12	3	RBP4|ABHD15|CYP1B1|PNPLA1|ALDH1A1|RDH12|TTR|RDH10|DHRS3|DGAT2|ADH1|PRDX6|ADH4|AKR1B10|RETSAT
72527	0.000663	0.00496	15	pyrimidine-containing compound metabolic process	12	3	PYCRL|ALDH6A1|APOBEC1|FGGY|FN3K|AK3|DPYS|ACPP|CMPK2|TPK1|UMPS|TYMP|NME3|UCK1|DUT
32651	1.43e-06	1.94e-05	15	regulation of interleukin-1 beta production	3	12	CCL3|ACP5|AQP4|NLRP3|AIM2|CCR7|NOD2|CASP4|CCR5|IFNG|PYCARD|CASP1|GSTP1|F2R|GHR
45429	4.76e-06	5.88e-05	15	positive regulation of nitric oxide biosynthetic process	3	12	EGFR|H60A|ICAM1|TNF|ASS1|H2-M3|AIF1|TLR2|ESR1|TLR4|ITGB2|ULBP1|IFNG|IL1B|DDAH1
46635	0.000177	0.00154	15	positive regulation of alpha-beta T cell activation	3	12	PTPRC|IL4RA|NCKAP1L|H2-AB1|ZBTB16|CD1D1|ADA|HSPH1|CCR7|CD80|CCR2|ZAP70|IL2RG|SASH3|CD28
34103	0.000438	0.00345	15	regulation of tissue remodeling	3	12	AR|PDK4|PML|GALT|GJA1|HP|ITGB3|VDR|CD38|CDKN2A|S1PR1|UBASH3B|ADAM8|SUCO|CSF1R
2001238	0.000979	0.00697	15	positive regulation of extrinsic apoptotic signaling pathway	3	12	PTPRC|BCL2L14|TNFRSF12A|PML|SIGLEC1|TNFSF10|ATF3|TRPS1|PYCARD|G0S2|JAK3|BRI3|THBS1|WWOX|RUNX3
2709	4.72e-05	0.000488	15	regulation of T cell mediated immunity	2	13	H2-K1|PTPRC|H2-M3|H2-D1|RSAD2|CD1D1|IL7R|WAS|NOD2|IL20RB|TAP2|4632428N05RIK|DPP4|SASH3|SPN
45670	0.000808	0.00585	15	regulation of osteoclast differentiation	2	13	CCL3|TNF|CCR1|ITGB3|CCL5|FOS|OCSTAMP|UBASH3B|FAM213A|RASSF2|IFNG|GNAS|ADAM8|TYROBP|CSF1R
32088	0.00236	0.0148	15	negative regulation of NF-kappaB transcription factor activity	2	13	CYP1B1|CMKLR1|NLRP3|AIM2|TLR9|NLRC5|IRAK3|NOD2|CDKN2A|NLRP12|PYCARD|ZC3H12A|CAT|COMMD6|IRG1
71622	9.27e-07	1.3e-05	15	regulation of granulocyte chemotaxis	1	14	RARRES2|CCL2|CMKLR1|SELL|CCL19|NCKAP1L|CXCR2|CCL5|CD74|CCR7|NOD2|RAC2|IL1B|LBP|THBS1
2444	6.87e-06	8.33e-05	15	myeloid leukocyte mediated immunity	1	14	LYN|ELANE|MYO1F|FCGR1|ANXA3|BTK|FCGR3|GATA2|CD300A|RASGRP1|MILR1|TREM1|TREM3|CTSG|SCO1
42130	0.000282	0.00233	15	negative regulation of T cell proliferation	1	14	IL2RA|H2-M3|NDFIP1|H2-AB1|IDO1|SLFN1|CBLB|CDKN2A|IL20RB|4632428N05RIK|CD274|SFTPD|H2-AA|ZC3H12D|SPN
1910	0.000808	0.00585	15	regulation of leukocyte mediated cytotoxicity	1	14	H2-K1|CXCL1|H60A|PTPRC|CCL2|H2-M3|F2RL1|H2-D1|CD1D1|IL7R|SH2D1B1|RASGRP1|TAP2|ULBP1|TAP1
30168	0.00168	0.011	15	platelet activation	1	14	PLEK|FERMT3|EVL|CLIC1|ITGB3|FLNA|ACTG1|FGG|FGA|FGB|GNAS|STXBP3A|ENTPD1|MERTK|F2R
14066	0.00668	0.0352	15	regulation of phosphatidylinositol 3-kinase signaling	1	14	CSF3|FGR|PLXNB1|SERPINA12|HCLS1|CBL|F2RL1|HGF|SOX9|CCL5|PIK3IP1|RASGRP1|CAT|F2R|CD28
1776	0.00763	0.0397	15	leukocyte homeostasis	1	14	CCL2|IL2RA|LYN|ANXA1|NCKAP1L|PMAIP1|AHR|PIRB|BAK1|CORO1A|BCL2A1A|IFNG|JAK3|PAK1|HCAR2
2224	9.27e-07	1.3e-05	15	toll-like receptor signaling pathway	0	15	TLR11|TLR13|TLR1|UNC93B1|MAPKAPK3|TLR2|TLR3|TLR4|TLR7|TLR8|TLR9|CD86|RPS6KA3|MYD88|TNIP2
7249	1.9e-05	0.000213	15	I-kappaB kinase/NF-kappaB signaling	0	15	CARD9|RELB|SAA3|TLR2|TIFA|TNFSF14|TLR3|TLR4|TLR7|TLR8|TLR9|BTK|IKBKE|NLRP12|TNIP2
6099	2.03e-07	3.21e-06	14	tricarboxylic acid cycle	14	0	SUCLG2|ACO1|SUCLG1|IDH3B|PDHB|SDHA|SDHB|SDHC|SDHD|IDH2|IDH1|SUCLA2|DHTKD1|MDH1
6635	3.81e-06	4.83e-05	14	fatty acid beta-oxidation	13	1	ACADVL|ACOX2|ACAA2|ACADS|EHHADH|ABCD2|ABCD3|BDH2|HADH|ACAA1A|ACAD11|SLC27A2|CROT|PEX7
1901616	0.00116	0.00804	14	organic hydroxy compound catabolic process	12	2	CYP4A10|SORD|IMPA1|SMPDL3B|CYP46A1|APOE|ADH1|CYP7A1|ADH4|MIOX|ADH5|CYP4F14|SCARB1|AKR1D1
9166	0.000113	0.00105	14	nucleotide catabolic process	11	3	ASPDH|NUDT1|NCF2|MLYCD|NUDT7|GALT|PDE3B|UPP2|DERA|SAMHD1|PDE4C|NT5E|ADA|DUT
1906	3.44e-05	0.000363	14	cell killing	3	11	MBL2|HAMP2|ELANE|GZMB|FCGR1|FCGR3|CORO1A|UNC13D|CCR5|ALB|ULBP1|TREM1|TREM3|CTSG
2637	0.000952	0.00681	14	regulation of immunoglobulin production	3	11	RBP4|PTPRC|TNF|TMBIM6|IL4RA|NDFIP1|TNFRSF4|CD37|HPX|CLCF1|IFNG|PAK1|SASH3|CD28
32715	3.81e-06	4.83e-05	14	negative regulation of interleukin-6 production	2	12	TNF|PRG4|AQP4|NCKAP1L|TLR4|IL10|TLR9|TRIM30A|IRAK3|NLRP12|ZC3H12A|BANK1|KLF2|GHR
2455	2.48e-05	0.000274	14	humoral immune response mediated by circulating immunoglobulin	2	12	MBL2|C3|H2-AB1|SERPING1|C1S|C1QC|C8G|C8A|C1QA|C1RA|C1QB|CD55|C1RB|C4BP
70555	0.000317	0.0026	14	response to interleukin-1	2	12	EGR1|IL1R1|CCL2|SAA3|ADAMTS7|IRAK3|AES|TNFRSF11A|MYD88|SERPINE1|PYCARD|TNIP2|IRG1|FN1
72676	3.08e-08	5.78e-07	14	lymphocyte migration	1	13	CCL2|MYO1G|CXCL9|ITGA4|CCL5|CXCL11|CXCL10|CCR7|S1PR1|CXCL13|CXCL16|ITGB7|CCR2|ADAM8
2000403	6.01e-08	1.05e-06	14	positive regulation of lymphocyte migration	1	13	ADAM10|AIF1|TNFSF14|ITGA4|CCL5|CCL4|CXCL12|CXCL10|CCR7|CXCL14|CXCL13|CCR2|PYCARD|ADAM8
45576	6.01e-08	1.05e-06	14	mast cell activation	1	13	LYN|TLR4|BTK|FCGR3|CD48|GATA2|CD300A|RASGRP1|MILR1|FCER1G|NDRG1|SCO1|RHOH|LCP2
42345	8.47e-06	0.000101	14	regulation of NF-kappaB import into nucleus	1	13	IL18R1|TNF|LITAF|TLR2|NLRP12|TLR3|TNFSF14|CCL19|IL1B|TLR4|PPM1B|NLRP3|TLR7|TLR9
30890	3.44e-05	0.000363	14	positive regulation of B cell proliferation	1	13	PTPRC|VAV3|BST1|NCKAP1L|TLR4|TNFRSF4|CD74|ADA|CD38|CARD11|CDKN1A|CLCF1|CHRNB2|SASH3
2704	8.56e-05	0.000819	14	negative regulation of leukocyte mediated immunity	1	13	PTPRC|NDFIP1|IL7R|NOD2|IL20RB|SH2D1B1|CD300A|TAP2|4632428N05RIK|HMOX1|CCR2|TAP1|JAK3|SPN
2286	0.0095	0.0478	14	T cell activation involved in immune response	1	13	BATF|ICAM1|IL18R1|SLC11A1|CLEC4E|H2-M3|F2RL1|IFNG|RELB|GADD45G|FCER1G|RORC|APBB1IP|LCP1
2886	0.000113	0.00105	14	regulation of myeloid leukocyte mediated immunity	0	14	CXCL1|UNC13D|FGR|LYN|CD300A|C3|HMOX1|IL4RA|F2RL1|CCR2|FCER1G|FES|FCGR1|FCGR3
9812	8.35e-08	1.41e-06	13	flavonoid metabolic process	12	1	UGT2B1|UGT1A1|UGT2B37|UGT2B36|UGT1A9|UGT2B35|UGT2B34|UGT1A7C|SULT1B1|UGT1A5|UGT1A6A|UGT2B5|UGT2A3
38	2.68e-06	3.46e-05	13	very long-chain fatty acid metabolic process	12	1	ACADVL|ELOVL5|ELOVL3|ELOVL2|PTPLAD2|ABCD2|ABCD3|ACAA1A|SLC27A2|TECR|ACOT4|SLC27A5|ACOT3
96	1.01e-05	0.00012	13	sulfur amino acid metabolic process	12	1	NOX4|AHCY|NFS1|GCLM|AGXT|ADI1|MTHFD1|CTH|CSAD|BHMT|GNMT|PCYOX1|CBS
42537	1.82e-08	3.51e-07	13	benzene-containing compound metabolic process	11	2	AADAT|CYP1B1|UGT2B1|IDO2|IDO1|UGT1A1|CCBL2|GSTM7|AFMID|GOT2|GSTM2|GSTM4|HAO2
15893	1.51e-05	0.000173	13	drug transport	11	2	SLC38A3|SLC22A18|ABCB11|TLR2|SLC47A1|ABCB4|SLCO1B2|ABCB1A|ABCC3|ABCC1|SLC15A4|SLC46A1|SLC22A1
45923	2.2e-05	0.000245	13	positive regulation of fatty acid metabolic process	9	4	SREBF1|PPARA|MLXIPL|ANXA1|IRS1|PLIN5|PLA2G4A|MLYCD|NUCB2|ABCD2|RGN|FABP1|ACSL5
42398	0.000349	0.00283	13	cellular modified amino acid biosynthetic process	9	4	HAGH|MTHFD1|GGT5|MTHFD2|PLSCR1|AHCY|DHFR|GATM|PNKD|OTC|GAMT|GCLM|GCH1
30301	0.000448	0.0035	13	cholesterol transport	9	4	SOAT1|MSR1|ABCA1|ACAT2|ABCG1|ABCG8|APOA2|ABCG5|APOE|LIPG|SCARB1|LIPC|APOM
15918	0.000448	0.0035	13	sterol transport	9	4	SOAT1|MSR1|ABCA1|ACAT2|ABCG1|ABCG8|APOA2|ABCG5|APOE|LIPG|SCARB1|LIPC|APOM
32648	3.17e-05	0.000342	13	regulation of interferon-beta production	4	9	MAVS|IRF7|RELB|TLR2|PYCARD|TLR3|TLR4|IRF3|PPM1B|RNF135|TLR7|TLR8|TLR9
43550	0.000349	0.00283	13	regulation of lipid kinase activity	4	9	FGFR3|VAV3|LYN|FGR|KLK1B4|PPP2R5A|CCL19|RB1|PIK3IP1|IRS1|NOD2|DAPP1|PIK3R5
71594	0.00489	0.0272	13	thymocyte aggregation	4	9	FZD8|PTPRC|CD3D|RORC|CD1D1|CD74|CARD11|CCR7|DOCK2|ZAP70|H2-DMA|SPN|CD28
33077	0.00489	0.0272	13	T cell differentiation in thymus	4	9	FZD8|PTPRC|CD3D|RORC|CD1D1|CD74|CARD11|CCR7|DOCK2|ZAP70|H2-DMA|SPN|CD28
32890	0.00777	0.0404	13	regulation of organic acid transport	3	10	FXYD1|TNF|IL1RN|PML|TNFRSF11A|ARG2|P2RY2|IL1B|THBS1|ACSL4|IL1A|MAP2K6|ACSL5
1938	0.00899	0.0454	13	positive regulation of endothelial cell proliferation	3	10	CCL11|CCL24|CYBA|CDH13|HMGB2|ACVRL1|FGFR3|CCL2|ANG|LRG1|NR4A1|ITGB3|CXCL12
44146	2.98e-09	6.53e-08	13	negative regulation of growth of symbiont involved in interaction with host	2	11	SCD1|MBL2|TNF|ELANE|TLR2|IL10|NOD2|MYD88|IFNG|IRF8|MPO|LBP|CTSG
44130	2.98e-09	6.53e-08	13	negative regulation of growth of symbiont in host	2	11	SCD1|MBL2|TNF|ELANE|TLR2|IL10|NOD2|MYD88|IFNG|IRF8|MPO|LBP|CTSG
44126	7.69e-09	1.56e-07	13	regulation of growth of symbiont in host	2	11	SCD1|MBL2|TNF|ELANE|TLR2|IL10|NOD2|MYD88|IFNG|IRF8|MPO|LBP|CTSG
44144	7.69e-09	1.56e-07	13	modulation of growth of symbiont involved in interaction with host	2	11	SCD1|MBL2|TNF|ELANE|TLR2|IL10|NOD2|MYD88|IFNG|IRF8|MPO|LBP|CTSG
1902042	5.58e-07	8.29e-06	13	negative regulation of extrinsic apoptotic signaling pathway via death domain receptors	2	11	TNFRSF22|ICAM1|GPX1|FGG|HMGB2|TNFRSF23|FGA|FGB|ITPRIP|HMOX1|SERPINE1|HGF|PARK7
6958	6.65e-06	8.08e-05	13	complement activation, classical pathway	2	11	MBL2|C3|SERPING1|C1S|C1QC|C8G|C8A|C1QA|C1RA|C1QB|CD55|C1RB|C4BP
14910	0.0035	0.0209	13	regulation of smooth muscle cell migration	2	11	NOX4|P2RY6|CYP1B1|AIF1|P2RY2|SORL1|SERPINE1|ITGA2|TMSB4X|ITGB3|CCL5|PLAU|IGFBP5
46631	0.00574	0.0312	13	alpha-beta T cell activation	2	11	IL18R1|H2-M3|ELF4|RELB|ANXA1|FCGR4|RORC|RSAD2|BATF|DOCK2|GADD45G|IFNG|ZAP70
33628	6.65e-06	8.08e-05	13	regulation of cell adhesion mediated by integrin	1	12	CYP1B1|LYN|ACER2|FERMT3|NCKAP1L|ITGB3|CCL5|ADA|LPXN|CXCL13|SERPINE1|DPP4|PLAU
1912	0.000349	0.00283	13	positive regulation of leukocyte mediated cytotoxicity	1	12	H2-K1|CXCL1|H60A|PTPRC|CCL2|H2-M3|F2RL1|H2-D1|CD1D1|SH2D1B1|RASGRP1|TAP2|ULBP1
2712	0.00111	0.00784	13	regulation of B cell mediated immunity	1	12	PTPRC|TNF|C3|NDFIP1|FCGR1|FCGR3|CD55|NOD2|HPX|CLCF1|IFNG|FCER1G|CD28
2889	0.00111	0.00784	13	regulation of immunoglobulin mediated immune response	1	12	PTPRC|TNF|C3|NDFIP1|FCGR1|FCGR3|CD55|NOD2|HPX|CLCF1|IFNG|FCER1G|CD28
14068	0.00294	0.0182	13	positive regulation of phosphatidylinositol 3-kinase signaling	1	12	CSF3|FGR|PLXNB1|SERPINA12|HCLS1|CBL|F2RL1|HGF|CCL5|SOX9|CAT|F2R|CD28
50663	1.64e-06	2.19e-05	13	cytokine secretion	0	13	NOD2|CCR7|NLRC4|CHIL1|LYN|F2RL1|TLR2|TREM1|ABCA1|NLRP3|TREM3|AIM2|LCP2
42116	4.27e-06	5.36e-05	13	macrophage activation	0	13	SLC11A1|SBNO2|AIF1|TLR1|TLR2|TLR3|TLR4|LBP|CASP1|TLR7|TLR8|TLR9|TYROBP
50829	0.000116	0.00107	13	defense response to Gram-negative bacterium	0	13	REG3B|SLC11A1|IL22RA1|NAIP5|SERPINE1|PYCARD|MMP7|IIGP1|TLR4|TREM1|LBP|TREM3|TLR9
52696	2.27e-07	3.53e-06	12	flavonoid glucuronidation	11	1	UGT2B37|UGT1A9|UGT2B36|UGT2B35|UGT1A7C|UGT2B34|UGT1A5|UGT1A6A|UGT2B1|UGT2B5|UGT2A3|UGT1A1
9813	2.27e-07	3.53e-06	12	flavonoid biosynthetic process	11	1	UGT2B37|UGT1A9|UGT2B36|UGT2B35|UGT1A7C|UGT2B34|UGT1A5|UGT1A6A|UGT2B1|UGT2B5|UGT2A3|UGT1A1
52695	4.51e-07	6.78e-06	12	cellular glucuronidation	11	1	UGT2B37|UGT1A9|UGT2B36|UGT2B35|UGT1A7C|UGT2B34|UGT1A5|UGT1A6A|UGT2B1|UGT2B5|UGT2A3|UGT1A1
19585	8.51e-07	1.2e-05	12	glucuronate metabolic process	11	1	UGT2B37|UGT1A9|UGT2B36|UGT2B35|UGT1A7C|UGT2B34|UGT1A5|UGT1A6A|UGT2B1|UGT2B5|UGT2A3|UGT1A1
6063	8.51e-07	1.2e-05	12	uronic acid metabolic process	11	1	UGT2B37|UGT1A9|UGT2B36|UGT2B35|UGT1A7C|UGT2B34|UGT1A5|UGT1A6A|UGT2B1|UGT2B5|UGT2A3|UGT1A1
6739	7.29e-06	8.82e-05	12	NADP metabolic process	10	2	ASPDH|NCF2|GCK|PRDX6|FDX1|FMO1|FMO2|G6PDX|FDXR|NADK|SHPK|DCXR
46164	0.000809	0.00586	12	alcohol catabolic process	10	2	SORD|IMPA1|SMPDL3B|CYP46A1|APOE|ADH1|CYP7A1|ADH4|MIOX|ADH5|SCARB1|AKR1D1
6112	0.00964	0.0485	12	energy reserve metabolic process	10	2	PGM2|G6PC|PPP1R3B|NR1D1|GCK|PYGL|PGM1|GYG|GYS2|GNAS|GNMT|AGL
32481	4.48e-06	5.58e-05	12	positive regulation of type I interferon production	3	9	MAVS|TMEM173|IRF7|TLR2|TLR3|TLR4|IRF3|RNF135|TLR7|TLR8|DHX58|TLR9
42509	0.00964	0.0485	12	regulation of tyrosine phosphorylation of STAT protein	3	9	OSM|FGFR3|ERBB4|LYN|HPX|CLCF1|HCLS1|IFNG|SOCS1|CCL5|SCO1|CSF1R
31663	1.15e-05	0.000135	12	lipopolysaccharide-mediated signaling pathway	2	10	CCL12|MYD88|TNF|LYN|IL1B|TLR4|IRF3|SCARB1|NOS3|LBP|STAT1|CCL5
30316	0.000212	0.00181	12	osteoclast differentiation	2	10	SBNO2|OCSTAMP|TNFRSF11A|TNF|FAM20C|CD300LF|GLO1|HP|ADAM8|JUNB|SNX10|CSF1R
45058	0.000283	0.00233	12	T cell selection	2	10	BATF|CARD11|PTPRC|DOCK2|CCR7|CD3D|ZAP70|CD1D1|H2-DMA|SPN|CD74|CD28
44236	0.00102	0.00728	12	multicellular organismal metabolic process	2	10	TRAM2|TNXB|PRTN3|MMP9|TIPARP|MMP8|MMP7|CTSS|MMP3|PRKCD|ADAM15|GHR
46637	0.00197	0.0127	12	regulation of alpha-beta T cell differentiation	2	10	CCR7|IL27|IL4RA|CCR2|ZAP70|NCKAP1L|IL2RG|JAK3|ZBTB16|CD1D1|SASH3|ADA
31532	0.00507	0.0281	12	actin cytoskeleton reorganization	2	10	MICALL2|EZR|S1PR1|PLEK|S100A9|GPR65|PAK1|PTPN1|LPIN1|FLNA|PARVB|SCO1
2000406	8.51e-07	1.2e-05	12	positive regulation of T cell migration	1	11	CCR7|ADAM10|CXCL13|AIF1|CCR2|PYCARD|TNFSF14|ITGA4|ADAM8|CCL5|CXCL12|CXCL10
2000404	4.48e-06	5.58e-05	12	regulation of T cell migration	1	11	CCR7|ADAM10|CXCL13|AIF1|CCR2|PYCARD|TNFSF14|ITGA4|ADAM8|CCL5|CXCL12|CXCL10
2861	1.78e-05	0.000201	12	regulation of inflammatory response to antigenic stimulus	1	11	GPX1|NOD2|CCR7|TNF|IL20RB|C3|FCER1G|FCGR1|SPN|IL10|FCGR3|CD28
9620	2.68e-05	0.000293	12	response to fungus	1	11	BAK1|HAMP2|MYD88|CARD9|ELANE|TLR2|MPO|LTF|CLEC7A|CTSG|CLEC4N|BTK
42312	0.00242	0.0151	12	regulation of vasodilation	1	11	EGFR|ADRB2|ECE1|PTPRM|P2RY2|F2RL1|MT2|ADRA2A|GJA1|NOS3|NOS2|ALOX12
2763	0.00828	0.0424	12	positive regulation of myeloid leukocyte differentiation	1	11	FOS|CCL3|OCSTAMP|TNF|HCLS1|CCR1|IFNG|GNAS|RB1|ITGB3|CCL5|CSF1R
1902622	1.15e-05	0.000135	12	regulation of neutrophil migration	0	12	NOD2|CCR7|RAC2|SELL|NCKAP1L|CCL19|IL1B|CXCR2|LBP|ADAM8|CD74|IL1A
2675	5.71e-05	0.000573	12	positive regulation of acute inflammatory response	0	12	CCR7|TNFRSF11A|TNF|CCR5|C3|ALOX5AP|FCER1G|IL1B|ADAM8|CCL5|FCGR1|FCGR3
45824	0.000212	0.00181	12	negative regulation of innate immune response	0	12	IRAK3|NLRC5|A2M|SH2D1B1|TAP2|CCR1|TAP1|DUSP10|SERPING1|TRAFD1|IRG1|DHX58
32653	0.000489	0.0038	12	regulation of interleukin-10 production	0	12	TIGIT|NOD2|IL20RB|CD274|TLR2|PYCARD|FCER1G|TLR4|JAK3|IDO1|SASH3|TLR9
15985	1.24e-06	1.7e-05	11	energy coupled proton transport, down electrochemical gradient	10	1	ATP5D|ATP5E|ATP5B|ATP5O|ATP5G1|ATP5A1|ATP6V0A4|ATP5G3|ATP5H|ATP5K|ATP5J
15986	1.24e-06	1.7e-05	11	ATP synthesis coupled proton transport	10	1	ATP5D|ATP5E|ATP5B|ATP5O|ATP5G1|ATP5A1|ATP6V0A4|ATP5G3|ATP5H|ATP5K|ATP5J
6855	3.11e-05	0.000336	11	drug transmembrane transport	10	1	SLCO1B2|SLC38A3|SLC22A18|ABCB1A|ABCB11|ABCC3|ABCC1|SLC47A1|SLC15A4|ABCB4|SLC22A1
9066	0.000517	0.00399	11	aspartate family amino acid metabolic process	9	2	GOT2|MTHFD1|ADI1|AHCY|ASS1|NIT2|BHMT|SDSL|ASNS|GNMT|PIPOX
5977	0.00618	0.0328	11	glycogen metabolic process	9	2	PGM2|G6PC|PPP1R3B|NR1D1|GCK|PYGL|PGM1|GYG|GYS2|GNMT|AGL
6073	0.00618	0.0328	11	cellular glucan metabolic process	9	2	PGM2|G6PC|PPP1R3B|NR1D1|GCK|PYGL|PGM1|GYG|GYS2|GNMT|AGL
44042	0.00618	0.0328	11	glucan metabolic process	9	2	PGM2|G6PC|PPP1R3B|NR1D1|GCK|PYGL|PGM1|GYG|GYS2|GNMT|AGL
46320	0.000103	0.000963	11	regulation of fatty acid oxidation	8	3	ACADVL|PLIN5|PPARA|MLYCD|TYSND1|NUCB2|PDK4|ABCD2|FABP1|IRS1|ACSL5
46364	0.000387	0.00311	11	monosaccharide biosynthetic process	8	3	RBP4|G6PC|SORD|ATF3|G6PDX|RGN|CAR5A|GSTO1|CHST15|GULO|PMM1
33013	0.00515	0.0285	11	tetrapyrrole metabolic process	8	3	SLC11A2|ALAS1|ALAD|HPX|HMOX1|HEBP1|CYP2A5|CYP1A2|UROD|ABCB6|MMAB
43551	0.00089	0.00642	11	regulation of phosphatidylinositol 3-kinase activity	3	8	NOD2|VAV3|FGFR3|FGR|LYN|DAPP1|KLK1B4|CCL19|PIK3R5|PIK3IP1|IRS1
38127	0.00285	0.0177	11	ERBB signaling pathway	3	8	EGFR|AR|BCAR1|RASSF2|BTC|PIGR|GAREM|SOX9|FES|IQGAP1|MVP
42531	0.00426	0.0246	11	positive regulation of tyrosine phosphorylation of STAT protein	3	8	OSM|FGFR3|ERBB4|LYN|HPX|CLCF1|HCLS1|IFNG|CCL5|SCO1|CSF1R
45061	4.25e-06	5.33e-05	11	thymic T cell selection	2	9	CARD11|PTPRC|DOCK2|CCR7|CD3D|ZAP70|CD1D1|H2-DMA|SPN|CD74|CD28
1903556	0.00184	0.0119	11	negative regulation of tumor necrosis factor superfamily cytokine production	2	9	IRAK3|TRIM30A|NOD2|CD274|ACP5|ZC3H12A|TLR4|LBP|GSTP1|IL10|GHR
46850	0.0035	0.0209	11	regulation of bone remodeling	2	9	CD38|AR|S1PR1|UBASH3B|PDK4|GJA1|HP|ITGB3|ADAM8|SUCO|CSF1R
72678	4.92e-09	1.05e-07	11	T cell migration	1	10	S1PR1|CCL2|ITGB7|CXCL16|CCR2|CXCL9|MYO1G|ITGA4|CXCL11|CCL5|CXCL10
90025	4.82e-08	8.68e-07	11	regulation of monocyte chemotaxis	1	10	NBL1|CCL2|LYN|AIF1|CCR1|SERPINE1|CCR2|PLA2G7|CCL5|CXCL12|CXCL10
42534	6.16e-07	9.03e-06	11	regulation of tumor necrosis factor biosynthetic process	1	10	CARD9|TLR1|CCR2|TLR2|TLR4|LBP|THBS1|SPN|IL10|FCGR3|GHR
98581	7.36e-06	8.88e-05	11	detection of external biotic stimulus	1	10	NAIP6|NOD2|NLRC4|TLR1|NAIP5|TLR2|PGLYRP1|TLR4|SCARB1|CLEC7A|LBP
2437	1.98e-05	0.000221	11	inflammatory response to antigenic stimulus	1	10	ICAM1|AHCY|IL2RA|TNF|IL20RB|RASGRP1|ELANE|CXCR2|AK7|FCGR1|FCGR3
9595	1.98e-05	0.000221	11	detection of biotic stimulus	1	10	NAIP6|NOD2|NLRC4|TLR1|NAIP5|TLR2|PGLYRP1|TLR4|SCARB1|CLEC7A|LBP
43299	3.11e-05	0.000336	11	leukocyte degranulation	1	10	GATA2|CORO1A|UNC13D|LYN|CD300A|RASGRP1|MILR1|MYO1F|ANXA3|SCO1|BTK
50853	0.000207	0.00177	11	B cell receptor signaling pathway	1	10	PTPRC|CD38|KLHL6|VAV3|LYN|BCAR1|PLCG2|NCKAP1L|PRKCB|PLEKHA1|BTK
71347	0.000517	0.00399	11	cellular response to interleukin-1	1	10	EGR1|ADAMTS7|IRAK3|IL1R1|CCL2|SERPINE1|PYCARD|SAA3|TNIP2|IRG1|FN1
70527	0.00089	0.00642	11	platelet aggregation	1	10	ACTG1|FGG|FGA|PLEK|FGB|FERMT3|GNAS|ITGB3|CLIC1|STXBP3A|FLNA
45055	0.00146	0.00971	11	regulated secretory pathway	1	10	GATA2|CORO1A|UNC13D|LYN|CD300A|RASGRP1|MILR1|MYO1F|ANXA3|SCO1|BTK
45907	0.0023	0.0145	11	positive regulation of vasoconstriction	1	10	EGFR|ICAM1|CD38|FGG|TBXAS1|FGA|FGB|PTGS1|ADRA1B|GJA1|F2R
90303	0.0035	0.0209	11	positive regulation of wound healing	1	10	RLF|PLEK|HPSE|ENPP4|SERPINE1|ADRA2A|TLR4|F7|THBS1|CPB2|F2R
32663	0.0102	0.0493	11	regulation of interleukin-2 production	1	10	CARD11|NOD2|CARD9|IL20RB|CCR2|SFTPD|IL1B|CD1D1|SASH3|IL1A|CD28
2495	4.82e-08	8.68e-07	11	antigen processing and presentation of peptide antigen via MHC class II	0	12	MARCH1|H2-EB1|UNC93B1|H2-AA|IFI30|FCER1G|H2-DMB1|H2-AB1|H2-DMA|H2-DMB2|CD74
2504	4.82e-08	8.68e-07	11	antigen processing and presentation of peptide or polysaccharide antigen via MHC class II	0	12	MARCH1|H2-EB1|UNC93B1|H2-AA|IFI30|FCER1G|H2-DMB1|H2-AB1|H2-DMA|H2-DMB2|CD74
50704	1.24e-06	1.7e-05	11	regulation of interleukin-1 secretion	0	11	NOD2|CCR7|CCL3|CASP4|CCR5|IFNG|NLRP12|PYCARD|CASP1|NLRP3|AIM2
42346	1.24e-06	1.7e-05	11	positive regulation of NF-kappaB import into nucleus	0	11	IL18R1|TNF|TLR2|NLRP12|TLR3|TNFSF14|CCL19|IL1B|TLR4|TLR7|TLR9
1902624	7.36e-06	8.88e-05	11	positive regulation of neutrophil migration	0	11	CCR7|RAC2|SELL|NCKAP1L|CCL19|IL1B|CXCR2|LBP|ADAM8|CD74|IL1A
45123	1.98e-05	0.000221	11	cellular extravasation	0	11	VCAM1|TNF|CCL2|ITGB7|ITGB2|TREM1|ITGA4|AMICA1|CCL5|TREM3|SELPLG
32732	3.11e-05	0.000336	11	positive regulation of interleukin-1 production	0	11	NOD2|CCR7|CCL3|CASP4|CCR5|IFNG|PYCARD|TLR4|CASP1|NLRP3|AIM2
32735	7.07e-05	0.000698	11	positive regulation of interleukin-12 production	0	11	NOD2|CCR7|H2-M3|IRF8|IFNG|TLR2|TLR3|TLR4|IDO1|LTB|TLR9
97028	0.000103	0.000963	11	dendritic cell differentiation	0	11	BATF|BATF3|PIRB|CCR7|BATF2|LYN|PRTN3|F2RL1|RELB|SPI1|UBD
2000108	0.000147	0.0013	11	positive regulation of leukocyte apoptotic process	0	11	SIGLEC1|CDKN2A|LYN|CD44|ANXA1|JAK3|IDO1|ADAM8|CCL5|HCAR2|IL10
2714	0.000517	0.00399	11	positive regulation of B cell mediated immunity	0	11	PTPRC|NOD2|TNF|HPX|C3|CLCF1|IFNG|FCER1G|FCGR1|FCGR3|CD28
2891	0.000517	0.00399	11	positive regulation of immunoglobulin mediated immune response	0	11	PTPRC|NOD2|TNF|HPX|C3|CLCF1|IFNG|FCER1G|FCGR1|FCGR3|CD28
33003	0.00146	0.00971	11	regulation of mast cell activation	0	11	PLSCR1|UNC13D|PTPRE|FGR|LYN|CD300A|HMOX1|IL4RA|MILR1|FCER1G|FES
50854	0.00184	0.0119	11	regulation of antigen receptor-mediated signaling pathway	0	11	PTPRC|CBLB|LPXN|CCR7|LYN|CD300A|PTPN22|PRKCH|FCRL5|ADA|PRKCB
1901661	0.000268	0.00222	10	quinone metabolic process	10	0	CBR1|AR|NDUFA9|AKR1C6|ADH4|FDXR|VKORC1|COQ9|AKR7A5|ADCK3
9072	5.4e-05	0.00055	10	aromatic amino acid family metabolic process	9	1	AADAT|DCT|IDO2|GSTZ1|HGD|PAH|IDO1|AFMID|FAH|HPD
8209	1.18e-05	0.000137	10	androgen metabolic process	8	2	HSD17B11|AR|HSD17B2|TIPARP|ESR1|SRD5A1|SCARB1|H2-KE6|AKR1D1|PLEKHA1
16126	0.00265	0.0165	10	sterol biosynthetic process	8	2	TM7SF2|CYB5R3|SC5D|HMGCS2|INSIG2|APOE|0610007P14RIK|INSIG1|G6PDX|PRKAA2
33238	0.00508	0.0281	10	regulation of cellular amine metabolic process	8	2	HPN|LPCAT1|PNKD|MAOB|PEBP1|SCARB1|CHRNB2|PARK2|PRKCD|PARK7
50996	2.03e-05	0.000227	10	positive regulation of lipid catabolic process	7	3	AADAC|PLIN5|APOA2|ABCD2|IL1B|FABP1|ANGPTL3|IRS1|PRKCD|ACSL5
33344	8.39e-05	0.000804	10	cholesterol efflux	7	3	ABCG8|SOAT1|APOA2|ABCG5|APOE|SCARB1|ABCA1|ACAT2|APOM|ABCG1
32374	0.000948	0.00678	10	regulation of cholesterol transport	7	3	ABCG8|APOA2|ABCG5|APOE|PON1|LIPG|ABCA2|ABCA1|ABCG1|PLTP
32371	0.000948	0.00678	10	regulation of sterol transport	7	3	ABCG8|APOA2|ABCG5|APOE|PON1|LIPG|ABCA2|ABCA1|ABCG1|PLTP
6778	0.00413	0.0242	10	porphyrin-containing compound metabolic process	7	3	SLC11A2|ALAS1|ALAD|HPX|HMOX1|HEBP1|CYP2A5|CYP1A2|UROD|ABCB6
71326	0.00899	0.0454	10	cellular response to monosaccharide stimulus	7	3	VCAM1|ICAM1|SLC2A5|PDK3|CYP7A1|APOC3|MLXIPL|SOX4|AQP4|AACS
71331	0.00899	0.0454	10	cellular response to hexose stimulus	7	3	VCAM1|ICAM1|SLC2A5|PDK3|CYP7A1|APOC3|MLXIPL|SOX4|AQP4|AACS
30850	0.00899	0.0454	10	prostate gland development	7	3	CYP7B1|AR|PRLR|CD44|FKBP4|FOXA1|ESR1|SOX9|AHR|PLAUR
32728	3.37e-05	0.000357	10	positive regulation of interferon-beta production	3	7	MAVS|IRF7|TLR2|TLR3|TLR4|IRF3|RNF135|TLR7|TLR8|TLR9
2701	8.39e-05	0.000804	10	negative regulation of production of molecular mediator of immune response	3	7	IRAK3|APOA2|TNF|HMOX1|4632428N05RIK|TMBIM6|NDFIP1|TGFB3|JAK3|IL10
7173	0.00413	0.0242	10	epidermal growth factor receptor signaling pathway	3	7	EGFR|AR|BCAR1|RASSF2|BTC|PIGR|GAREM|SOX9|FES|IQGAP1
50820	0.000186	0.00161	10	positive regulation of coagulation	2	8	PLEK|HPSE|ENPP4|SERPINE1|VKORC1|TLR4|F7|THBS1|CPB2|F2R
46638	0.00265	0.0165	10	positive regulation of alpha-beta T cell differentiation	2	8	CCR7|IL4RA|CCR2|ZAP70|NCKAP1L|IL2RG|ZBTB16|CD1D1|SASH3|ADA
7259	0.00332	0.0202	10	JAK-STAT cascade	2	8	OSM|PRLR|SOCS3|CLCF1|SOCS1|JAK3|STAT1|STAT3|F2R|GHR
1903792	0.00508	0.0281	10	negative regulation of anion transport	2	8	TNF|CD300A|APOE|HTR7|MAOB|IL1RN|IL1B|ENTPD1|THBS1|ACSL4
32720	0.00508	0.0281	10	negative regulation of tumor necrosis factor production	2	8	IRAK3|TRIM30A|NOD2|ACP5|ZC3H12A|TLR4|LBP|GSTP1|IL10|GHR
2922	1.16e-07	1.92e-06	10	positive regulation of humoral immune response	1	9	PTPRC|NOD2|CCR7|TNF|HPX|C3|C6|PHB|H2-DMA|IRG1
45672	0.000186	0.00161	10	positive regulation of osteoclast differentiation	1	9	FOS|CCL3|OCSTAMP|TNF|CCR1|IFNG|GNAS|ITGB3|CCL5|CSF1R
60142	0.000377	0.00304	10	regulation of syncytium formation by plasma membrane fusion	1	9	NFE2|OCSTAMP|IL4RA|CXCL9|TNFSF14|CCL8|CD53|STAT1|CXCL12|CXCL10
2820	0.000709	0.00525	10	negative regulation of adaptive immune response	1	9	PTPRC|NOD2|IL20RB|4632428N05RIK|IL4RA|NDFIP1|JAK3|SAMSN1|IL7R|SPN
2639	0.00162	0.0107	10	positive regulation of immunoglobulin production	1	9	PTPRC|RBP4|CD37|HPX|CLCF1|IL4RA|IFNG|TNFRSF4|SASH3|CD28
2707	0.00209	0.0133	10	negative regulation of lymphocyte mediated immunity	1	9	PTPRC|NOD2|IL20RB|SH2D1B1|4632428N05RIK|TAP2|TAP1|NDFIP1|IL7R|SPN
14911	0.00209	0.0133	10	positive regulation of smooth muscle cell migration	1	9	NOX4|P2RY6|CYP1B1|AIF1|P2RY2|ITGA2|TMSB4X|ITGB3|CCL5|PLAU
50710	0.00265	0.0165	10	negative regulation of cytokine secretion	1	9	APOA2|TNF|F2RL1|ANXA1|NLRP12|BANK1|NLRP3|TNFRSF4|SRGN|IL10
32963	0.00332	0.0202	10	collagen metabolic process	1	9	TRAM2|TNXB|PRTN3|MMP9|MMP8|MMP7|CTSS|MMP3|PRKCD|ADAM15
44259	0.00508	0.0281	10	multicellular organismal macromolecule metabolic process	1	9	TRAM2|TNXB|PRTN3|MMP9|MMP8|MMP7|CTSS|MMP3|PRKCD|ADAM15
19886	1.16e-07	1.92e-06	10	antigen processing and presentation of exogenous peptide antigen via MHC class II	0	10	H2-EB1|UNC93B1|H2-AA|IFI30|FCER1G|H2-DMB1|H2-AB1|H2-DMA|H2-DMB2|CD74
48247	7.61e-07	1.09e-05	10	lymphocyte chemotaxis	0	10	CCR7|CCL2|CXCL13|CXCL16|CCR2|CXCL9|ADAM8|CXCL11|CCL5|CXCL10
50716	1.67e-06	2.21e-05	10	positive regulation of interleukin-1 secretion	0	10	NOD2|CCR7|CCL3|CASP4|CCR5|IFNG|PYCARD|CASP1|NLRP3|AIM2
50718	1.67e-06	2.21e-05	10	positive regulation of interleukin-1 beta secretion	0	10	NOD2|CCR7|CCL3|CASP4|CCR5|IFNG|PYCARD|CASP1|NLRP3|AIM2
1901623	1.67e-06	2.21e-05	10	regulation of lymphocyte chemotaxis	0	10	CCL12|CCR7|ADAM10|CXCL14|CXCL13|CCR2|TNFSF14|CCL5|CCL4|CXCL10
50706	3.41e-06	4.35e-05	10	regulation of interleukin-1 beta secretion	0	10	NOD2|CCR7|CCL3|CASP4|CCR5|IFNG|PYCARD|CASP1|NLRP3|AIM2
32731	3.37e-05	0.000357	10	positive regulation of interleukin-1 beta production	0	10	NOD2|CCR7|CCL3|CASP4|CCR5|IFNG|PYCARD|CASP1|NLRP3|AIM2
6911	5.4e-05	0.00055	10	phagocytosis, engulfment	0	10	AIF1|FCER1G|ABCA1|CLEC7A|THBS1|SIRPA|FCGR1|BIN2|FCGR3|ELMO1
90022	0.000127	0.00115	10	regulation of neutrophil chemotaxis	0	10	NOD2|CCR7|RAC2|SELL|NCKAP1L|CCL19|IL1B|CXCR2|LBP|CD74
32733	0.000127	0.00115	10	positive regulation of interleukin-10 production	0	10	TIGIT|NOD2|IL20RB|CD274|TLR2|PYCARD|FCER1G|TLR4|SASH3|TLR9
2833	0.000709	0.00525	10	positive regulation of response to biotic stimulus	0	10	CXCL1|H60A|NOD2|DDX60|LY86|ULBP1|F2RL1|IRG1|CD180|DHX58
10324	0.000948	0.00678	10	membrane invagination	0	10	AIF1|FCER1G|ABCA1|CLEC7A|THBS1|SIRPA|FCGR1|BIN2|FCGR3|ELMO1
1909	0.00125	0.00841	10	leukocyte mediated cytotoxicity	0	10	CORO1A|UNC13D|ULBP1|ELANE|GZMB|TREM1|TREM3|FCGR1|CTSG|FCGR3
45909	0.00162	0.0107	10	positive regulation of vasodilation	0	10	EGFR|ADRB2|PTPRM|F2RL1|MT2|ADRA2A|GJA1|NOS3|NOS2|ALOX12
43300	0.00413	0.0242	10	regulation of leukocyte degranulation	0	10	UNC13D|FGR|LYN|CD300A|HMOX1|IL4RA|F2RL1|CCR2|FCER1G|FES
1903305	0.00899	0.0454	10	regulation of regulated secretory pathway	0	10	UNC13D|FGR|LYN|CD300A|HMOX1|IL4RA|F2RL1|CCR2|FCER1G|FES
42573	3.28e-05	0.000349	9	retinoic acid metabolic process	9	0	ALDH1A1|RDH9|RDH10|ADH1|ADH4|CYP26A1|ALDH1A7|RDH16|BCO2
33865	5.64e-05	0.000567	9	nucleoside bisphosphate metabolic process	9	0	MCCC2|COASY|MLYCD|PANK1|MCEE|NUDT7|PPCS|PAPSS2|CROT
33875	5.64e-05	0.000567	9	ribonucleoside bisphosphate metabolic process	9	0	MCCC2|COASY|MLYCD|PANK1|MCEE|NUDT7|PPCS|PAPSS2|CROT
34032	5.64e-05	0.000567	9	purine nucleoside bisphosphate metabolic process	9	0	MCCC2|COASY|MLYCD|PANK1|MCEE|NUDT7|PPCS|PAPSS2|CROT
9074	7.91e-07	1.12e-05	9	aromatic amino acid family catabolic process	8	1	AADAT|IDO2|GSTZ1|HGD|PAH|IDO1|AFMID|FAH|HPD
6706	3.28e-05	0.000349	9	steroid catabolic process	8	1	HSD17B11|UGT1A7C|CYP46A1|APOE|CYP7A1|HSD11B1|SCARB1|CYP1A2|AKR1D1
6760	9.29e-05	0.000876	9	folic acid-containing compound metabolic process	8	1	MTHFD1|MTHFD2|SHMT1|ALDH1L1|DHFR|DMGDH|SARDH|PIPOX|GCH1
6084	0.000337	0.00274	9	acetyl-CoA metabolic process	8	1	ACAA2|MLYCD|NUDT7|PDK4|FASN|ACOT12|ACSS2|PDHB|PIPOX
42559	0.000147	0.0013	9	pteridine-containing compound biosynthetic process	7	2	MTHFD1|MTHFD2|DHFR|SMPDL3B|PCBD2|PCBD1|QDPR|PTS|GCH1
6767	0.000692	0.00515	9	water-soluble vitamin metabolic process	7	2	TPK1|SHMT1|SLC23A1|RGN|GSTO1|GULO|ACPP|MMAB|VNN3
6695	0.00297	0.0184	9	cholesterol biosynthetic process	7	2	TM7SF2|CYB5R3|SC5D|HMGCS2|INSIG2|APOE|INSIG1|G6PDX|PRKAA2
32647	4.54e-06	5.64e-05	9	regulation of interferon-alpha production	2	7	MAVS|IRF7|TLR3|TLR4|IRF3|GBP4|TLR7|TLR8|TLR9
34113	0.000692	0.00515	9	heterotypic cell-cell adhesion	2	7	PTPRC|ITGAX|DSG2|ITGB7|ITGA7|ITGB2|ITGA4|ITGB3|PERP
10574	0.00229	0.0145	9	regulation of vascular endothelial growth factor production	2	7	CCL2|CYP1B1|HPSE|C3|CCR2|AQP4|IL1B|NDRG2|IL1A
42246	0.00297	0.0184	9	tissue regeneration	2	7	PKM|GPX1|NACA|ERBB4|EZH2|GJA1|MUSTN1|IFRD1|PLAU
48873	0.0048	0.0268	9	homeostasis of number of cells within a tissue	2	7	GATA2|CORO1A|COL14A1|IL20RB|PRDX6|SOX9|SASH3|F2R|CD7
1901570	0.0074	0.0386	9	fatty acid derivative biosynthetic process	2	7	GGT5|PLA2G4A|TBXAS1|PTGDS|ALOX5AP|PTGS1|FAM213B|CD74|ALOX12
46456	0.0074	0.0386	9	icosanoid biosynthetic process	2	7	GGT5|PLA2G4A|TBXAS1|PTGDS|ALOX5AP|PTGS1|FAM213B|CD74|ALOX12
46627	0.00904	0.0456	9	negative regulation of insulin receptor signaling pathway	2	7	PTPRE|PTPRF|SOCS3|NUCB2|SOCS1|IL1B|IRS1|PRKCD|PRKCB
90026	2.69e-07	4.15e-06	9	positive regulation of monocyte chemotaxis	1	8	CCL2|AIF1|CCR1|SERPINE1|CCR2|PLA2G7|CCL5|CXCL12|CXCL10
32695	2.01e-06	2.62e-05	9	negative regulation of interleukin-12 production	1	8	TIGIT|IRAK3|NOD2|CMKLR1|TLR2|ACP5|JAK3|THBS1|IL10
2532	9.29e-05	0.000876	9	production of molecular mediator involved in inflammatory response	1	8	LYN|CD300A|ALOX5AP|IL4RA|EPHX2|FCER1G|TLR4|IDO1|BTK
51043	9.29e-05	0.000876	9	regulation of membrane protein ectodomain proteolysis	1	8	TNF|APOE|IFNG|ADRA2A|IL1B|ADAM8|TIMP3|IL10|TIMP1
1900048	0.000337	0.00274	9	positive regulation of hemostasis	1	8	PLEK|HPSE|ENPP4|SERPINE1|TLR4|F7|THBS1|CPB2|F2R
34122	0.000337	0.00274	9	negative regulation of toll-like receptor signaling pathway	1	8	5430435G22RIK|IRAK3|TRIM30A|NOD2|LYN|NR1D1|F2RL1|IRG1|TLR9
30194	0.000337	0.00274	9	positive regulation of blood coagulation	1	8	PLEK|HPSE|ENPP4|SERPINE1|TLR4|F7|THBS1|CPB2|F2R
10543	0.000959	0.00684	9	regulation of platelet activation	1	8	ADRB2|LYN|PLEK|UBASH3B|APOE|FCER1G|TLR4|PRKCD|ALOX12
2823	0.0013	0.00873	9	negative regulation of adaptive immune response based on somatic recombination of immune receptors built from immunoglobulin superfamily domains	1	8	PTPRC|NOD2|IL20RB|4632428N05RIK|IL4RA|NDFIP1|JAK3|IL7R|SPN
50869	0.0038	0.0224	9	negative regulation of B cell activation	1	8	CDKN2A|LYN|CD300A|NDFIP1|BANK1|PRDM1|PAK1|SAMSN1|IL10
46006	0.0038	0.0224	9	regulation of activated T cell proliferation	1	8	CD86|ICOSL|IL2RA|IL12RB1|CD274|PYCARD|JAK3|IDO1|IGFBP2
51282	0.0074	0.0386	9	regulation of sequestering of calcium ion	1	8	IBTK|PTPRC|CCR5|SLC25A23|PLCG2|CCL19|XCR1|F2R|TPCN2
2755	2.01e-06	2.62e-05	9	MyD88-dependent toll-like receptor signaling pathway	0	9	TLR11|MYD88|TLR1|TLR13|TLR2|TLR4|TLR7|TLR8|TLR9
42119	4.54e-06	5.64e-05	9	neutrophil activation	0	9	CXCR4|F2RL1|FCER1G|MYO1F|CXCR2|CCL5|PRKCD|ANXA3|TYROBP
2577	9.4e-06	0.000111	9	regulation of antigen processing and presentation	0	9	SLC11A1|NOD2|CCR7|TAP2|PYCARD|H2-AB1|THBS1|WAS|CD74
36230	1.81e-05	0.000204	9	granulocyte activation	0	9	CXCR4|F2RL1|FCER1G|MYO1F|CXCR2|CCL5|PRKCD|ANXA3|TYROBP
1774	3.28e-05	0.000349	9	microglial cell activation	0	9	AIF1|TLR1|TLR2|TLR3|TLR4|CASP1|TLR7|TLR8|TLR9
90023	9.29e-05	0.000876	9	positive regulation of neutrophil chemotaxis	0	9	CCR7|RAC2|SELL|NCKAP1L|CCL19|IL1B|CXCR2|LBP|CD74
71624	0.000226	0.00192	9	positive regulation of granulocyte chemotaxis	0	9	CCR7|RAC2|SELL|NCKAP1L|CCL19|IL1B|CXCR2|LBP|CD74
1773	0.000337	0.00274	9	myeloid dendritic cell activation	0	9	BATF|BATF3|PIRB|DOCK2|BATF2|RELB|PYCARD|SPI1|UBD
2720	0.000959	0.00684	9	positive regulation of cytokine production involved in immune response	0	9	NOD2|F2RL1|TLR2|RSAD2|FCER1G|TLR4|GPRC5B|SASH3|CD74
33032	0.00174	0.0113	9	regulation of myeloid cell apoptotic process	0	9	NOD2|CDKN2A|CCR5|CD44|ANXA1|FCER1G|CXCR2|CCL5|HCAR2
2000514	0.0074	0.0386	9	regulation of CD4-positive, alpha-beta T cell activation	0	9	CCR7|4632428N05RIK|IL27|IL4RA|CCR2|NCKAP1L|IL2RG|JAK3|SASH3
42178	1.92e-06	2.52e-05	8	xenobiotic catabolic process	8	0	GSTM2|ACSL1|GSTM4|UGT2B1|GSTO1|CRYZ|UGT1A1|GSTM7
9081	5.05e-05	0.000517	8	branched-chain amino acid metabolic process	8	0	BCKDHA|ALDH6A1|IVD|HIBCH|ACAD8|HIBADH|GHR|AUH
9070	5.05e-05	0.000517	8	serine family amino acid biosynthetic process	8	0	MTHFD1|SHMT1|CTH|SHMT2|DHFR|SRR|AGXT|CBS
15936	9.17e-05	0.000868	8	coenzyme A metabolic process	8	0	MCCC2|COASY|MLYCD|PANK1|MCEE|NUDT7|PPCS|CROT
6119	0.00695	0.0365	8	oxidative phosphorylation	8	0	UQCR10|UQCRC1|CHCHD10|NDUFB8|NDUFB9|SDHC|NDUFA7|COQ9
46653	5.05e-05	0.000517	8	tetrahydrofolate metabolic process	7	1	MTHFD1|MTHFD2|ALDH1L1|DHFR|DMGDH|SARDH|PIPOX|GCH1
34381	0.000157	0.00137	8	plasma lipoprotein particle clearance	7	1	APOA2|MSR1|DGAT2|APOE|SCARB1|LIPC|APOM|VLDLR
72525	0.000402	0.00319	8	pyridine-containing compound biosynthetic process	7	1	ASPDH|PDXK|G6PDX|HAAO|NADK|NMRK1|NMNAT1|NAPRT1
15721	0.00127	0.00855	8	bile acid and bile salt transport	7	1	SLCO1B2|SLCO1A4|AQP8|ABCB11|SLC10A6|ABCC3|SLC10A5|SLC10A1
51180	0.00546	0.0301	8	vitamin transport	7	1	RBP4|SLC23A1|AFM|SLC2A3|DBP|SLC2A2|SCARB1|SLC46A1
34375	5.77e-07	8.51e-06	8	high-density lipoprotein particle remodeling	6	2	APOA2|APOE|LIPG|SCARB1|LIPC|APOM|ABCG1|PLTP
46321	5.05e-05	0.000517	8	positive regulation of fatty acid oxidation	6	2	PLIN5|PPARA|MLYCD|NUCB2|ABCD2|FABP1|IRS1|ACSL5
90181	0.000892	0.00642	8	regulation of cholesterol metabolic process	6	2	ACADVL|SREBF1|SERPINA12|APOE|EPHX2|SOD1|SEC14L2|ABCG1
6195	0.00546	0.0301	8	purine nucleotide catabolic process	6	2	NUDT1|MLYCD|NUDT7|PDE3B|SAMHD1|PDE4C|NT5E|ADA
32727	1.23e-05	0.000143	8	positive regulation of interferon-alpha production	2	6	MAVS|IRF7|TLR3|TLR4|IRF3|TLR7|TLR8|TLR9
32928	5.05e-05	0.000517	8	regulation of superoxide anion generation	2	6	EGFR|CXCL1|CYBA|F2RL1|ACP5|SOD1|PRKCD|GSTP1
42107	0.000402	0.00319	8	cytokine metabolic process	2	6	MYD88|IRF7|GADD45G|IL1RAP|IRF3|TREM1|TREM3|PCSK5
43368	0.00177	0.0115	8	positive T cell selection	2	6	BATF|PTPRC|DOCK2|CD3D|ZAP70|CD1D1|H2-DMA|CD74
32967	0.00241	0.0151	8	positive regulation of collagen biosynthetic process	2	6	CCL2|CTGF|PRDX6|TGFB3|ITGA2|MKX|F2R|SUCO
10714	0.00322	0.0197	8	positive regulation of collagen metabolic process	2	6	CCL2|CTGF|PRDX6|TGFB3|ITGA2|MKX|F2R|SUCO
2832	0.00546	0.0301	8	negative regulation of response to biotic stimulus	2	6	IL2RA|HTRA1|LTF|IRF3|PRDM1|PPM1B|IRG1|DHX58
2000191	0.00695	0.0365	8	regulation of fatty acid transport	2	6	TNFRSF11A|P2RY2|IL1B|THBS1|ACSL4|MAP2K6|IL1A|ACSL5
2719	9.17e-05	0.000868	8	negative regulation of cytokine production involved in immune response	1	7	IRAK3|APOA2|TNF|HMOX1|4632428N05RIK|TGFB3|JAK3|IL10
45408	0.000157	0.00137	8	regulation of interleukin-6 biosynthetic process	1	7	CARD9|PRG4|TLR1|IFNG|NLRP12|IL1B|TLR4|GHR
31295	0.000157	0.00137	8	T cell costimulation	1	7	CARD11|CD80|ICOS|CD274|TNFSF14|DPP4|SPN|CD28
31294	0.000257	0.00215	8	lymphocyte costimulation	1	7	CARD11|CD80|ICOS|CD274|TNFSF14|DPP4|SPN|CD28
2828	0.00177	0.0115	8	regulation of type 2 immune response	1	7	NOD2|CLCF1|IL4RA|CCR2|NDFIP1|RSAD2|IDO1|CD74
2292	0.00423	0.0246	8	T cell differentiation involved in immune response	1	7	BATF|IL18R1|CLEC4E|IFNG|RELB|GADD45G|FCER1G|RORC
42535	5.21e-06	6.41e-05	8	positive regulation of tumor necrosis factor biosynthetic process	0	8	TLR1|CCR2|TLR2|TLR4|LBP|THBS1|SPN|FCGR3
32611	5.21e-06	6.41e-05	8	interleukin-1 beta production	0	8	NLRC4|F2RL1|PYCARD|IL1B|ABCA1|CASP1|NLRP3|AIM2
32612	1.23e-05	0.000143	8	interleukin-1 production	0	8	NLRC4|F2RL1|PYCARD|IL1B|ABCA1|CASP1|NLRP3|AIM2
60099	2.6e-05	0.000286	8	regulation of phagocytosis, engulfment	0	8	GATA2|SIGLECE|CD300A|F2RL1|ITGA2|NCKAP1L|LBP|FCGR1
34114	0.000157	0.00137	8	regulation of heterotypic cell-cell adhesion	0	8	FGG|GCNT2|TNF|FGA|CD44|FGB|IL1RN|IL1B
98543	0.000157	0.00137	8	detection of other organism	0	8	NAIP6|NOD2|NLRC4|TLR1|NAIP5|TLR2|PGLYRP1|CLEC7A
2825	0.000892	0.00642	8	regulation of T-helper 1 type immune response	0	8	SLC11A1|CCR7|IL12RB1|IL27|IL4RA|CCR2|H2-AB1|JAK3
2888	0.00546	0.0301	8	positive regulation of myeloid leukocyte mediated immunity	0	8	CXCL1|FGR|C3|IL4RA|F2RL1|FCER1G|FCGR1|FCGR3
33006	0.00872	0.0443	8	regulation of mast cell activation involved in immune response	0	8	UNC13D|FGR|LYN|CD300A|HMOX1|IL4RA|FCER1G|FES
43304	0.00872	0.0443	8	regulation of mast cell degranulation	0	8	UNC13D|FGR|LYN|CD300A|HMOX1|IL4RA|FCER1G|FES
6105	1.33e-05	0.000153	7	succinate metabolic process	7	0	SDHA|SDHB|ALDH5A1|SUCLG2|SUCLG1|SUCLA2|GHR
9083	3.31e-05	0.000351	7	branched-chain amino acid catabolic process	7	0	BCKDHA|ALDH6A1|IVD|HIBCH|ACAD8|HIBADH|AUH
6544	0.000142	0.00126	7	glycine metabolic process	7	0	SHMT1|SHMT2|DHFR|AMT|DMGDH|GCSH|AGXT
46461	0.000711	0.00525	7	neutral lipid catabolic process	7	0	APOA2|APOE|ABHD6|APOC3|CES1D|LIPC|PNPLA3
46464	0.000711	0.00525	7	acylglycerol catabolic process	7	0	APOA2|APOE|ABHD6|APOC3|CES1D|LIPC|PNPLA3
42773	0.006	0.0325	7	ATP synthesis coupled electron transport	7	0	UQCR10|UQCRC1|NDUFB8|NDUFB9|SDHC|NDUFA7|COQ9
46503	0.00785	0.0406	7	glycerolipid catabolic process	7	0	APOA2|APOE|ABHD6|APOC3|CES1D|LIPC|PNPLA3
8299	0.0101	0.0492	7	isoprenoid biosynthetic process	7	0	ALDH1A1|RDH9|RDH10|HMGCS2|ALDH1A7|GPT|RDH16
46459	3.31e-05	0.000351	7	short-chain fatty acid metabolic process	6	1	ALDH5A1|ACADS|CES1F|CES1D|ACSS2|IRG1|ACOT4
30497	0.000142	0.00126	7	fatty acid elongation	6	1	PECR|ELOVL5|ELOVL3|ELOVL2|PTPLAD2|ELOVL6|TECR
19363	0.000711	0.00525	7	pyridine nucleotide biosynthetic process	6	1	ASPDH|G6PDX|HAAO|NADK|NMRK1|NMNAT1|NAPRT1
31998	0.000711	0.00525	7	regulation of fatty acid beta-oxidation	6	1	PLIN5|MLYCD|TYSND1|ABCD2|FABP1|IRS1|ACSL5
6536	0.00163	0.0107	7	glutamate metabolic process	6	1	AADAT|GOT2|AMDHD1|ALDH5A1|GLS|ALDH4A1|GCLM
61377	0.00449	0.0252	7	mammary gland lobule development	6	1	AR|CCND1|TNFRSF11A|ERBB4|PRLR|PHB2|ESR1
60749	0.00449	0.0252	7	mammary gland alveolus development	6	1	AR|CCND1|TNFRSF11A|ERBB4|PRLR|PHB2|ESR1
43691	0.000142	0.00126	7	reverse cholesterol transport	5	2	APOA2|APOE|LIPG|SCARB1|ABCA1|APOM|ABCG1
34377	0.000711	0.00525	7	plasma lipoprotein particle assembly	5	2	SOAT1|APOA2|APOE|CES1D|ABCA1|ACAT2|APOM
10866	0.00163	0.0107	7	regulation of triglyceride biosynthetic process	5	2	SREBF1|PLIN5|C3|RGN|SCARB1|THRSP|ACSL5
65005	0.00235	0.0148	7	protein-lipid complex assembly	5	2	SOAT1|APOA2|APOE|CES1D|ABCA1|ACAT2|APOM
38093	7.22e-05	0.000704	7	Fc receptor signaling pathway	2	5	CLEC4E|MYO1G|FCER1G|PIGR|FCGR1|FCGR3|SCO1
45059	7.22e-05	0.000704	7	positive thymic T cell selection	2	5	PTPRC|DOCK2|CD3D|ZAP70|CD1D1|H2-DMA|CD74
51818	0.000142	0.00126	7	disruption of cells of other organism involved in symbiotic interaction	2	5	MBL2|CCR5|ALB|ELANE|TREM1|TREM3|CTSG
51883	0.000142	0.00126	7	killing of cells in other organism involved in symbiotic interaction	2	5	MBL2|CCR5|ALB|ELANE|TREM1|TREM3|CTSG
32480	0.000258	0.00216	7	negative regulation of type I interferon production	2	5	RELB|PYCARD|IRF3|PPM1B|GBP4|IRG1|DHX58
31650	0.000258	0.00216	7	regulation of heat generation	2	5	TNFRSF11A|TNF|CCR5|ABAT|IL1B|ARRDC3|CCL5
50995	0.00163	0.0107	7	negative regulation of lipid catabolic process	2	5	PLIN5|APOA2|TNF|ADRA2A|PDE3B|IL1B|HCAR2
45453	0.00785	0.0406	7	bone resorption	2	5	NOX4|XDH|ADRB2|RAC2|ACP5|CTSS|RAB7
51354	0.0101	0.0492	7	negative regulation of oxidoreductase activity	2	5	GZMA|PRDX6|ARG2|HP|PARK2|LRRK2|GSTP1
19883	1.33e-05	0.000153	7	antigen processing and presentation of endogenous antigen	1	6	H2-K1|H2-M3|TAP2|TAP1|H2-D1|CD1D1|TAPBP
32930	7.22e-05	0.000704	7	positive regulation of superoxide anion generation	1	6	EGFR|CXCL1|CYBA|F2RL1|SOD1|PRKCD|GSTP1
45060	7.22e-05	0.000704	7	negative thymic T cell selection	1	6	PTPRC|DOCK2|CCR7|ZAP70|SPN|CD74|CD28
43383	0.000142	0.00126	7	negative T cell selection	1	6	PTPRC|DOCK2|CCR7|ZAP70|SPN|CD74|CD28
44406	0.000142	0.00126	7	adhesion of symbiont to host	1	6	ICAM1|GBP6|GBP9|SCARB1|GBP2B|GBP3|GBP2
34143	0.000258	0.00216	7	regulation of toll-like receptor 4 signaling pathway	1	6	5430435G22RIK|LYN|NR1D1|F2RL1|LTF|LBP|IRG1
43032	0.00044	0.00345	7	positive regulation of macrophage activation	1	6	H60A|ULBP1|IL4RA|LBP|THBS1|CD1D1|TNIP2
2279	0.0011	0.00777	7	mast cell activation involved in immune response	1	6	GATA2|LYN|CD300A|RASGRP1|MILR1|SCO1|BTK
43303	0.0011	0.00777	7	mast cell degranulation	1	6	GATA2|LYN|CD300A|RASGRP1|MILR1|SCO1|BTK
2448	0.00163	0.0107	7	mast cell mediated immunity	1	6	GATA2|LYN|CD300A|RASGRP1|MILR1|SCO1|BTK
51769	0.00329	0.0201	7	regulation of nitric-oxide synthase biosynthetic process	1	6	NOD2|CCL2|TLR2|TLR4|GSTP1|MAP2K6|TLR9
1901739	0.00329	0.0201	7	regulation of myoblast fusion	1	6	IL4RA|CXCL9|TNFSF14|CCL8|CD53|CXCL12|CXCL10
42104	0.00449	0.0252	7	positive regulation of activated T cell proliferation	1	6	CD86|ICOSL|IL2RA|IL12RB1|PYCARD|JAK3|IGFBP2
1914	0.00785	0.0406	7	regulation of T cell mediated cytotoxicity	1	6	H2-K1|PTPRC|H2-M3|TAP2|H2-D1|CD1D1|IL7R
43403	0.00785	0.0406	7	skeletal muscle tissue regeneration	1	6	PKM|GPX1|NACA|EZH2|GJA1|IFRD1|PLAU
46640	0.00785	0.0406	7	regulation of alpha-beta T cell proliferation	1	6	PTPRC|CBLB|CD80|4632428N05RIK|CCR2|ZAP70|CD28
2287	0.0101	0.0492	7	alpha-beta T cell activation involved in immune response	1	6	BATF|IL18R1|H2-M3|IFNG|RELB|GADD45G|RORC
60143	0.0101	0.0492	7	positive regulation of syncytium formation by plasma membrane fusion	1	6	OCSTAMP|IL4RA|CXCL9|TNFSF14|CCL8|CD53|CXCL12
32418	0.0101	0.0492	7	lysosome localization	1	6	GATA2|LYN|CD300A|RASGRP1|MILR1|SCO1|BTK
34116	4.38e-06	5.48e-05	7	positive regulation of heterotypic cell-cell adhesion	0	7	FGG|GCNT2|TNF|FGA|CD44|FGB|IL1B
2579	3.31e-05	0.000351	7	positive regulation of antigen processing and presentation	0	7	SLC11A1|NOD2|CCR7|TAP2|PYCARD|H2-AB1|CD74
10819	7.22e-05	0.000704	7	regulation of T cell chemotaxis	0	7	CCR7|ADAM10|CXCL13|CCR2|TNFSF14|CCL5|CXCL10
50855	0.000142	0.00126	7	regulation of B cell receptor signaling pathway	0	7	PTPRC|LPXN|LYN|CD300A|PRKCH|FCRL5|PRKCB
7252	0.000142	0.00126	7	I-kappaB phosphorylation	0	7	IKBKE|TLR2|SAA3|TLR3|TLR4|TLR7|TLR9
35455	0.00044	0.00345	7	response to interferon-alpha	0	7	IFIT3|IFIT2|PLSCR1|IFIT1|IFITM2|IFITM3|TGTP1
2883	0.00044	0.00345	7	regulation of hypersensitivity	0	7	CCR7|IL20RB|C3|FCER1G|FCGR1|SPN|FCGR3
34123	0.00044	0.00345	7	positive regulation of toll-like receptor signaling pathway	0	7	F2RL1|TLR2|TLR3|RSAD2|LTF|LBP|TLR9
16045	0.000711	0.00525	7	detection of bacterium	0	7	NAIP6|NOD2|NLRC4|TLR1|NAIP5|TLR2|PGLYRP1
2863	0.0011	0.00777	7	positive regulation of inflammatory response to antigenic stimulus	0	7	CCR7|TNF|C3|FCER1G|FCGR1|FCGR3|CD28
2864	0.00163	0.0107	7	regulation of acute inflammatory response to antigenic stimulus	0	7	CCR7|IL20RB|C3|FCER1G|FCGR1|SPN|FCGR3
43011	0.00235	0.0148	7	myeloid dendritic cell differentiation	0	7	BATF|BATF3|PIRB|BATF2|RELB|SPI1|UBD
30574	0.006	0.0325	7	collagen catabolic process	0	7	PRTN3|MMP9|MMP8|MMP7|CTSS|MMP3|ADAM15
46146	3.24e-05	0.000348	6	tetrahydrobiopterin metabolic process	6	0	PCBD2|PCBD1|QDPR|PAH|PTS|GCH1
6570	0.000201	0.00173	6	tyrosine metabolic process	6	0	DCT|GSTZ1|HGD|PAH|FAH|HPD
97	0.003	0.0185	6	sulfur amino acid biosynthetic process	6	0	MTHFD1|ADI1|CTH|AHCY|BHMT|CBS
6103	0.00438	0.0246	6	2-oxoglutarate metabolic process	6	0	AADAT|GOT2|IDH3B|IDH1|CCBL2|GHR
1902176	0.00617	0.0328	6	negative regulation of oxidative stress-induced intrinsic apoptotic signaling pathway	6	0	GPX1|HSPH1|TRAP1|PINK1|PARK2|PARK7
9698	3.24e-05	0.000348	6	phenylpropanoid metabolic process	5	1	CYP2A12|CYP2A22|UGT1A7C|EPHX2|CYP2A5|CYP2A4
46185	8.85e-05	0.000842	6	aldehyde catabolic process	5	1	HOGA1|ESD|ADH5|AGXT|ALDH3B1|PARK7
70189	0.000201	0.00173	6	kynurenine metabolic process	5	1	AADAT|GOT2|IDO2|IDO1|CCBL2|AFMID
6534	0.000201	0.00173	6	cysteine metabolic process	5	1	CTH|CSAD|NFS1|GCLM|AGXT|CBS
1900409	0.000734	0.00535	6	positive regulation of cellular response to oxidative stress	5	1	ENDOG|RGN|PARK2|SOD1|MMP3|PARK7
1902884	0.000734	0.00535	6	positive regulation of response to oxidative stress	5	1	ENDOG|RGN|PARK2|SOD1|MMP3|PARK7
42574	0.000734	0.00535	6	retinal metabolic process	5	1	RBP4|RDH10|DHRS4|CYP1B1|ALDH1A7|BCO2
9110	0.00124	0.00838	6	vitamin biosynthetic process	5	1	CYP27A1|VKORC1|RGN|GSTO1|GULO|PLTP
50892	0.00844	0.043	6	intestinal absorption	5	1	ABCG8|VDR|ABCG5|ACO1|FABP1|FABP2
45416	3.24e-05	0.000348	6	positive regulation of interleukin-8 biosynthetic process	1	5	APOA2|TNF|ELANE|TLR4|TLR7|TLR8
45357	8.85e-05	0.000842	6	regulation of interferon-beta biosynthetic process	1	5	TLR3|TLR4|IRF3|TLR7|TLR8|TLR9
10759	0.000403	0.00319	6	positive regulation of macrophage chemotaxis	1	5	RARRES2|CCR7|CCL2|CMKLR1|THBS1|CCL5
32490	0.000403	0.00319	6	detection of molecule of bacterial origin	1	5	NOD2|TLR1|TLR2|TLR4|SCARB1|LBP
45078	0.000734	0.00535	6	positive regulation of interferon-gamma biosynthetic process	1	5	IL27|TLR3|CD1D1|TLR7|TLR8|TLR9
45414	0.000734	0.00535	6	regulation of interleukin-8 biosynthetic process	1	5	APOA2|TNF|ELANE|TLR4|TLR7|TLR8
31652	0.000734	0.00535	6	positive regulation of heat generation	1	5	TNFRSF11A|TNF|CCR5|ABAT|IL1B|CCL5
2367	0.00124	0.00838	6	cytokine production involved in immune response	1	5	SLC11A1|NOD2|TLR2|TREM1|TREM3|SCO1
32306	0.00124	0.00838	6	regulation of prostaglandin secretion	1	5	TNFRSF11A|P2RY2|IL1B|ACSL4|MAP2K6|IL1A
45072	0.00124	0.00838	6	regulation of interferon-gamma biosynthetic process	1	5	IL27|TLR3|CD1D1|TLR7|TLR8|TLR9
51044	0.00198	0.0127	6	positive regulation of membrane protein ectodomain proteolysis	1	5	TNF|APOE|IFNG|ADRA2A|IL1B|ADAM8
71675	0.003	0.0185	6	regulation of mononuclear cell migration	1	5	RARRES2|CCR7|CCL2|CMKLR1|THBS1|CCL5
2691	0.003	0.0185	6	regulation of cellular extravasation	1	5	ICAM1|CCL2|CCR2|ITGA4|ADAM8|CXCL12
7263	0.003	0.0185	6	nitric oxide mediated signal transduction	1	5	APOE|MT2|MT1|NOS3|NOS2|RASD1
51770	0.00438	0.0246	6	positive regulation of nitric-oxide synthase biosynthetic process	1	5	NOD2|CCL2|TLR2|TLR4|MAP2K6|TLR9
50832	0.00438	0.0246	6	defense response to fungus	1	5	HAMP2|ELANE|MPO|LTF|CTSG|CLEC4N
10758	0.00438	0.0246	6	regulation of macrophage chemotaxis	1	5	RARRES2|CCR7|CCL2|CMKLR1|THBS1|CCL5
1901741	0.00844	0.043	6	positive regulation of myoblast fusion	1	5	IL4RA|CXCL9|TNFSF14|CCL8|CD53|CXCL12
45076	0.00844	0.043	6	regulation of interleukin-2 biosynthetic process	1	5	CARD11|CARD9|IL1B|CD1D1|IL1A|CD28
2730	1.4e-06	1.9e-05	6	regulation of dendritic cell cytokine production	0	6	NOD2|TLR2|TLR3|TLR4|JAK3|TLR9
42590	1.4e-06	1.9e-05	6	antigen processing and presentation of exogenous peptide antigen via MHC class I	0	6	H2-K1|IFI30|FCER1G|FCGR1|FCGR3|TAPBP
70269	3.24e-05	0.000348	6	pyroptosis	0	6	NAIP6|NLRC4|CASP4|NAIP5|CASP1|AIM2
2483	8.85e-05	0.000842	6	antigen processing and presentation of endogenous peptide antigen	0	6	H2-K1|H2-M3|TAP2|TAP1|H2-D1|TAPBP
60100	0.000403	0.00319	6	positive regulation of phagocytosis, engulfment	0	6	GATA2|F2RL1|ITGA2|NCKAP1L|LBP|FCGR1
10820	0.000403	0.00319	6	positive regulation of T cell chemotaxis	0	6	CCR7|ADAM10|CXCL13|CCR2|TNFSF14|CCL5
45073	0.000403	0.00319	6	regulation of chemokine biosynthetic process	0	6	MYD88|TNF|IFNG|ELANE|TLR3|IL1B
2523	0.000734	0.00535	6	leukocyte migration involved in inflammatory response	0	6	CCL2|S100A8|S100A9|ITGB2|LBP|ADAM8
2830	0.000734	0.00535	6	positive regulation of type 2 immune response	0	6	NOD2|CLCF1|IL4RA|RSAD2|IDO1|CD74
10935	0.000734	0.00535	6	regulation of macrophage cytokine production	0	6	IRAK3|TLR2|TGFB3|TLR4|GPRC5B|CD74
2710	0.00124	0.00838	6	negative regulation of T cell mediated immunity	0	6	PTPRC|NOD2|IL20RB|4632428N05RIK|IL7R|SPN
2643	0.00198	0.0127	6	regulation of tolerance induction	0	6	IRAK3|CBLB|CD86|CCR7|H2-M3|IDO1
50857	0.00198	0.0127	6	positive regulation of antigen receptor-mediated signaling pathway	0	6	PTPRC|CCR7|LYN|PRKCH|ADA|PRKCB
2446	0.00438	0.0246	6	neutrophil mediated immunity	0	6	ELANE|MYO1F|TREM1|TREM3|CTSG|ANXA3
30889	0.00617	0.0328	6	negative regulation of B cell proliferation	0	6	CDKN2A|LYN|CD300A|PRDM1|PAK1|IL10
6559	7.25e-05	0.000704	5	L-phenylalanine catabolic process	5	0	GSTZ1|HGD|PAH|FAH|HPD
6729	7.25e-05	0.000704	5	tetrahydrobiopterin biosynthetic process	5	0	PCBD2|PCBD1|QDPR|PTS|GCH1
1902222	7.25e-05	0.000704	5	erythrose 4-phosphate/phosphoenolpyruvate family amino acid catabolic process	5	0	GSTZ1|HGD|PAH|FAH|HPD
70995	0.000231	0.00195	5	NADPH oxidation	5	0	PRDX6|FDX1|FMO1|FMO2|FDXR
6558	0.000563	0.0043	5	L-phenylalanine metabolic process	5	0	GSTZ1|HGD|PAH|FAH|HPD
6707	0.000563	0.0043	5	cholesterol catabolic process	5	0	CYP46A1|APOE|CYP7A1|SCARB1|AKR1D1
1902221	0.000563	0.0043	5	erythrose 4-phosphate/phosphoenolpyruvate family amino acid metabolic process	5	0	GSTZ1|HGD|PAH|FAH|HPD
16127	0.000563	0.0043	5	sterol catabolic process	5	0	CYP46A1|APOE|CYP7A1|SCARB1|AKR1D1
2138	0.00116	0.00804	5	retinoic acid biosynthetic process	5	0	ALDH1A1|RDH9|RDH10|ALDH1A7|RDH16
16102	0.00116	0.00804	5	diterpenoid biosynthetic process	5	0	ALDH1A1|RDH9|RDH10|ALDH1A7|RDH16
16114	0.00211	0.0133	5	terpenoid biosynthetic process	5	0	ALDH1A1|RDH9|RDH10|ALDH1A7|RDH16
6699	0.00353	0.021	5	bile acid biosynthetic process	5	0	CYP7B1|CYP7A1|AKR1D1|SLC27A2|SLC27A5
42219	0.00553	0.0301	5	cellular modified amino acid catabolic process	5	0	ALDH1L1|AHCY|GGACT|HOGA1|PCYOX1
6577	0.00822	0.0421	5	amino-acid betaine metabolic process	5	0	BHMT|SLC22A4|ALDH9A1|BBOX1|CROT
42866	7.25e-05	0.000704	5	pyruvate biosynthetic process	4	1	PKM|HOGA1|PKLR|SRR|AGXT
9804	0.000231	0.00195	5	coumarin metabolic process	4	1	CYP2A12|CYP2A22|UGT1A7C|CYP2A5|CYP2A4
52697	0.00116	0.00804	5	xenobiotic glucuronidation	4	1	UGT1A9|UGT1A7C|UGT1A5|UGT1A6A|UGT1A1
6563	0.00116	0.00804	5	L-serine metabolic process	4	1	SHMT1|SHMT2|SDSL|SRR|CBS
32000	0.00116	0.00804	5	positive regulation of fatty acid beta-oxidation	4	1	PLIN5|ABCD2|FABP1|IRS1|ACSL5
1903209	0.00211	0.0133	5	positive regulation of oxidative stress-induced cell death	4	1	ENDOG|PARK2|SOD1|MMP3|PARK7
71941	0.00353	0.021	5	nitrogen cycle metabolic process	4	1	CEBPA|SUOX|ASS1|ARG2|OTC
50746	0.00353	0.021	5	regulation of lipoprotein metabolic process	4	1	LIPG|PEMT|GM6484|ITGB3|APOM
42761	0.00353	0.021	5	very long-chain fatty acid biosynthetic process	4	1	ELOVL5|ELOVL3|ELOVL2|PTPLAD2|TECR
35384	0.00553	0.0301	5	thioester biosynthetic process	4	1	GCDH|MLYCD|PDK4|ACSS2|PDHB
71616	0.00553	0.0301	5	acyl-CoA biosynthetic process	4	1	GCDH|MLYCD|PDK4|ACSS2|PDHB
72529	0.00553	0.0301	5	pyrimidine-containing compound catabolic process	4	1	ALDH6A1|PYCRL|APOBEC1|DPYS|DUT
19359	0.00553	0.0301	5	nicotinamide nucleotide biosynthetic process	4	1	ASPDH|G6PDX|NADK|NMNAT1|NAPRT1
44275	0.00553	0.0301	5	cellular carbohydrate catabolic process	4	1	G6PC|SORD|PYGL|MIOX|AGL
33240	0.00822	0.0421	5	positive regulation of cellular amine metabolic process	4	1	HPN|MAOB|PEBP1|PRKCD|PARK7
19184	0.00822	0.0421	5	nonribosomal peptide biosynthetic process	4	1	HAGH|GGT5|PNKD|BDH2|GCLM
9109	0.00822	0.0421	5	coenzyme catabolic process	4	1	ASPDH|ALDH1L1|NCF2|MLYCD|NUDT7
33632	0.000231	0.00195	5	regulation of cell-cell adhesion mediated by integrin	1	4	CXCL13|FERMT3|CCL5|DPP4|ADA
51873	0.00116	0.00804	5	killing by host of symbiont cells	1	4	MBL2|ELANE|TREM1|TREM3|CTSG
51852	0.00116	0.00804	5	disruption by host of symbiont cells	1	4	MBL2|ELANE|TREM1|TREM3|CTSG
51917	0.00211	0.0133	5	regulation of fibrinolysis	1	4	F11|KLKB1|SERPINE1|THBS1|CPB2
6957	0.00211	0.0133	5	complement activation, alternative pathway	1	4	CFP|C8A|C3|CFH|C8G
2862	0.00553	0.0301	5	negative regulation of inflammatory response to antigenic stimulus	1	4	GPX1|NOD2|IL20RB|SPN|IL10
32308	0.00553	0.0301	5	positive regulation of prostaglandin secretion	1	4	TNFRSF11A|P2RY2|IL1B|MAP2K6|IL1A
45086	0.00553	0.0301	5	positive regulation of interleukin-2 biosynthetic process	1	4	CARD11|IL1B|CD1D1|IL1A|CD28
31115	0.00553	0.0301	5	negative regulation of microtubule polymerization	1	4	SGK1|INPP5J|FKBP4|CPB2|CAPZB
10544	0.00822	0.0421	5	negative regulation of platelet activation	1	4	ADRB2|UBASH3B|APOE|PRKCD|ALOX12
19885	7.25e-05	0.000704	5	antigen processing and presentation of endogenous peptide antigen via MHC class I	0	5	H2-K1|TAP2|TAP1|H2-D1|TAPBP
2604	7.25e-05	0.000704	5	regulation of dendritic cell antigen processing and presentation	0	5	SLC11A1|NOD2|CCR7|THBS1|CD74
50701	7.25e-05	0.000704	5	interleukin-1 secretion	0	5	NLRC4|F2RL1|ABCA1|NLRP3|AIM2
2246	0.000231	0.00195	5	wound healing involved in inflammatory response	0	5	CD44|HMOX1|CCR2|IL1A|F2R
38094	0.000231	0.00195	5	Fc-gamma receptor signaling pathway	0	5	CLEC4E|MYO1G|FCER1G|FCGR1|FCGR3
10818	0.000231	0.00195	5	T cell chemotaxis	0	5	CXCL16|CCR2|CXCL9|CXCL11|CXCL10
90594	0.000231	0.00195	5	inflammatory response to wounding	0	5	CD44|HMOX1|CCR2|IL1A|F2R
45359	0.000231	0.00195	5	positive regulation of interferon-beta biosynthetic process	0	5	TLR3|TLR4|TLR7|TLR8|TLR9
51712	0.000563	0.0043	5	positive regulation of killing of cells of other organism	0	5	CXCL1|CCR5|F2RL1|IFNG|NOS2
2693	0.000563	0.0043	5	positive regulation of cellular extravasation	0	5	ICAM1|CCL2|CCR2|ITGA4|ADAM8
45080	0.000563	0.0043	5	positive regulation of chemokine biosynthetic process	0	5	MYD88|TNF|IFNG|TLR3|IL1B
51709	0.00116	0.00804	5	regulation of killing of cells of other organism	0	5	CXCL1|CCR5|F2RL1|IFNG|NOS2
2438	0.00116	0.00804	5	acute inflammatory response to antigenic stimulus	0	5	ICAM1|ELANE|CXCR2|FCGR1|FCGR3
31622	0.00116	0.00804	5	positive regulation of fever generation	0	5	TNFRSF11A|TNF|CCR5|IL1B|CCL5
6907	0.00211	0.0133	5	pinocytosis	0	5	DOCK2|SNX5|PYCARD|MAPKAPK3|EHD4
61081	0.00211	0.0133	5	positive regulation of myeloid leukocyte cytokine production involved in immune response	0	5	TLR2|FCER1G|TLR4|GPRC5B|CD74
45625	0.00211	0.0133	5	regulation of T-helper 1 cell differentiation	0	5	CCR7|IL27|IL4RA|CCR2|JAK3
32494	0.00211	0.0133	5	response to peptidoglycan	0	5	IRAK3|NOD2|MYD88|CARD9|TLR2
31620	0.00211	0.0133	5	regulation of fever generation	0	5	TNFRSF11A|TNF|CCR5|IL1B|CCL5
35589	0.00553	0.0301	5	G-protein coupled purinergic nucleotide receptor signaling pathway	0	5	P2RY13|P2RY10|P2RY6|P2RY2|GPR171
1990001	0.00553	0.0301	5	inhibition of cysteine-type endopeptidase activity involved in apoptotic process	0	5	NAIP6|NLRC4|NAIP5|NAIP1|BIRC3
2923	0.00553	0.0301	5	regulation of humoral immune response mediated by circulating immunoglobulin	0	5	PTPRC|NOD2|CD55|TNF|HPX
2885	0.00553	0.0301	5	positive regulation of hypersensitivity	0	5	CCR7|C3|FCER1G|FCGR1|FCGR3
97341	0.00553	0.0301	5	zymogen inhibition	0	5	NAIP6|NLRC4|NAIP5|NAIP1|BIRC3
97340	0.00553	0.0301	5	inhibition of cysteine-type endopeptidase activity	0	5	NAIP6|NLRC4|NAIP5|NAIP1|BIRC3
33089	0.00822	0.0421	5	positive regulation of T cell differentiation in thymus	0	5	IL1B|IL2RG|ADAM8|IL7R|ADA
2866	0.00822	0.0421	5	positive regulation of acute inflammatory response to antigenic stimulus	0	5	CCR7|C3|FCER1G|FCGR1|FCGR3
2000400	0.00822	0.0421	5	positive regulation of thymocyte aggregation	0	5	IL1B|IL2RG|ADAM8|IL7R|ADA
90330	0.00822	0.0421	5	regulation of platelet aggregation	0	5	ADRB2|LYN|UBASH3B|PRKCD|ALOX12
70813	0.000574	0.00432	4	hydrogen sulfide metabolic process	4	0	SQRDL|CTH|ETHE1|CBS
34384	0.000574	0.00432	4	high-density lipoprotein particle clearance	4	0	APOA2|APOE|SCARB1|APOM
6572	0.000574	0.00432	4	tyrosine catabolic process	4	0	GSTZ1|HGD|FAH|HPD
46487	0.000574	0.00432	4	glyoxylate metabolic process	4	0	HOGA1|IDH2|IDH1|AGXT
6104	0.00158	0.0104	4	succinyl-CoA metabolic process	4	0	SUCLG2|SUCLG1|SUCLA2|ACOT4
6545	0.00158	0.0104	4	glycine biosynthetic process	4	0	SHMT1|SHMT2|DHFR|AGXT
19852	0.00337	0.0202	4	L-ascorbic acid metabolic process	4	0	SLC23A1|RGN|GSTO1|GULO
6547	0.00337	0.0202	4	histidine metabolic process	4	0	MTHFD1|AMDHD1|HAL|UROC1
42760	0.00337	0.0202	4	very long-chain fatty acid catabolic process	4	0	ACADVL|ABCD2|ABCD3|SLC27A2
42904	0.00337	0.0202	4	9-cis-retinoic acid biosynthetic process	4	0	ALDH1A1|RDH9|ALDH1A7|RDH16
42905	0.00337	0.0202	4	9-cis-retinoic acid metabolic process	4	0	ALDH1A1|RDH9|ALDH1A7|RDH16
52803	0.0102	0.0492	4	imidazole-containing compound metabolic process	4	0	MTHFD1|AMDHD1|HAL|UROC1
6560	0.0102	0.0492	4	proline metabolic process	4	0	PYCRL|PRODH2|ALDH4A1|PRODH
43651	0.0102	0.0492	4	linoleic acid metabolic process	4	0	CYP2C55|CYP2C54|EPHX2|CYP2C50
19626	0.000125	0.00114	4	short-chain fatty acid catabolic process	3	1	ACADS|CES1F|CES1D|IRG1
19441	0.00337	0.0202	4	tryptophan catabolic process to kynurenine	3	1	AADAT|IDO2|IDO1|AFMID
6569	0.00337	0.0202	4	tryptophan catabolic process	3	1	AADAT|IDO2|IDO1|AFMID
42908	0.00337	0.0202	4	xenobiotic transport	3	1	ABCB1A|ABCC3|ABCC1|ABCB4
42436	0.00337	0.0202	4	indole-containing compound catabolic process	3	1	AADAT|IDO2|IDO1|AFMID
46218	0.00337	0.0202	4	indolalkylamine catabolic process	3	1	AADAT|IDO2|IDO1|AFMID
34380	0.00617	0.0328	4	high-density lipoprotein particle assembly	3	1	APOA2|APOE|ABCA1|APOM
9133	0.00617	0.0328	4	nucleoside diphosphate biosynthetic process	3	1	ENTPD8|AK3|AK2|CMPK2
6012	0.0102	0.0492	4	galactose metabolic process	3	1	PGM2|GALM|PGM1|GALT
6568	0.0102	0.0492	4	tryptophan metabolic process	3	1	AADAT|IDO2|IDO1|AFMID
6586	0.0102	0.0492	4	indolalkylamine metabolic process	3	1	AADAT|IDO2|IDO1|AFMID
1903204	0.0102	0.0492	4	negative regulation of oxidative stress-induced neuron death	3	1	REG3B|PINK1|PARK2|PARK7
9396	0.0102	0.0492	4	folic acid-containing compound biosynthetic process	3	1	MTHFD1|MTHFD2|DHFR|GCH1
15865	0.0102	0.0492	4	purine nucleotide transport	3	1	SLC35B2|SLC25A23|GJA1|GJB1
10727	0.000125	0.00114	4	negative regulation of hydrogen peroxide metabolic process	1	3	MPV17L|HP|MMP3|STAT3
1903521	0.000574	0.00432	4	positive regulation of mammary gland involution	1	3	VDR|CDKN2A|GALT|PML
1903519	0.000574	0.00432	4	regulation of mammary gland involution	1	3	VDR|CDKN2A|GALT|PML
60058	0.000574	0.00432	4	positive regulation of apoptotic process involved in mammary gland involution	1	3	VDR|CDKN2A|GALT|PML
1902339	0.000574	0.00432	4	positive regulation of apoptotic process involved in morphogenesis	1	3	VDR|CDKN2A|GALT|PML
18119	0.00158	0.0104	4	peptidyl-cysteine S-nitrosylation	1	3	S100A8|S100A9|ADH5|NOS2
2544	0.00158	0.0104	4	chronic inflammatory response	1	3	UNC13D|AHCY|TNF|GJA1
34144	0.00337	0.0202	4	negative regulation of toll-like receptor 4 signaling pathway	1	3	5430435G22RIK|LYN|NR1D1|IRG1
6527	0.00337	0.0202	4	arginine catabolic process	1	3	ARG2|NOS3|NOS2|FAH
32606	0.00617	0.0328	4	type I interferon production	1	3	TMEM173|MYD88|IRF7|IRF3
35234	0.0102	0.0492	4	ectopic germ cell programmed cell death	1	3	CASP4|IL1B|IL1A|SCO1
2374	0.000125	0.00114	4	cytokine secretion involved in immune response	0	4	NOD2|TLR2|TREM1|TREM3
2765	0.000125	0.00114	4	immune response-inhibiting signal transduction	0	4	IL20RB|SH2D1B1|LYN|H2-M3
50702	0.000125	0.00114	4	interleukin-1 beta secretion	0	4	NLRC4|F2RL1|ABCA1|AIM2
32661	0.000125	0.00114	4	regulation of interleukin-18 production	0	4	NOD2|TNF|TLR2|TLR9
45356	0.000125	0.00114	4	positive regulation of interferon-alpha biosynthetic process	0	4	TLR3|TLR7|TLR8|TLR9
2606	0.000574	0.00432	4	positive regulation of dendritic cell antigen processing and presentation	0	4	SLC11A1|NOD2|CCR7|CD74
34135	0.000574	0.00432	4	regulation of toll-like receptor 2 signaling pathway	0	4	NOD2|LYN|F2RL1|IRG1
2000501	0.000574	0.00432	4	regulation of natural killer cell chemotaxis	0	4	CCL12|CXCL14|CCL5|CCL4
32613	0.000574	0.00432	4	interleukin-10 production	0	4	F2RL1|G6PDX|TLR2|PRKCD
45354	0.000574	0.00432	4	regulation of interferon-alpha biosynthetic process	0	4	TLR3|TLR7|TLR8|TLR9
70943	0.00158	0.0104	4	neutrophil mediated killing of symbiont cell	0	4	ELANE|TREM1|TREM3|CTSG
70942	0.00158	0.0104	4	neutrophil mediated cytotoxicity	0	4	ELANE|TREM1|TREM3|CTSG
33029	0.00158	0.0104	4	regulation of neutrophil apoptotic process	0	4	CD44|ANXA1|CXCR2|HCAR2
2238	0.00158	0.0104	4	response to molecule of fungal origin	0	4	MYD88|TLR2|CLEC7A|BTK
33034	0.00337	0.0202	4	positive regulation of myeloid cell apoptotic process	0	4	CDKN2A|CD44|ANXA1|HCAR2
2283	0.00337	0.0202	4	neutrophil activation involved in immune response	0	4	FCER1G|MYO1F|ANXA3|TYROBP
2925	0.00337	0.0202	4	positive regulation of humoral immune response mediated by circulating immunoglobulin	0	4	PTPRC|NOD2|TNF|HPX
60558	0.00337	0.0202	4	regulation of calcidiol 1-monooxygenase activity	0	4	VDR|TNF|IFNG|IL1B
70391	0.00617	0.0328	4	response to lipoteichoic acid	0	4	TLR2|TLR4|LBP|CD14
71223	0.00617	0.0328	4	cellular response to lipoteichoic acid	0	4	TLR2|TLR4|LBP|CD14
1798	0.00617	0.0328	4	positive regulation of type IIa hypersensitivity	0	4	C3|FCER1G|FCGR1|FCGR3
1796	0.00617	0.0328	4	regulation of type IIa hypersensitivity	0	4	C3|FCER1G|FCGR1|FCGR3
2281	0.00617	0.0328	4	macrophage activation involved in immune response	0	4	SBNO2|TLR3|LBP|TYROBP
2894	0.00617	0.0328	4	positive regulation of type II hypersensitivity	0	4	C3|FCER1G|FCGR1|FCGR3
2892	0.00617	0.0328	4	regulation of type II hypersensitivity	0	4	C3|FCER1G|FCGR1|FCGR3
34340	0.00617	0.0328	4	response to type I interferon	0	4	ISG15|IFITM3|STAT1|MX2
2000109	0.00617	0.0328	4	regulation of macrophage apoptotic process	0	4	NOD2|CDKN2A|CCR5|CCL5
60907	0.00617	0.0328	4	positive regulation of macrophage cytokine production	0	4	TLR2|TLR4|GPRC5B|CD74
90331	0.00617	0.0328	4	negative regulation of platelet aggregation	0	4	ADRB2|UBASH3B|PRKCD|ALOX12
48245	0.00617	0.0328	4	eosinophil chemotaxis	0	4	CCL11|CCL24|CCL2|CCL5
32667	0.00617	0.0328	4	regulation of interleukin-23 production	0	4	MYD88|IFNG|TLR4|IL17RA
45410	0.00617	0.0328	4	positive regulation of interleukin-6 biosynthetic process	0	4	TLR1|IFNG|IL1B|TLR4
31649	0.00617	0.0328	4	heat generation	0	4	ADRB2|IL1RN|IL1B|IL1A
72677	0.0102	0.0492	4	eosinophil migration	0	4	CCL11|CCL24|CCL2|CCL5
2664	0.0102	0.0492	4	regulation of T cell tolerance induction	0	4	CBLB|CD86|H2-M3|IDO1
2645	0.0102	0.0492	4	positive regulation of tolerance induction	0	4	IRAK3|CBLB|H2-M3|IDO1
60556	0.0102	0.0492	4	regulation of vitamin D biosynthetic process	0	4	VDR|TNF|IFNG|IL1B
90196	0.0102	0.0492	4	regulation of chemokine secretion	0	4	IL4RA|F2RL1|PYCARD|CSF1R
19482	0.00118	0.00804	3	beta-alanine metabolic process	3	0	ALDH6A1|UPB1|DPYS
6069	0.00118	0.00804	3	ethanol oxidation	3	0	ADH1|ADH4|ADH5
6068	0.00118	0.00804	3	ethanol catabolic process	3	0	ADH1|ADH4|ADH5
6067	0.00118	0.00804	3	ethanol metabolic process	3	0	ADH1|ADH4|ADH5
1903750	0.00118	0.00804	3	regulation of intrinsic apoptotic signaling pathway in response to hydrogen peroxide	3	0	HSPH1|PINK1|PARK7
1903751	0.00118	0.00804	3	negative regulation of intrinsic apoptotic signaling pathway in response to hydrogen peroxide	3	0	HSPH1|PINK1|PARK7
19853	0.00436	0.0246	3	L-ascorbic acid biosynthetic process	3	0	RGN|GSTO1|GULO
18916	0.00436	0.0246	3	nitrobenzene metabolic process	3	0	GSTM2|GSTM4|GSTM7
34626	0.00436	0.0246	3	fatty acid elongation, polyunsaturated fatty acid	3	0	ELOVL5|ELOVL3|ELOVL2
6083	0.00436	0.0246	3	acetate metabolic process	3	0	ASPA|ALDH5A1|ACSS2
97052	0.00436	0.0246	3	L-kynurenine metabolic process	3	0	AADAT|GOT2|CCBL2
46292	0.00436	0.0246	3	formaldehyde metabolic process	3	0	ESD|ADH5|ALDH3A2
52805	0.01	0.0492	3	imidazole-containing compound catabolic process	3	0	AMDHD1|HAL|UROC1
35999	0.01	0.0492	3	tetrahydrofolate interconversion	3	0	MTHFD1|DMGDH|SARDH
19368	0.01	0.0492	3	fatty acid elongation, unsaturated fatty acid	3	0	ELOVL5|ELOVL3|ELOVL2
6548	0.01	0.0492	3	histidine catabolic process	3	0	AMDHD1|HAL|UROC1
1903377	0.01	0.0492	3	negative regulation of oxidative stress-induced neuron intrinsic apoptotic signaling pathway	3	0	PINK1|PARK2|PARK7
1901033	0.01	0.0492	3	positive regulation of response to reactive oxygen species	3	0	ENDOG|RGN|PARK7
15722	0.01	0.0492	3	canalicular bile acid transport	3	0	AQP8|ABCB11|ABCC3
51490	0.00118	0.00804	3	negative regulation of filopodium assembly	0	3	CPB2|PRKCD|CAPZB
1805	0.00118	0.00804	3	positive regulation of type III hypersensitivity	0	3	FCER1G|FCGR1|FCGR3
1803	0.00118	0.00804	3	regulation of type III hypersensitivity	0	3	FCER1G|FCGR1|FCGR3
33031	0.00118	0.00804	3	positive regulation of neutrophil apoptotic process	0	3	CD44|ANXA1|HCAR2
72672	0.00118	0.00804	3	neutrophil extravasation	0	3	TREM1|AMICA1|TREM3
2431	0.00118	0.00804	3	Fc receptor mediated stimulatory signaling pathway	0	3	LYN|MYO1G|FCER1G
2767	0.00118	0.00804	3	immune response-inhibiting cell surface receptor signaling pathway	0	3	SH2D1B1|LYN|H2-M3
34136	0.00118	0.00804	3	negative regulation of toll-like receptor 2 signaling pathway	0	3	NOD2|LYN|IRG1
60559	0.00118	0.00804	3	positive regulation of calcidiol 1-monooxygenase activity	0	3	TNF|IFNG|IL1B
60557	0.00118	0.00804	3	positive regulation of vitamin D biosynthetic process	0	3	TNF|IFNG|IL1B
97029	0.00118	0.00804	3	mature conventional dendritic cell differentiation	0	3	CCR7|PRTN3|F2RL1
32615	0.00118	0.00804	3	interleukin-12 production	0	3	CCR7|G6PDX|PRKCD
32741	0.00118	0.00804	3	positive regulation of interleukin-18 production	0	3	TNF|TLR2|TLR9
46136	0.00118	0.00804	3	positive regulation of vitamin metabolic process	0	3	TNF|IFNG|IL1B
2484	0.00436	0.0246	3	antigen processing and presentation of endogenous peptide antigen via MHC class I via ER pathway	0	3	H2-K1|TAP2|H2-D1
2485	0.00436	0.0246	3	antigen processing and presentation of endogenous peptide antigen via MHC class I via ER pathway, TAP-dependent	0	3	H2-K1|TAP2|H2-D1
2408	0.00436	0.0246	3	myeloid dendritic cell chemotaxis	0	3	CCR7|CCL19|RETNLG
33629	0.00436	0.0246	3	negative regulation of cell adhesion mediated by integrin	0	3	CYP1B1|ACER2|SERPINE1
34138	0.00436	0.0246	3	toll-like receptor 3 signaling pathway	0	3	UNC93B1|TLR3|TNIP2
34162	0.00436	0.0246	3	toll-like receptor 9 signaling pathway	0	3	UNC93B1|TNIP2|TLR9
2000110	0.00436	0.0246	3	negative regulation of macrophage apoptotic process	0	3	NOD2|CCR5|CCL5
2000503	0.00436	0.0246	3	positive regulation of natural killer cell chemotaxis	0	3	CXCL14|CCL5|CCL4
6858	0.00436	0.0246	3	extracellular transport	0	3	SLC1A5|TAP2|TAP1
2001198	0.00436	0.0246	3	regulation of dendritic cell differentiation	0	3	H2-M3|TMEM176B|TMEM176A
2001199	0.00436	0.0246	3	negative regulation of dendritic cell differentiation	0	3	H2-M3|TMEM176B|TMEM176A
1902566	0.00436	0.0246	3	regulation of eosinophil activation	0	3	CD300A|F2RL1|CCR2
46633	0.00436	0.0246	3	alpha-beta T cell proliferation	0	3	DOCK2|ELF4|FCGR4
22	0.01	0.0492	3	mitotic spindle elongation	0	3	KIF23|KIF4|AURKB
51256	0.01	0.0492	3	mitotic spindle midzone assembly	0	3	KIF23|KIF4|AURKB
1660	0.01	0.0492	3	fever generation	0	3	IL1RN|IL1B|IL1A
70944	0.01	0.0492	3	neutrophil mediated killing of bacterium	0	3	TREM1|TREM3|CTSG
1767	0.01	0.0492	3	establishment of lymphocyte polarity	0	3	DOCK2|CCR7|CCL19
1768	0.01	0.0492	3	establishment of T cell polarity	0	3	DOCK2|CCR7|CCL19
50859	0.01	0.0492	3	negative regulation of B cell receptor signaling pathway	0	3	LPXN|CD300A|FCRL5
2906	0.01	0.0492	3	negative regulation of mature B cell apoptotic process	0	3	CD44|ADA|CD74
2905	0.01	0.0492	3	regulation of mature B cell apoptotic process	0	3	CD44|ADA|CD74
34242	0.01	0.0492	3	negative regulation of syncytium formation by plasma membrane fusion	0	3	NFE2|STAT1|CXCL10
2000416	0.01	0.0492	3	regulation of eosinophil migration	0	3	CCL24|CD300A|ADAM8
10757	0.01	0.0492	3	negative regulation of plasminogen activation	0	3	SERPINE1|THBS1|CPB2
90383	0.01	0.0492	3	phagosome acidification	0	3	SLAMF8|RAB39|RAB7
90385	0.01	0.0492	3	phagosome-lysosome fusion	0	3	5430435G22RIK|RAB39|RAB7
32747	0.01	0.0492	3	positive regulation of interleukin-23 production	0	3	MYD88|IFNG|IL17RA
