# Supplementary material for: Transcriptomic analysis of mouse liver reveals a potential hepato-enteric pathogenic mechanism in acute Toxoplasma gondii infection
Source: Parasit Vectors. 2016 Aug 3;9:427. doi: 10.1186/s13071-016-1716-x (PMC4973073; doi:10.1186/s13071-016-1716-x)
Supplement: Additional file 3: Table S3. — Differentially expressed molecular functions. (XLSX 37 kb) [file 13071_2016_1716_MOESM3_ESM.xlsx]

## Sheet: molecular functions
GO-ID	p-value	corr p-value	Gene number	Description	Down regulation gene number	Up regulation gene number	Genes in test set
16491	2.23e-77	3.11e-74	264	oxidoreductase activity	231	33	CYP2D10|SC5D|EHHADH|PTGS1|LDHD|HIBADH|BBOX1|CYP7A1|WWOX|CYP3A16|PCBD2|SUCLG2|PCBD1|CYP3A11|GSTT1|CYP26A1|GSTT2|CYP2E1|CYP1A2|DHDH|OGFOD2|NNT|HSD11B1|CYP2D26|PRODH|MDH1|HSD17B11|HSD17B10|ACADSB|CYP1B1|CYP3A25|TXN2|CYP2B9|IFI30|GPD1L|IDH2|COX6B1|IDH1|ALDH4A1|HIP1|SCD1|GCDH|CYP2D40|CYP46A1|PYROXD2|AKR1E1|MAOB|FDXR|HGD|FAM213B|CRYZ|CYP7B1|DHFR|PRODH2|CYP8B1|ACAD11|ACAD10|BCO2|TM7SF2|CYP2J5|ASPDH|STEA…
98772	3.46e-07	1.08e-05	165	molecular function regulator	54	111	A2M|ATP1B3|PPP2R5A|RASGEF1B|TNFSF14|RGL1|IQGAP1|NLRC4|APOA2|CDKN2A|PPP1R1B|APOE|SERPINE1|RGN|RAPGEF5|IBTK|NGP|SOCS3|MADD|NCF4|SOCS1|STIM2|PSD4|SERPING1|FARP1|SERPINF1|CST7|WFDC1|LRRK2|FXYD1|SERPINA10|SERPINA12|AGFG2|FN3K|FXYD5|CCL5|GCLM|TIMP3|MYO9A|STFA2|TIMP1|ADAP1|GPD1L|GCKR|TAGAP|DOCK2|PPP1R3B|SERPINA1A|HEXIM1|RAP1GAP2|ANGPTL3|TBC1D30|FGD3|FN1|ARHGDIB|VAV3|IL1RN|DOCK9|NCKAP1L|SERPINA1E|PRPSAP1…
48037	3.55e-40	1.98e-37	111	cofactor binding	93	18	LDHD|AGXT|HIBADH|GOT2|KDM1B|ATAT1|MIOX|HADH|HMGCL|AADAT|PDXK|SPTLC2|SUCLG1|QDPR|NNT|MARC1|MARC2|AKR1B10|HSD11B1|ABAT|GULO|PRODH|MDH1|XDH|ME1|HSD17B10|HACL1|ACADSB|AHCY|ME2|PAH|ACAT2|CCBL2|GPD1L|IVD|ALB|CSAD|IDH2|SRR|IDH1|HIP1|GCDH|MAOB|FDXR|CRYZ|DHFR|NDUFV1|ALDH2|ACAD11|ACAD10|ACOX2|ETNPPL|CYB5R3|ASPDH|D2HGDH|G6PDX|NDUFS7|CRYL1|ALAS1|CREG1|VKORC1|NOS3|SRD5A1|CAT|ACAD8|NOS2|ACAD9|DHTKD1|SARDH|NDUF…
50662	5.68e-29	1.98e-26	79	coenzyme binding	68	11	CYB5R3|ACOX2|ASPDH|D2HGDH|G6PDX|LDHD|HIBADH|KDM1B|CRYL1|ATAT1|CREG1|MIOX|SRD5A1|NOS3|ACAD8|CAT|NOS2|HADH|DHTKD1|ACAD9|SARDH|NDUFS2|HMGCL|SUOX|AIFM3|ALDH5A1|ACADS|QDPR|ACADVL|NNT|MARC1|MARC2|AKR1B10|HAO2|HSD11B1|TXNRD2|GULO|ALDH9A1|MDH1|PRODH|ME1|XDH|HACL1|HSD17B10|ACADSB|SORD|ME2|AHCY|HSD3B5|ACAT2|GCH1|GPD1L|FMO5|IVD|ADH1|FMO1|ADH4|FMO2|FMO3|FASN|IDH2|DMGDH|IDH1|BDH2|ETFA|SOAT1|GCDH|MAOB|FDXR|CRY…
19901	0.000606	0.00706	79	protein kinase binding	26	53	ACVRL1|BCAR1|PDE3B|PINK1|IQGAP1|TMEM173|NOD2|PLCB4|CDKN2A|CD44|MLKL|MSN|NOS2|PAK1|TNIP2|TOP2A|MAP2K6|AKT3|GHR|IBTK|EGFR|SGK1|BCL2L14|ADAM10|SOCS1|MLXIPL|RAD9A|IRS1|PRKCD|WAS|FLNA|PRKCB|TRAP1|CCND1|KSR2|CCR5|PEBP1|NEK6|GSTP1|MVP|MAVS|PARD3|FGR|VIM|MAPKAPK3|ITGB2|STIP1|CDH2|SOX9|GPRC5B|TPCN2|IL12RB2|UGT1A9|MAP3K1|MARVELD3|ADRA2A|TPRKB|TRAF4|SREBF1|PTPRC|PLEK|MAP2K3|HCLS1|GALT|CENPE|PARK2|CENPJ|STAT…
4857	1.61e-08	6.49e-07	70	enzyme inhibitor activity	20	50	A2M|PZP|SERPINA3F|TNFSF14|SERPINA3C|SERPINA3A|APOA2|NLRC4|CDKN2A|SERPINA7|DYNLL1|ITPRIP|SERPINA6|PPP1R1B|SERPINA5|SERPINE1|ITIH4|SPIC|ITIH3|RHOH|IBTK|NGP|SOCS3|SOCS1|SERPING1|UGT1A1|SERPINA3K|SERPINA3N|SERPINA3M|SERPINF1|SERPINA3G|CST7|PRDX6|SERPINA3I|PEBP1|WFDC1|SLPI|LRRK2|SERPINA10|C3|SERPINA12|TIMP3|CTLA2B|STFA2|TIMP1|NAIP6|UGT1A9|GCKR|HEXIM1|SERPINA1A|NAIP5|SERPINC1|NAIP1|ANGPTL3|GCHFR|TMBIM6…
16705	2.82e-17	3.57e-15	67	oxidoreductase activity, acting on paired donors, with incorporation or reduction of molecular oxygen	59	8	CYP2J5|CYP2D10|SC5D|CYP2C69|CYP2C68|PTGS1|BBOX1|KDM1B|HMOX1|CYP7A1|NOS3|NOS2|AR|CYP2C55|CYP2C54|CYP3A16|PCBD2|PCBD1|CYP3A11|CYP2C29|CYP26A1|CYP2B13|CYP1A2|CYP2E1|CYP2C50|OGFOD2|CYP27A1|CYP2A5|CYP2D26|CYP3A59|JMJD1C|CYP3A57|CYP2A4|CYP1B1|CYP3A25|CYP2C44|CYP2F2|CYP2B9|CYP2C40|EGLN1|PAH|CYP2A12|FMO5|FMO1|FMO2|FMO3|SCD1|CYP2C70|CYP2G1|ALKBH7|CYP2C37|TBXAS1|CYP2D40|CYP46A1|FADS1|FADS2|CYP4F14|CYP4V3|C…
16614	7.32e-24	1.86e-21	65	oxidoreductase activity, acting on CH-OH group of donors	56	9	D2HGDH|EHHADH|G6PDX|LDHD|AKR1C12|HIBADH|AKR1C14|AKR1C13|RDH9|RDH7|CRYL1|AKR1C6|MIOX|VKORC1|AKR7A5|HADH|IMPDH1|WWOX|AR|RDH1|DHDH|DHRS7|DHRS1|DHRS3|DHRS4|AKR1B10|HAO2|HSD11B1|H2-KE6|GULO|MDH1|HSD3B2|HSD17B11|XDH|ME1|HSD3B3|HSD17B10|HSD3B1|SORD|ME2|HSD17B2|HSD3B5|ADH5|ALDH3A2|GPD1L|CBR1|ADH1|ADH4|FASN|IDH2|HSD17B6|IDH1|BDH2|BDH1|HIP1|AKR1E1|IDH3B|FAM213B|AKR1C20|RDH12|RDH10|L2HGDH|AOX3|RDH16|DCXR
20037	3.74e-27	1.16e-24	65	heme binding	53	12	CYP2J5|CYP2D10|CYP2C69|CYP2C68|PTGS1|CYC1|HMOX1|PGRMC1|CYP7A1|NOS3|CAT|NOS2|ADGB|SUOX|CYP2C55|AR|CYP2C54|CYP3A16|CYP3A11|CYP2C29|CYP26A1|CYP2B13|CYB5B|CYP1A2|CYP2E1|CYP2C50|CYP27A1|CYP2A5|CYP2D26|CYP2A4|CYP1B1|CYP3A25|CYP2C44|CYP2F2|CYP2B9|CYP2C40|CYP2A12|NR1D1|CYP2C70|CYP2G1|CYP2C37|TBXAS1|CYP2D40|CYP46A1|IDO2|CYP4F14|CYP4V3|IDO1|CYB5|ABCB6|CYP4A10|CYP7B1|CYP2A22|CYBA|CYBB|HPX|SDHC|HEBP1|CYP4F15…
46906	1.96e-25	5.48e-23	65	tetrapyrrole binding	53	12	CYP2J5|CYP2D10|CYP2C69|CYP2C68|PTGS1|CYC1|HMOX1|PGRMC1|CYP7A1|NOS3|CAT|NOS2|ADGB|SUOX|CYP2C55|AR|CYP2C54|CYP3A16|CYP3A11|CYP2C29|CYP26A1|CYP2B13|CYB5B|CYP1A2|CYP2E1|CYP2C50|CYP27A1|CYP2A5|CYP2D26|CYP2A4|CYP1B1|CYP3A25|CYP2C44|CYP2F2|CYP2B9|CYP2C40|CYP2A12|NR1D1|CYP2C70|CYP2G1|CYP2C37|TBXAS1|CYP2D40|CYP46A1|IDO2|CYP4F14|CYP4V3|IDO1|CYB5|ABCB6|CYP4A10|CYP7B1|CYP2A22|CYBA|CYBB|HPX|SDHC|HEBP1|CYP4F15…
16829	2.13e-16	2.12e-14	61	lyase activity	48	13	ETNPPL|ADCY4|ADCY1|ALAD|EHHADH|ECHDC1|CAR5A|CAR5B|CLYBL|AUH|FAHD1|TOR3A|GUCY1A2|DERA|HMGCL|DDC|PCBD2|CAR13|GM5506|ACO1|PCBD1|CAR14|BST1|HAL|CD38|UMPS|CTH|DDT|CAR8|UROC1|CAR4|UROD|ALDOA|ME1|HACL1|ME2|ALDOC|PTPLAD2|ECHS1|CCBL2|L3HYPDH|CSAD|FASN|SRR|GLO1|AMD1|PTS|IRG1|NTHL1|CAR3|ENO1|SHMT1|SHMT2|HOGA1|SDSL|NPR2|MACROD1|PARK7|SIRT3|MLYCD|CBS
16616	1.09e-21	2.16e-19	58	oxidoreductase activity, acting on the CH-OH group of donors, NAD or NADP as acceptor	50	8	D2HGDH|EHHADH|G6PDX|LDHD|AKR1C12|HIBADH|AKR1C14|AKR1C13|RDH9|RDH7|CRYL1|AKR1C6|MIOX|AKR7A5|HADH|IMPDH1|WWOX|AR|RDH1|DHDH|DHRS3|DHRS4|AKR1B10|HSD11B1|H2-KE6|GULO|MDH1|XDH|HSD17B11|ME1|HSD3B2|HSD17B10|HSD3B3|ME2|SORD|HSD3B1|HSD17B2|HSD3B5|ADH5|GPD1L|CBR1|ADH1|ADH4|FASN|IDH2|HSD17B6|IDH1|BDH2|BDH1|AKR1E1|IDH3B|FAM213B|AKR1C20|RDH12|RDH10|AOX3|RDH16|DCXR
5506	1.96e-18	2.73e-16	58	iron ion binding	45	13	CYP2J5|CYP2D10|SC5D|HP|BBOX1|CISD1|CYP7A1|MIOX|LTF|NOS3|NOS2|NT5E|ADGB|CYP2C55|AR|CYP2C54|CYP3A16|CYP3A11|CYP2C29|CYP26A1|CYP2E1|CYP1A2|CYP2C50|NFU1|OGFOD2|CYP27A1|CYP2D26|UROD|ALOX12|XDH|CYP1B1|CYP3A25|CYP2F2|FDX1|CYP2B9|ETHE1|CYP2C40|PAH|EGLN1|FTH1|SLC11A2|CYP2A12|HAAO|CYP2C70|CYP2C37|TBXAS1|CYP46A1|CYP4F14|CYP4V3|CYP4A10|LCN2|CYP7B1|AOX3|AGMO|CYP4A14|CYP8B1|CYP2C38|CYP2C39
3779	0.00216	0.0204	57	actin binding	12	45	MYO7B|AIF1|TNNC1|WASF2|VILL|CXCR4|ANG|PLS1|SNTB2|NOS3|NOS2|MSN|SPN|EGFR|FMNL2|ENC1|WAS|FLNA|ARPC1B|CCR5|TMSB4X|LRRK2|LCP1|PARVB|SNTG2|MYO5A|SHROOM3|FXYD5|MYO9A|CAPZB|TPM3|CORO2A|EZR|PSTPIP1|WIPF1|PPP1R42|SCNN1A|HIP1|MICALL2|PPP1R18|HCLS1|MYO1G|MSRB1|MYO1F|EVL|PARK2|HOMER2|MSRB2|EPB4.1L3|CORO1A|DBP|CAPG|MYO16|KPTN|DIAP3|CPB2|MYH10
4497	1.69e-18	2.61e-16	55	monooxygenase activity	50	5	CYP2J5|CYP2D10|CYP2C69|CYP2C68|CYP7A1|NOS3|NOS2|CYP3A44|CYP2C55|AR|CYP2C54|CYP3A16|PCBD2|PCBD1|CYP3A11|CYP2C29|CYP26A1|CYP2B13|CYP1A2|CYP2E1|CYP2C50|CYP27A1|CYP2A5|CYP2D26|CYP3A59|CYP3A57|CYP2A4|CYP1B1|CYP3A25|CYP2C44|CYP2F2|CYP2B9|CYP2C40|PAH|CYP2A12|FMO5|FMO1|FMO2|FMO3|CYP2C70|CYP2G1|CYP2C37|TBXAS1|CYP2D40|CYP46A1|CYP4F14|CYP4V3|CYP4A10|CYP7B1|CYP2A22|AGMO|CYP4A14|CYP8B1|CYP2C38|CYP2C39
19001	0.00364	0.0301	55	guanyl nucleotide binding	15	40	SEPT5|GNA14|GNA15|SEPT3|ATL1|ARL11|TMEM173|MTG1|ARL15|RASL10B|RHOC|TUBG1|ARL5C|MX1|SAR1B|HCAR2|MX2|TUBB3|RHOH|GBP5|SUCLG2|SUCLG1|GNAS|LRRK2|GBP3|RASD1|GBP2|5430435G22RIK|TUFM|FKBP4|GBP2B|GCH1|RAB7|ANXA6|RAB44|RAC2|TGM2|IIGP1|EHD4|GNAT1|IRGM1|GIMAP4|RAB8B|NIN|AK3|SAMHD1|NPR2|PDE6H|SEPT11|MMAA|ACSM1|TUBA8|GSPT2|TGTP1|RAB39
32561	0.00543	0.0407	54	guanyl ribonucleotide binding	15	39	SEPT5|GNA14|GNA15|SEPT3|ATL1|ARL11|TMEM173|MTG1|ARL15|RASL10B|RHOC|TUBG1|ARL5C|MX1|SAR1B|HCAR2|MX2|TUBB3|RHOH|GBP5|SUCLG2|SUCLG1|GNAS|LRRK2|GBP3|RASD1|GBP2|5430435G22RIK|TUFM|FKBP4|GBP2B|GCH1|RAB7|ANXA6|RAB44|RAC2|TGM2|IIGP1|EHD4|GNAT1|IRGM1|GIMAP4|RAB8B|NIN|AK3|NPR2|PDE6H|SEPT11|MMAA|ACSM1|TUBA8|GSPT2|TGTP1|RAB39
5126	1.76e-06	4.76e-05	54	cytokine receptor binding	6	48	TGFB3|TNFSF14|CXCL11|CXCL12|C1QC|IL10|TLR9|CXCL10|CCRL2|MYD88|CLCF1|IL1RAP|IFNG|IL1B|LTB|IL1A|EBI3|LYN|IL27|LIFR|OSM|INHBB|NUCB2|CXCL1|TRAF1|CCL3|TNF|CCL2|CXCL2|CXCL9|CCL8|ITGB3|CCL5|CCL4|CCL7|CCL6|CCL24|CCL22|LRG1|TFF2|PYCARD|TRAF4|NES|IL1RN|CCL19|STAT1|STAT3|CCL17|CCL11|CCL12|TNFSF10|CXCL14|CXCL13|CXCL16
1664	4.64e-07	1.42e-05	53	G-protein coupled receptor binding	16	37	GNA14|GNA15|CXCL11|CXCL12|CXCL10|CCRL2|S1PR1|SAA2|SAA1|PPP1R1B|GHR|ESR1|ARRDC3|FLNA|ADRB2|GNAS|CXCL1|CCL3|CCL2|C3|CXCL2|CXCL9|CCL8|HSPA1A|CCL5|CCL4|CCL7|CCL6|CCL24|CCL22|P2RY2|ADRA2A|TFF2|DNAJA1|GNAT1|NES|PHB|ATP1A3|CCL19|PARK2|STAT1|HOMER2|FCGR1|STAT3|CCL17|CCL11|RLF|CCL12|RNF43|CXCL14|CXCL13|CXCL16|ARAP1
31406	1.89e-10	9.96e-09	52	carboxylic acid binding	39	13	ACOX2|S100A8|S100A9|AGXT|GOT2|STARD5|SERPINA5|HRSP12|NOS3|NOS2|DDAH1|SARDH|HMGCL|DDC|ALDH5A1|OTC|CYP26A1|UGT1A1|OGFOD2|PTGDS|PRODH|SIGLECE|ASS1|ADH5|DPYS|PAH|EGLN1|MTHFS|VDR|UGT1A9|ALB|RASGRP1|ALOX5AP|FMO3|SRR|DMGDH|SCARB1|GNMT|THBS1|GCHFR|SHMT1|SHMT2|CYP4F14|IDO1|DHFR|PYGL|CD300A|ANXA13|FABP1|FABP2|CYP4A14|SLC46A1
43177	2.32e-10	1.2e-08	52	organic acid binding	39	13	ACOX2|S100A8|S100A9|AGXT|GOT2|STARD5|SERPINA5|HRSP12|NOS3|NOS2|DDAH1|SARDH|HMGCL|DDC|ALDH5A1|OTC|CYP26A1|UGT1A1|OGFOD2|PTGDS|PRODH|SIGLECE|ASS1|ADH5|DPYS|PAH|EGLN1|MTHFS|VDR|UGT1A9|ALB|RASGRP1|ALOX5AP|FMO3|SRR|DMGDH|SCARB1|GNMT|THBS1|GCHFR|SHMT1|SHMT2|CYP4F14|IDO1|DHFR|PYGL|CD300A|ANXA13|FABP1|FABP2|CYP4A14|SLC46A1
5525	0.00421	0.0342	52	GTP binding	15	37	SEPT5|GNA14|GNA15|SEPT3|ATL1|ARL11|MTG1|ARL15|RASL10B|RHOC|TUBG1|ARL5C|MX1|SAR1B|HCAR2|MX2|TUBB3|RHOH|GBP5|SUCLG2|SUCLG1|GNAS|LRRK2|GBP3|RASD1|GBP2|5430435G22RIK|TUFM|FKBP4|GBP2B|GCH1|RAB7|ANXA6|RAB44|RAC2|TGM2|IIGP1|EHD4|GNAT1|IRGM1|GIMAP4|RAB8B|NIN|AK3|NPR2|SEPT11|MMAA|ACSM1|TUBA8|GSPT2|TGTP1|RAB39
61134	1.3e-07	4.35e-06	50	peptidase regulator activity	9	41	A2M|PZP|TNFSF14|SERPINA3F|SERPINA3C|SERPINA3A|NLRC4|SERPINA7|SERPINA6|SERPINA5|SERPINE1|ITIH4|SPIC|ITIH3|NGP|SERPING1|SERPINA3K|SERPINA3N|TNFRSF10B|SERPINA3M|SERPINF1|PRDX6|CST7|SERPINA3G|SERPINA3I|PEBP1|SLPI|WFDC1|SERPINA10|C3|SERPINA12|TIMP3|CTLA2B|STFA2|TIMP1|NAIP6|SERPINA1A|NAIP5|SERPINC1|PYCARD|NAIP1|FN1|FETUB|SERPINA1E|BIRC3|RPS6KA3|BCL2A1D|BC048546|SERPINB6B|SERPIND1
4866	3.47e-09	1.67e-07	47	endopeptidase inhibitor activity	9	38	A2M|SERPINA10|PZP|SERPINA12|C3|SERPINA3F|TNFSF14|SERPINA3C|SERPINA3A|TIMP3|CTLA2B|STFA2|TIMP1|NAIP6|NLRC4|SERPINA7|SERPINA1A|SERPINA6|SERPINA5|NAIP5|SERPINE1|ITIH4|SERPINC1|NAIP1|ITIH3|SPIC|NGP|FETUB|SERPINA1E|SERPING1|BIRC3|SERPINA3K|SERPINA3N|RPS6KA3|BCL2A1D|BC048546|SERPINA3M|SERPINF1|SERPINA3G|CST7|SERPINB6B|PRDX6|SERPINA3I|PEBP1|WFDC1|SLPI|SERPIND1
61135	1.08e-08	4.64e-07	47	endopeptidase regulator activity	9	38	A2M|SERPINA10|PZP|SERPINA12|C3|SERPINA3F|TNFSF14|SERPINA3C|SERPINA3A|TIMP3|CTLA2B|STFA2|TIMP1|NAIP6|NLRC4|SERPINA7|SERPINA1A|SERPINA6|SERPINA5|NAIP5|SERPINE1|ITIH4|SERPINC1|NAIP1|ITIH3|SPIC|NGP|FETUB|SERPINA1E|SERPING1|BIRC3|SERPINA3K|SERPINA3N|RPS6KA3|BCL2A1D|BC048546|SERPINA3M|SERPINF1|SERPINA3G|CST7|SERPINB6B|PRDX6|SERPINA3I|PEBP1|WFDC1|SLPI|SERPIND1
30414	1.87e-08	7.33e-07	47	peptidase inhibitor activity	9	38	A2M|SERPINA10|PZP|SERPINA12|C3|SERPINA3F|TNFSF14|SERPINA3C|SERPINA3A|TIMP3|CTLA2B|STFA2|TIMP1|NAIP6|NLRC4|SERPINA7|SERPINA1A|SERPINA6|SERPINA5|NAIP5|SERPINE1|ITIH4|SERPINC1|NAIP1|ITIH3|SPIC|NGP|FETUB|SERPINA1E|SERPING1|BIRC3|SERPINA3K|SERPINA3N|RPS6KA3|BCL2A1D|BC048546|SERPINA3M|SERPINF1|SERPINA3G|CST7|SERPINB6B|PRDX6|SERPINA3I|PEBP1|WFDC1|SLPI|SERPIND1
8509	0.000199	0.00297	46	anion transmembrane transporter activity	31	15	FXYD1|SLC38A3|SLC22A18|CLCN2|SLC13A5|SLC16A11|SLC16A12|PML|ABCA1|SLC7A4|SLC26A1|SLC26A10|SLC7A5|SLC7A6|SFXN5|SERINC3|SLC1A5|SLCO1A4|SLC1A2|SLC23A1|SLCO1A1|SLC35B2|SLC22A4|SLC22A1|CLCA1|ABCB11|SLC22A7|SLC6A13|SLC10A6|SLC10A5|CLIC1|SLC10A1|VDAC1|SLCO1B2|SLC17A8|SLC25A13|SLC17A4|SLC7A1|SLC25A10|SLC37A1|SLC16A9|ABCC3|ABCC1|SLC13A3|PCYOX1|SLC15A4
5125	5.35e-06	0.000132	44	cytokine activity	3	41	CSF3|CXCL1|CCL3|CCL2|TNF|CXCL2|PGLYRP1|TGFB3|CXCL9|TNFSF14|CCL8|CXCL11|CCL5|CXCL12|CCL4|CCL7|IL10|TIMP1|CXCL10|CCL6|CCL24|CCL22|CLCF1|IFNG|IL1B|LTB|EBI3|IL1A|AR|IL27|IL1RN|CCL19|CCL17|INHBB|OSM|CCL11|CCL12|TNFSF10|CXCL14|CXCL13|CXCL16|GRN|CMTM8|CMTM7
16746	1.81e-05	0.000382	43	transferase activity, transferring acyl groups	34	9	CPT2|ACAT2|KEG1|ACAT3|ALAS1|AGPAT6|ATAT1|ELOVL5|LPCAT1|CERS2|NAA10|ELOVL2|FASN|TGM2|ELOVL6|ACAA1A|LIPT1|ACAA1B|SOAT1|ZDHHC2|NAT8|METTL8|ACAA2|CML1|CHAC2|SPTLC2|CHAC1|SUCLG1|MCAT|ACNAT1|LPCAT2|PNPLA3|GGT5|DBT|GLYAT|GM4952|HMGCS2|GGACT|DGAT2|ZDHHC13|NAA60|LIPC|CROT
5539	6.18e-08	2.21e-06	43	glycosaminoglycan binding	13	30	SERPINA10|CCL2|MAMDC2|TLR2|MMP7|PGLYRP1|CCL8|DCN|CCL5|APLP2|CCL7|CXCL10|WISP2|NOD2|CD44|CTGF|SAA1|APOE|ANG|CRISPLD2|IMPG2|SERPINC1|CFH|LTF|THBS1|PCSK6|GPNMB|FN1|CYR61|F11|PTPRC|TNXB|PTPRF|COL13A1|ELANE|LYVE1|CXCL13|CLEC3B|LIPG|MPO|SERPIND1|LIPC|CTSG
4896	1.86e-18	2.73e-16	42	cytokine receptor activity	5	37	IL1R2|IL1R1|IL22RA1|CSF2RB2|OSMR|CCR1|LEPR|IL4RA|IL21R|CXCR2|IL7R|IL17RA|CD74|IL17RB|IL12RB2|CCRL2|CXCR4|IL10RA|IL1RAP|CXCR6|CSF2RB|IL2RG|LEPROT|EBI3|IFNGR1|CSF2RA|IFNLR1|GHR|IL18R1|IL2RB|IL18RAP|IL2RA|CMKLR1|LIFR|ACKR4|CCR7|IL20RB|PRLR|CCR5|CCR2|IL3RA|GFRA2
50839	8.53e-08	2.94e-06	41	cell adhesion molecule binding	10	31	OLFM4|FERMT3|COL3A1|ITGB2|ITGB3|CD1D1|FXYD5|VCAM1|CD9|FGG|WISP2|EZR|CTGF|ITGB7|PVRL3|NDRG1|NOS3|MSN|NOS2|THBS1|ADAM8|ANGPTL3|CIB2|GPNMB|AMICA1|MLLT4|CYR61|FN1|EGFR|ICAM1|PTPRD|PTPRM|LYN|SELL|ITGA2|ITGA4|CDH13|DSG2|FBLN5|ITGA7|ADAM15
52689	1.33e-06	3.73e-05	40	carboxylic ester hydrolase activity	36	4	TG|ABHD6|ESD|ACOT1|ABHD3|NOTUM|ACOT4|ACOT3|ACOT9|SIAE|BCHE|CES1F|ACOT12|RGN|CES1G|CES3B|CES1D|CES1E|CES1B|CES1C|PNLIPRP1|ABHD15|CES3A|LYPLA1|MACROD1|PNPLA1|PNPLA3|PARK7|SIRT3|AADAC|PLA2G4A|PRDX6|FAAH|PON1|PLA2G7|CES2A|LIPG|CES2C|CES2E|LIPC
8395	3.57e-16	3.32e-14	35	steroid hydroxylase activity	34	1	CYP2J5|CYP2D10|CYP3A25|CYP2C44|CYP2F2|CYP2C69|CYP2C68|CYP2B9|CYP2C40|CYP2A12|CYP7A1|CYP3A44|CYP2C70|CYP2G1|CYP2C55|CYP2C37|CYP2C54|CYP3A16|CYP2D40|CYP3A11|CYP2C29|CYP2B13|CYP2E1|CYP2C50|CYP2A22|CYP7B1|CYP27A1|CYP2A5|CYP2D26|CYP3A59|CYP8B1|CYP2C38|CYP2C39|CYP3A57|CYP2A4
16747	0.000263	0.00368	35	transferase activity, transferring acyl groups other than amino-acyl groups	29	6	CPT2|ACAT2|KEG1|ACAT3|ALAS1|AGPAT6|ATAT1|ELOVL5|LPCAT1|CERS2|NAA10|ELOVL2|FASN|ELOVL6|ACAA1A|LIPT1|ACAA1B|SOAT1|ZDHHC2|NAT8|METTL8|ACAA2|CML1|SPTLC2|MCAT|ACNAT1|LPCAT2|PNPLA3|DBT|GLYAT|GM4952|DGAT2|ZDHHC13|NAA60|CROT
8514	1.4e-06	3.89e-05	35	organic anion transmembrane transporter activity	24	11	SLC38A3|SLC13A5|SLC22A18|SLC16A11|SLC16A12|SLC7A4|SLC26A1|SLC7A5|SLC7A6|SFXN5|SERINC3|SLCO1A4|SLC1A5|SLCO1A1|SLC23A1|SLC1A2|SLC35B2|SLC22A4|ABCB11|SLC22A7|SLC6A13|SLC10A6|SLC10A5|SLC10A1|SLCO1B2|SLC17A8|SLC25A13|SLC7A1|SLC25A10|SLC37A1|SLC16A9|ABCC3|ABCC1|SLC13A3|SLC15A4
16627	2.43e-12	1.65e-10	32	oxidoreductase activity, acting on the CH-CH group of donors	30	2	TM7SF2|ACOX2|ACADSB|HSD3B5|ADH5|AKR1C13|PECR|IVD|AKR1C6|FASN|BDH2|SRD5A1|ACAD8|ACAD9|ACAA1A|WWOX|GCDH|ACADS|DECR2|TECR|DHDH|SDHA|ACADVL|RDH12|SDHB|SDHC|SDHD|H2-KE6|ACAD11|AKR1D1|ACAD10|RETSAT
50660	1.59e-13	1.27e-11	32	flavin adenine dinucleotide binding	26	6	CYB5R3|XDH|ACOX2|ACADSB|D2HGDH|LDHD|KDM1B|FMO5|IVD|FMO1|FMO2|FMO3|DMGDH|NOS3|ACAD8|NOS2|ACAD9|SARDH|ETFA|GCDH|AIFM3|ACADS|MAOB|SDHA|ACADVL|CYBB|TXNRD2|AOX3|ACAD11|GULO|ACAD10|PRODH
8144	1.3e-06	3.69e-05	32	drug binding	23	9	PPARA|FKBP8|FKBP5|FKBP4|PDE3B|TLR7|TLR8|UGT1A9|CXCR4|ALB|ADH1|FASN|CHRNA4|ATP5O|TOP2A|CHRNA2|SULT2A5|SULT2A6|IL2RA|GSTA4|PDXK|SULT2A1|SULT2A3|SULT2A4|PDE4C|ADRB2|DHFR|PYGL|CHRNB2|FABP1|FKBP11|GSTP1
16712	3.2e-15	2.88e-13	31	oxidoreductase activity, acting on paired donors, with incorporation or reduction of molecular oxygen, reduced flavin or flavoprotein as one donor, and incorporation of one atom of oxygen	30	1	CYP2J5|CYP2D10|CYP3A25|CYP1B1|CYP2C44|CYP2F2|CYP2C69|CYP2C68|CYP2B9|CYP2C40|CYP2A12|CYP2C70|CYP2G1|AR|CYP2C55|CYP2C37|CYP2C54|CYP3A16|CYP2D40|CYP3A11|CYP2C29|CYP2B13|CYP1A2|CYP2E1|CYP2C50|CYP2A22|CYP2A5|CYP2D26|CYP2C38|CYP2C39|CYP2A4
4867	2.59e-06	6.81e-05	30	serine-type endopeptidase inhibitor activity	8	22	A2M|PZP|SERPINA10|SERPINA12|SERPINA3F|SERPINA3C|SERPINA3A|SERPINA7|SERPINA6|SERPINA1A|SERPINA5|SERPINE1|ITIH4|SERPINC1|ITIH3|SPIC|SERPING1|SERPINA1E|SERPINA3K|SERPINA3N|BC048546|SERPINA3M|SERPINF1|SERPINA3G|SERPINB6B|SERPINA3I|PEBP1|WFDC1|SLPI|SERPIND1
19955	8.15e-11	4.73e-09	30	cytokine binding	4	26	A2M|ACVRL1|IL22RA1|CCR1|TGFB3|CXCR2|CD74|TNFRSF11A|CXCR4|IL10RA|CXCR6|IL2RG|THBS1|IFNGR1|CSF2RA|CSF1R|SCO1|IL2RB|IL2RA|ELANE|IL1RN|LIFR|ACKR4|PARK7|NBL1|CCR7|IL18BP|IL20RB|CCR5|CCR2
16651	9.61e-11	5.36e-09	29	oxidoreductase activity, acting on NAD(P)H	25	4	CYB5R3|NDUFB7|NDUFB8|NDUFB9|NDUFAF1|NDUFS7|CBR1|AKR1C6|ADH4|MIOX|NDUFS8|NOS3|NOS2|NDUFS3|NQO1|NDUFS2|NOX4|NDUFA9|NDUFA7|NDUFA13|CYB5RL|CRYZ|NDUFA12|CYBB|DHRS4|NNT|NDUFV1|TXNRD2|DCXR
16835	3.35e-09	1.64e-07	29	carbon-oxygen lyase activity	24	5	ETNPPL|ALAD|EHHADH|PTPLAD2|ECHS1|CAR5A|CAR5B|AUH|L3HYPDH|TOR3A|FASN|PTS|IRG1|NTHL1|ENO1|CAR3|CAR13|PCBD2|CAR14|PCBD1|ACO1|GM5506|MACROD1|PARK7|SIRT3|CAR8|UROC1|CAR4|CBS
46943	2.46e-06	6.53e-05	29	carboxylic acid transmembrane transporter activity	20	9	SLC38A3|SLC13A5|SLC16A11|SLC16A12|SLC26A1|SLC7A4|SLC7A5|SFXN5|SLC7A6|SERINC3|SLCO1A4|SLC1A5|SLC23A1|SLC1A2|SLC22A4|ABCB11|SLC6A13|SLC10A6|SLC10A5|SLC10A1|SLCO1B2|SLC17A8|SLC25A13|SLC25A10|SLC16A9|SLC7A1|ABCC3|SLC13A3|SLC15A4
5342	3.66e-06	9.18e-05	29	organic acid transmembrane transporter activity	20	9	SLC38A3|SLC13A5|SLC16A11|SLC16A12|SLC26A1|SLC7A4|SLC7A5|SFXN5|SLC7A6|SERINC3|SLCO1A4|SLC1A5|SLC23A1|SLC1A2|SLC22A4|ABCB11|SLC6A13|SLC10A6|SLC10A5|SLC10A1|SLCO1B2|SLC17A8|SLC25A13|SLC25A10|SLC16A9|SLC7A1|ABCC3|SLC13A3|SLC15A4
8391	1.75e-14	1.52e-12	28	arachidonic acid monooxygenase activity	28	0	CYP2J5|CYP2D10|CYP2C44|CYP2F2|CYP2C69|CYP2C68|CYP2B9|CYP2C40|CYP2A12|CYP2C70|CYP2G1|CYP2C37|CYP2C55|CYP2C54|CYP2D40|CYP2C29|CYP4F14|CYP2B13|CYP2E1|CYP2C50|CYP4A10|CYP2A22|CYP2A5|CYP2D26|CYP4A14|CYP2C38|CYP2C39|CYP2A4
19825	1.27e-11	8.21e-10	28	oxygen binding	27	1	CYP2J5|CYP2D10|CYP2C44|CYP2F2|CYP2C69|CYP2C68|CYP2B9|CYP2C40|CYP2A12|HAAO|CYP2C70|CYP2G1|CYP2C37|CYP2C55|CYP2C54|CYP2D40|CYP2C29|CYP2B13|IDO1|CYP2E1|CYP2C50|CYP2A22|CYP2A5|CYP2D26|CYP2C38|CYP2C39|CBS|CYP2A4
16597	1.21e-06	3.51e-05	28	amino acid binding	22	6	ASS1|DPYS|PAH|AGXT|GOT2|MTHFS|RASGRP1|FMO3|SRR|DMGDH|NOS3|SCARB1|GNMT|NOS2|THBS1|SARDH|DDAH1|GCHFR|DDC|SHMT1|SHMT2|OTC|IDO1|DHFR|CD300A|ANXA13|SLC46A1|PRODH
16853	0.000694	0.00803	28	isomerase activity	20	8	HSD3B2|HSD3B3|FKBP8|HSD3B1|GNE|FKBP5|FKBP4|EHHADH|ITGB3|DSE|DCT|GALM|ISYNA1|MCEE|SRR|PDILT|GSTZ1|TOP2A|PBLD2|TBXAS1|PMM1|PBLD1|HYI|PGM2|EBPL|PTGDS|PGM1|FKBP11
3690	0.000205	0.00304	27	double-stranded DNA binding	8	19	ME2|FOSL2|FOXA2|ZBTB16|MCM10|PYDC3|FOS|DDX60|TEF|NTHL1|EGR1|KLF6|MNDAL|FOXA1|AI607873|TREX1|STAT1|JUNB|AIM2|USF2|PYHIN1|MNDA|NFIC|IFI203|IFI205|NFIB|IFI204
42379	2.4e-14	2.02e-12	27	chemokine receptor binding	3	24	CXCL1|CCL3|CCL2|CXCL2|CXCL9|CCL8|CCL5|CXCL11|CCL4|CXCL12|CCL7|CCL6|CXCL10|CCL24|CCRL2|CCL22|TFF2|NES|CCL19|STAT1|STAT3|CCL17|CCL11|CCL12|CXCL14|CXCL13|CXCL16
8392	4.49e-13	3.38e-11	26	arachidonic acid epoxygenase activity	26	0	CYP2J5|CYP2D10|CYP2C44|CYP2F2|CYP2C69|CYP2C68|CYP2B9|CYP2C40|CYP2A12|CYP2C70|CYP2G1|CYP2C37|CYP2C55|CYP2C54|CYP2D40|CYP2C29|CYP2B13|CYP2E1|CYP2C50|CYP4A10|CYP2A22|CYP2A5|CYP2D26|CYP2C38|CYP2C39|CYP2A4
16836	3.28e-10	1.63e-08	26	hydro-lyase activity	21	5	ALAD|EHHADH|PTPLAD2|ECHS1|CAR5A|CAR5B|AUH|L3HYPDH|TOR3A|FASN|IRG1|ENO1|CAR3|CAR13|PCBD2|CAR14|PCBD1|ACO1|GM5506|MACROD1|PARK7|SIRT3|CAR8|UROC1|CAR4|CBS
16209	1.39e-10	7.58e-09	26	antioxidant activity	19	7	S100A8|PTGS1|S100A9|PRDX4|GSTT1|HP|GSTT2|SOD1|PARK7|IYD|MGST3|GPX1|FAM213A|APOE|PRDX6|GSTK1|GPX3|TRP53INP1|MPO|TXNRD2|FABP1|CCS|GSTO1|CAT|NQO1|APOM
51287	1.48e-10	7.93e-09	25	NAD binding	24	1	CYB5R3|ME1|HSD17B10|SORD|ME2|AHCY|ALDH5A1|HSD3B5|QDPR|HIBADH|SIRT3|GPD1L|CRYL1|ADH1|NDUFV1|ADH4|IDH2|ALDH2|IDH1|AOX3|BDH2|HADH|NDUFS2|ALDH9A1|MDH1
30170	3.45e-11	2.09e-09	25	pyridoxal phosphate binding	20	5	ETNPPL|NFS1|CCBL2|AGXT|GOT2|ALAS1|ALB|CSAD|SRR|AADAT|DDC|SHMT1|SHMT2|PDXK|SPTLC2|SDSL|PROSC|CTH|MARC1|PYGL|MARC2|ABAT|GPT|OAT|CBS
5496	2.92e-06	7.53e-05	24	steroid binding	21	3	SOAT1|HSD17B10|AR|HSD3B5|ESR1|RORC|ACAT2|UGT1A1|ANXA6|GSTM1|VDR|UGT1A9|STARD5|APOA2|STARD4|SERPINA6|APOE|DBP|PYGL|PGRMC1|HSD11B1|FABP1|ATP5O|SULT1E1
16903	8.77e-11	4.99e-09	23	oxidoreductase activity, acting on the aldehyde or oxo group of donors	21	2	BCKDHA|XDH|ALDH6A1|AR|ALDH1L1|ALDH5A1|SUCLG2|ADH5|PDHB|ALDH3B1|ALDH3A2|ALDH1A1|ALDH7A1|DHRS4|ALDH1B1|AKR1C6|ADH4|ALDH2|ALDH4A1|AOX3|ALDH1A7|DHTKD1|ALDH9A1
15078	1.27e-05	0.000279	23	hydrogen ion transmembrane transporter activity	20	3	ATP5D|ATP5E|COX7A1|ATP5B|COX7B|COX7C|ATP5G1|UQCRFS1|SLC47A1|ATP5G3|UQCRQ|COX6C|SLC11A2|SLC11A1|UQCR11|COX6B1|ATP5O|ATP5A1|ATP6V0A4|ATP6V0D2|ATP5H|ATP5K|ATP5J
1078	0.00588	0.0429	22	RNA polymerase II core promoter proximal region sequence-specific DNA binding transcription factor activity involved in negative regulation of transcription	6	16	BATF3|PPARA|MNDAL|AI607873|SPI1|MLXIPL|PYDC3|STRA13|PYHIN1|ATF3|BTG2|NR1D1|ZFP90|ETS2|MNDA|MKX|CUX2|PRDM1|IFI203|NFIL3|IFI205|IFI204
5178	0.000253	0.00357	22	integrin binding	5	17	EGFR|ICAM1|LYN|FERMT3|COL3A1|ITGA2|ITGB3|VCAM1|CD9|WISP2|CTGF|FBLN5|ITGA7|THBS1|ADAM8|AMICA1|ANGPTL3|CIB2|GPNMB|FN1|CYR61|ADAM15
8009	1.56e-12	1.14e-10	22	chemokine activity	1	21	CXCL1|CCL3|CCL2|CXCL2|CXCL9|CCL19|CCL8|CXCL11|CCL5|CXCL12|CCL4|CCL7|CXCL10|CCL17|CCL6|CCL11|CCL24|CCL12|CCL22|CXCL14|CXCL13|CXCL16
16765	2.6e-08	9.78e-07	21	transferase activity, transferring alkyl or aryl (other than methyl) groups	20	1	GSTA1|GSTA2|GSTA3|GSTA4|GSTT1|GSTT2|GSTT3|GSTM6|SEC14L2|MMAB|GSTM7|RABGGTA|MGST3|GSTM1|GSTM2|GSTM3|GSTM4|GSTK1|GSTZ1|GSTO1|GSTP1
50661	6.33e-11	3.76e-09	21	NADP binding	16	5	ME1|ASPDH|G6PDX|QDPR|FDXR|CRYZ|FMO5|NNT|DHFR|FMO1|AKR1B10|FMO2|MIOX|FMO3|FASN|HSD11B1|IDH1|SRD5A1|NOS3|NOS2|CAT
70330	2.17e-12	1.55e-10	20	aromatase activity	19	1	CYP2J5|CYP2C70|CYP2D10|AR|CYP2C55|CYP2C37|CYP3A16|CYP1B1|CYP3A25|CYP2C54|CYP2B9|CYP3A11|CYP2C29|CYP2C40|CYP1A2|CYP2C50|CYP2A12|CYP2D26|CYP2C38|CYP2C39
16229	4.49e-08	1.63e-06	20	steroid dehydrogenase activity	19	1	HSD3B2|HSD17B11|HSD3B3|HSD17B10|HSD3B1|HSD17B2|HSD3B5|ADH5|RDH1|AKR1C14|AKR1C13|RDH12|AKR1C6|HSD11B1|HSD17B6|H2-KE6|BDH2|SRD5A1|AKR1D1|WWOX
51536	6.42e-06	0.000153	20	iron-sulfur cluster binding	18	2	XDH|GLRX5|AIFM3|FDX1|ACO1|NFS1|RSAD2|UQCRFS1|CIAPIN1|NDUFS7|SDHB|NFU1|CISD1|NDUFV1|NDUFS8|NARFL|AOX3|ABAT|NDUFS2|NTHL1
51540	6.42e-06	0.000153	20	metal cluster binding	18	2	XDH|GLRX5|AIFM3|FDX1|ACO1|NFS1|RSAD2|UQCRFS1|CIAPIN1|NDUFS7|SDHB|NFU1|CISD1|NDUFV1|NDUFS8|NARFL|AOX3|ABAT|NDUFS2|NTHL1
19842	8.3e-05	0.00151	20	vitamin binding	18	2	HACL1|RBP4|PDXK|EGLN1|C8G|TPK1|VDR|MTHFS|OGFOD2|AFM|DBP|PYGL|AKR1B10|ADH4|DMGDH|ALDH1A7|GNMT|DHTKD1|SARDH|SLC46A1
16830	6.74e-08	2.35e-06	20	carbon-carbon lyase activity	16	4	ME1|ALDOA|HACL1|SHMT1|DDC|SHMT2|ME2|ALDOC|HOGA1|ECHDC1|FAHD1|UMPS|MLYCD|CSAD|DDT|DERA|AMD1|UROD|IRG1|HMGCL
72341	1.55e-06	4.27e-05	20	modified amino acid binding	15	5	NOX4|GSTA4|GSTM7|GPX1|GSTM2|MTHFS|DHFR|GSTM4|CD300A|RASGRP1|GPX3|DMGDH|ANXA13|SCARB1|GNMT|THBS1|SARDH|SLC46A1|GSTP1|CBS
16782	6.76e-05	0.00126	20	transferase activity, transferring sulfur-containing groups	15	5	SULT2A5|SULT2A6|SULT2A7|SULT2A1|SULT2A2|SULT2A3|UST|SULT2A4|NFS1|TST|SULT1B1|SULT1A1|OXCT1|5033411D12RIK|SULT1C2|2810007J24RIK|HS6ST1|SULT1E1|CHST15|GM4794
43178	0.000702	0.00807	20	alcohol binding	14	6	SOAT1|RBP4|PCTP|RORC|ACAT2|ACPP|C8G|ANXA6|PLCL1|VDR|STARD5|APOA2|STARD4|ADH1|APOE|DBP|BCHE|RASGRP1|ADH4|SERPINA5
33293	8.77e-06	0.0002	19	monocarboxylic acid binding	13	6	ACOX2|S100A8|S100A9|ADH5|CYP4F14|CYP26A1|UGT1A1|VDR|UGT1A9|STARD5|PTGDS|ALB|PYGL|ALOX5AP|SERPINA5|HRSP12|FABP1|FABP2|CYP4A14
15020	0.00272	0.0247	19	glucuronosyltransferase activity	13	6	PIGZ|B3GALT1|UGT2B1|GALT|UGT1A1|DPY19L1|UGT2B37|UGT1A9|UGT2B36|UGT2B35|UGT2B34|UGT1A7C|UGT1A5|UGT1A6A|UGT2B5|GALNT18|UGT2A3|B4GALT6|B4GALT5
16655	4.15e-09	1.93e-07	18	oxidoreductase activity, acting on NAD(P)H, quinone or similar compound as acceptor	18	0	NDUFB7|NDUFB8|NDUFB9|NDUFA7|NDUFA13|CRYZ|NDUFAF1|NDUFA12|NDUFS7|CBR1|DHRS4|AKR1C6|ADH4|NDUFV1|NQO1|NDUFS3|NDUFS2|DCXR
4364	5.53e-12	3.67e-10	18	glutathione transferase activity	17	1	GSTA1|GSTA2|GSTA3|GSTA4|GSTT1|GSTT2|GSTT3|GSTM6|GSTM7|MGST3|GSTM1|GSTM2|GSTM3|GSTM4|GSTK1|GSTZ1|GSTO1|GSTP1
9055	3.64e-06	9.18e-05	18	electron carrier activity	16	2	XDH|ACADSB|GLRX5|COX7A1|FDX1|CYC1|COX7B|COX7C|NDUFA12|COX6C|CYBA|SDHB|UQCR11|SDHC|COX6B1|AOX3|ETFB|ETFA
16620	1.97e-08	7.61e-07	17	oxidoreductase activity, acting on the aldehyde or oxo group of donors, NAD or NADP as acceptor	16	1	ALDH6A1|ALDH1L1|ALDH5A1|SUCLG2|ADH5|ALDH3B1|ALDH3A2|ALDH1A1|ALDH7A1|DHRS4|AKR1C6|ALDH1B1|ADH4|ALDH2|ALDH4A1|ALDH1A7|ALDH9A1
33764	1.16e-06	3.4e-05	17	steroid dehydrogenase activity, acting on the CH-OH group of donors, NAD or NADP as acceptor	16	1	HSD3B2|RDH12|HSD17B11|HSD3B3|HSD17B10|HSD3B1|HSD17B2|AKR1C6|HSD3B5|ADH5|HSD11B1|HSD17B6|BDH2|H2-KE6|WWOX|AKR1C14|AKR1C13
16790	1.68e-06	4.59e-05	17	thiolester hydrolase activity	16	1	ALDH6A1|PNKD|ACNAT1|ESD|ACOT1|LYPLA1|PARK7|ACOT4|ACOT3|HAGH|ACOT9|NUDT7|FASN|ACOT12|ACOT13|CES1E|HIBCH
4033	1.16e-06	3.4e-05	17	aldo-keto reductase (NADP) activity	14	3	AR|HSD3B5|AKR1C12|ADH5|AKR1C20|AKR1C13|RDH12|DHRS3|RDH10|AKR1C6|AKR1B10|ADH4|MIOX|H2-KE6|BDH2|AKR7A5|WWOX
16811	0.000124	0.00211	17	hydrolase activity, acting on carbon-nitrogen (but not peptide) bonds, in linear amides	13	4	ACY1|NIT2|ACY3|ACER2|UPB1|PGLYRP1|HDAC11|MACROD1|PARK7|AFMID|SIRT3|GLS2|ASPA|FAAH|GLS|CAT|VNN3
8081	0.00271	0.0247	17	phosphoric diester hydrolase activity	2	15	PLD1|CCR1|PLD4|PDE3B|PDE4C|CCL5|PDE6H|GDPD1|GDPD2|PLCL1|PDE7B|PLCB4|SMPDL3B|HMOX1|PLCG2|PLCB2|SMPD3
8146	0.000337	0.00451	16	sulfotransferase activity	12	4	SULT2A5|SULT2A6|SULT2A7|SULT2A1|SULT2A2|SULT2A3|UST|SULT2A4|SULT1B1|SULT1A1|SULT1C2|2810007J24RIK|HS6ST1|SULT1E1|CHST15|GM4794
16877	1.08e-05	0.000241	15	ligase activity, forming carbon-sulfur bonds	13	2	SUCLG2|SUCLG1|UBA7|ACSS2|ACSS3|ACSF2|ACSM1|ACSL1|AACS|ACSL4|SUCLA2|SLC27A2|SLC27A5|ACSM5|ACSL5
16709	1.52e-05	0.000322	15	oxidoreductase activity, acting on paired donors, with incorporation or reduction of molecular oxygen, NAD(P)H as one donor, and incorporation of one atom of oxygen	13	2	CYP46A1|CYP4F14|CYP4V3|CYP2E1|CYP4A10|FMO5|CYP7B1|CYP27A1|FMO1|FMO2|CYP7A1|FMO3|NOS3|NOS2|CYP8B1
4027	5.2e-05	0.000992	15	alcohol sulfotransferase activity	12	3	SULT2A5|SULT2A6|SULT2A7|SULT2A1|SULT2A2|SULT2A3|UST|SULT2A4|SULT1B1|SULT1A1|SULT1C2|2810007J24RIK|HS6ST1|SULT1E1|GM4794
4869	0.00088	0.00969	15	cysteine-type endopeptidase inhibitor activity	1	14	NAIP6|RPS6KA3|BCL2A1D|NLRC4|NGP|SERPINA3G|PRDX6|CST7|FETUB|NAIP5|TNFSF14|NAIP1|BIRC3|CTLA2B|STFA2
3725	0.00256	0.0234	15	double-stranded RNA binding	1	14	VIM|OAS3|TLR3|HSPA1A|OAS2|MBNL1|TLR7|TLR8|DDX60|OASL2|OASL1|OAS1A|MSN|OAS1G|DHX58
8106	5.17e-05	0.000992	14	alcohol dehydrogenase (NADP+) activity	12	2	AR|HSD3B5|ADH5|AKR1C13|RDH12|RDH10|DHRS3|AKR1C6|AKR1B10|ADH4|H2-KE6|BDH2|AKR7A5|WWOX
4394	0.000162	0.00245	14	heparan sulfate 2-O-sulfotransferase activity	11	3	SULT2A5|SULT2A6|SULT2A7|SULT2A2|SULT2A3|UST|SULT2A4|SULT1B1|SULT1A1|SULT1C2|2810007J24RIK|HS6ST1|SULT1E1|GM4794
34930	0.000162	0.00245	14	1-hydroxypyrene sulfotransferase activity	11	3	SULT2A5|SULT2A6|SULT2A7|SULT2A2|SULT2A3|UST|SULT2A4|SULT1B1|SULT1A1|SULT1C2|2810007J24RIK|HS6ST1|SULT1E1|GM4794
1517	0.000162	0.00245	14	N-acetylglucosamine 6-O-sulfotransferase activity	11	3	SULT2A5|SULT2A6|SULT2A7|SULT2A2|SULT2A3|UST|SULT2A4|SULT1B1|SULT1A1|SULT1C2|2810007J24RIK|HS6ST1|SULT1E1|GM4794
17095	0.000162	0.00245	14	heparan sulfate 6-O-sulfotransferase activity	11	3	SULT2A5|SULT2A6|SULT2A7|SULT2A2|SULT2A3|UST|SULT2A4|SULT1B1|SULT1A1|SULT1C2|2810007J24RIK|HS6ST1|SULT1E1|GM4794
51922	0.000162	0.00245	14	cholesterol sulfotransferase activity	11	3	SULT2A5|SULT2A6|SULT2A7|SULT2A2|SULT2A3|UST|SULT2A4|SULT1B1|SULT1A1|SULT1C2|2810007J24RIK|HS6ST1|SULT1E1|GM4794
80131	0.000162	0.00245	14	hydroxyjasmonate sulfotransferase activity	11	3	SULT2A5|SULT2A6|SULT2A7|SULT2A2|SULT2A3|UST|SULT2A4|SULT1B1|SULT1A1|SULT1C2|2810007J24RIK|HS6ST1|SULT1E1|GM4794
50698	0.000162	0.00245	14	proteoglycan sulfotransferase activity	11	3	SULT2A5|SULT2A6|SULT2A7|SULT2A2|SULT2A3|UST|SULT2A4|SULT1B1|SULT1A1|SULT1C2|2810007J24RIK|HS6ST1|SULT1E1|GM4794
16232	0.000162	0.00245	14	HNK-1 sulfotransferase activity	11	3	SULT2A5|SULT2A6|SULT2A7|SULT2A2|SULT2A3|UST|SULT2A4|SULT1B1|SULT1A1|SULT1C2|2810007J24RIK|HS6ST1|SULT1E1|GM4794
18724	0.000162	0.00245	14	4-phenanthrol sulfotransferase activity	11	3	SULT2A5|SULT2A6|SULT2A7|SULT2A2|SULT2A3|UST|SULT2A4|SULT1B1|SULT1A1|SULT1C2|2810007J24RIK|HS6ST1|SULT1E1|GM4794
18725	0.000162	0.00245	14	trans-3,4-dihydrodiolphenanthrene sulfotransferase activity	11	3	SULT2A5|SULT2A6|SULT2A7|SULT2A2|SULT2A3|UST|SULT2A4|SULT1B1|SULT1A1|SULT1C2|2810007J24RIK|HS6ST1|SULT1E1|GM4794
18726	0.000162	0.00245	14	9-phenanthrol sulfotransferase activity	11	3	SULT2A5|SULT2A6|SULT2A7|SULT2A2|SULT2A3|UST|SULT2A4|SULT1B1|SULT1A1|SULT1C2|2810007J24RIK|HS6ST1|SULT1E1|GM4794
18727	0.000162	0.00245	14	2-phenanthrol sulfotransferase activity	11	3	SULT2A5|SULT2A6|SULT2A7|SULT2A2|SULT2A3|UST|SULT2A4|SULT1B1|SULT1A1|SULT1C2|2810007J24RIK|HS6ST1|SULT1E1|GM4794
18721	0.000162	0.00245	14	trans-9R,10R-dihydrodiolphenanthrene sulfotransferase activity	11	3	SULT2A5|SULT2A6|SULT2A7|SULT2A2|SULT2A3|UST|SULT2A4|SULT1B1|SULT1A1|SULT1C2|2810007J24RIK|HS6ST1|SULT1E1|GM4794
18722	0.000162	0.00245	14	1-phenanthrol sulfotransferase activity	11	3	SULT2A5|SULT2A6|SULT2A7|SULT2A2|SULT2A3|UST|SULT2A4|SULT1B1|SULT1A1|SULT1C2|2810007J24RIK|HS6ST1|SULT1E1|GM4794
18723	0.000162	0.00245	14	3-phenanthrol sulfotransferase activity	11	3	SULT2A5|SULT2A6|SULT2A7|SULT2A2|SULT2A3|UST|SULT2A4|SULT1B1|SULT1A1|SULT1C2|2810007J24RIK|HS6ST1|SULT1E1|GM4794
19111	0.000162	0.00245	14	phenanthrol sulfotransferase activity	11	3	SULT2A5|SULT2A6|SULT2A7|SULT2A2|SULT2A3|UST|SULT2A4|SULT1B1|SULT1A1|SULT1C2|2810007J24RIK|HS6ST1|SULT1E1|GM4794
34483	0.000211	0.00311	14	heparan sulfate sulfotransferase activity	11	3	SULT2A5|SULT2A6|SULT2A7|SULT2A2|SULT2A3|UST|SULT2A4|SULT1B1|SULT1A1|SULT1C2|2810007J24RIK|HS6ST1|SULT1E1|GM4794
1901618	0.000271	0.00372	14	organic hydroxy compound transmembrane transporter activity	11	3	ABCB11|AQP8|SLC16A12|SLC10A6|AQP4|SLC10A5|ABCG1|SLC10A1|SLCO1B2|SLCO1A4|SLC37A1|SLC22A4|ABCC3|SLC22A1
1537	0.000345	0.00458	14	N-acetylgalactosamine 4-O-sulfotransferase activity	11	3	SULT2A5|SULT2A6|SULT2A7|SULT2A2|SULT2A3|UST|SULT2A4|SULT1B1|SULT1A1|SULT1C2|2810007J24RIK|HS6ST1|SULT1E1|GM4794
50694	0.000345	0.00458	14	galactose 3-O-sulfotransferase activity	11	3	SULT2A5|SULT2A6|SULT2A7|SULT2A2|SULT2A3|UST|SULT2A4|SULT1B1|SULT1A1|SULT1C2|2810007J24RIK|HS6ST1|SULT1E1|GM4794
4029	8.51e-09	3.71e-07	13	aldehyde dehydrogenase (NAD) activity	12	1	ALDH6A1|ALDH1L1|ALDH5A1|ADH5|ALDH3B1|ALDH3A2|ALDH1A1|ALDH7A1|ALDH1B1|ALDH2|ALDH4A1|ALDH1A7|ALDH9A1
16878	9.21e-08	3.13e-06	13	acid-thiol ligase activity	12	1	ACSM1|ACSL1|SUCLG2|SUCLG1|AACS|ACSS2|SUCLA2|ACSL4|ACSS3|SLC27A2|ACSF2|ACSM5|SLC27A5
16684	2.41e-05	0.000494	13	oxidoreductase activity, acting on peroxide as acceptor	10	3	MGST3|GPX1|PRDX6|GSTK1|GPX3|PTGS1|PRDX4|MPO|GSTT1|GSTT2|CAT|PARK7|IYD
3954	7.94e-06	0.000184	12	NADH dehydrogenase activity	12	0	NDUFS7|NDUFB7|NDUFA9|NDUFB8|NDUFB9|NDUFV1|NDUFA7|NDUFA13|NDUFS3|NDUFS2|NDUFAF1|NDUFA12
16645	7.94e-06	0.000184	12	oxidoreductase activity, acting on the CH-NH group of donors	11	1	MTHFD1|MTHFD2|PYCRL|ALDH1L1|DHFR|QDPR|DMGDH|PRODH2|ALDH4A1|SARDH|PIPOX|PRODH
16408	0.00542	0.0407	12	C-acyltransferase activity	11	1	NAT8|CML1|ACAA2|SPTLC2|NAA10|ACNAT1|ACAA1A|ACAT2|PNPLA3|LIPT1|ACAA1B|ACAT3
4032	0.000229	0.00334	12	alditol:NADP+ 1-oxidoreductase activity	10	2	RDH12|AR|AKR1C6|AKR1B10|ADH4|HSD3B5|ADH5|BDH2|H2-KE6|AKR7A5|WWOX|AKR1C13
8028	0.000404	0.00529	12	monocarboxylic acid transmembrane transporter activity	10	2	SLCO1B2|SLCO1A4|ABCB11|SLC16A11|SLC16A9|SLC6A13|SLC16A12|SLC10A6|ABCC3|SLC22A4|SLC10A5|SLC10A1
16667	0.00212	0.02	12	oxidoreductase activity, acting on a sulfur group of donors	10	2	SUOX|SQRDL|GLRX5|TXN2|GSTK1|IFI30|TXNRD2|MSRB1|GSTO1|PCYOX1|MSRB2|MSRB3
16769	2.92e-06	7.53e-05	12	transferase activity, transferring nitrogenous groups	9	3	AADAT|GOT2|ETNPPL|GATM|AMT|GFPT2|TGM2|ABAT|GPT|AGXT|CCBL2|OAT
4601	8.8e-05	0.00157	12	peroxidase activity	9	3	MGST3|GPX1|PRDX6|GSTK1|GPX3|PTGS1|PRDX4|MPO|GSTT1|GSTT2|CAT|IYD
16831	8.8e-05	0.00157	12	carboxy-lyase activity	9	3	FAHD1|ME1|DDC|UMPS|ME2|MLYCD|CSAD|DDT|ECHDC1|UROD|AMD1|IRG1
48020	7.89e-09	3.49e-07	12	CCR chemokine receptor binding	1	11	CCRL2|CCL12|NES|CCL2|CXCL13|CCL19|STAT1|CCL5|CCL4|STAT3|CCL7|CCL17
8137	3.36e-05	0.000669	11	NADH dehydrogenase (ubiquinone) activity	11	0	NDUFS7|NDUFB7|NDUFB8|NDUFB9|NDUFV1|NDUFA7|NDUFA13|NDUFS3|NDUFS2|NDUFAF1|NDUFA12
50136	3.36e-05	0.000669	11	NADH dehydrogenase (quinone) activity	11	0	NDUFS7|NDUFB7|NDUFB8|NDUFB9|NDUFV1|NDUFA7|NDUFA13|NDUFS3|NDUFS2|NDUFAF1|NDUFA12
90484	2.15e-05	0.000446	11	drug transporter activity	10	1	SLCO1B2|SLC38A3|SLC22A18|ABCB1A|ABCB11|ABCC3|ABCC1|SLC47A1|SLC15A4|SLC46A1|ABCB4
16289	0.000159	0.00245	11	CoA hydrolase activity	10	1	ACOT9|NUDT7|ACOT12|ACOT1|ACOT13|LYPLA1|HIBCH|CES1E|ACOT4|PARK7|ACOT3
4448	0.000222	0.00326	11	isocitrate dehydrogenase activity	10	1	RDH12|AKR1C6|HSD3B5|IDH2|ADH5|IDH3B|IDH1|BDH2|H2-KE6|WWOX|AKR1C13
8483	7.98e-06	0.000184	11	transaminase activity	9	2	AADAT|GOT2|ETNPPL|AMT|GFPT2|TGM2|ABAT|GPT|AGXT|CCBL2|OAT
3995	8.23e-07	2.47e-05	10	acyl-CoA dehydrogenase activity	9	1	ACADVL|ACOX2|GCDH|ACADSB|IVD|ACADS|ACAD8|ACAD9|ACAD11|ACAD10
4745	1.81e-06	4.84e-05	10	retinol dehydrogenase activity	9	1	RDH12|RDH9|DHRS3|RDH10|RDH7|ADH1|ADH4|HSD17B6|RDH1|RDH16
15238	2.19e-05	0.000452	10	drug transmembrane transporter activity	9	1	SLCO1B2|SLC38A3|SLC22A18|ABCB1A|ABCB11|ABCC3|ABCC1|SLC47A1|SLC15A4|ABCB4
33765	0.000557	0.00694	10	steroid dehydrogenase activity, acting on the CH-CH group of donors	9	1	RDH12|AKR1C6|HSD3B5|ADH5|SRD5A1|BDH2|H2-KE6|AKR1D1|WWOX|AKR1C13
51539	0.00438	0.0343	10	4 iron, 4 sulfur cluster binding	9	1	NDUFS7|NFU1|SDHB|ACO1|NDUFV1|NDUFS8|NARFL|RSAD2|NDUFS2|NTHL1
71813	9e-05	0.00159	10	lipoprotein particle binding	7	3	CDH13|APOA2|MSR1|APOE|SORL1|PON1|SCARB1|THBS1|LIPC|VLDLR
71814	9e-05	0.00159	10	protein-lipid complex binding	7	3	CDH13|APOA2|MSR1|APOE|SORL1|PON1|SCARB1|THBS1|LIPC|VLDLR
16701	0.000287	0.0039	10	oxidoreductase activity, acting on single donors with incorporation of molecular oxygen	7	3	ADI1|ETHE1|MIOX|IDO2|HAAO|HGD|IDO1|BCO2|HPD|ALOX12
4950	0.000136	0.00225	10	chemokine receptor activity	1	9	CCRL2|CCR7|CCR5|CMKLR1|CXCR4|CCR1|CXCR6|CCR2|CXCR2|ACKR4
1637	0.000136	0.00225	10	G-protein coupled chemoattractant receptor activity	1	9	CCRL2|CCR7|CCR5|CMKLR1|CXCR4|CCR1|CXCR6|CCR2|CXCR2|ACKR4
15645	9.91e-05	0.00172	9	fatty acid ligase activity	8	1	ACSM1|ACSL1|SUCLG2|SUCLA2|ACSL4|SLC27A2|ACSF2|SLC27A5|ACSL5
51537	0.000358	0.00473	9	2 iron, 2 sulfur cluster binding	8	1	XDH|SDHB|GLRX5|CISD1|AIFM3|FDX1|AOX3|UQCRFS1|CIAPIN1
51990	0.00102	0.011	9	(R)-2-hydroxyglutarate dehydrogenase activity	8	1	RDH12|D2HGDH|AKR1C6|HSD3B5|ADH5|BDH2|H2-KE6|WWOX|AKR1C13
16702	0.00102	0.011	9	oxidoreductase activity, acting on single donors with incorporation of molecular oxygen, incorporation of two atoms of oxygen	7	2	ADI1|ETHE1|IDO2|HAAO|HGD|IDO1|BCO2|HPD|ALOX12
5501	0.00185	0.0178	9	retinoid binding	7	2	RBP4|PTGDS|AKR1B10|SERPINA5|ADH4|CYP26A1|ALDH1A7|UGT1A1|C8G
19840	0.00315	0.0284	9	isoprenoid binding	7	2	RBP4|PTGDS|AKR1B10|SERPINA5|ADH4|CYP26A1|ALDH1A7|UGT1A1|C8G
5164	0.00633	0.046	9	tumor necrosis factor receptor binding	1	8	TRAF1|TNFSF10|TNF|NUCB2|TNFSF14|STAT1|C1QC|LTB|TRAF4
16405	5.37e-05	0.00101	8	CoA-ligase activity	8	0	ACSM1|SUCLG2|SUCLG1|ACSS2|SUCLA2|ACSS3|SLC27A2|ACSF2
16628	0.00574	0.042	8	oxidoreductase activity, acting on the CH-CH group of donors, NAD or NADP as acceptor	8	0	TM7SF2|PECR|FASN|DECR2|SRD5A1|BDH2|AKR1D1|DHDH
52677	0.0034	0.0288	8	D-arabinitol dehydrogenase, D-xylulose forming (NADP+) activity	7	1	RDH12|AKR1C6|HSD3B5|ADH5|BDH2|H2-KE6|WWOX|AKR1C13
4495	0.0034	0.0288	8	mevaldate reductase activity	7	1	RDH12|AKR1C6|HSD3B5|ADH5|BDH2|H2-KE6|WWOX|AKR1C13
8875	0.0034	0.0288	8	gluconate dehydrogenase activity	7	1	RDH12|AKR1C6|HSD3B5|ADH5|BDH2|H2-KE6|WWOX|AKR1C13
252	0.0034	0.0288	8	C-3 sterol dehydrogenase (C-4 sterol decarboxylase) activity	7	1	RDH12|AKR1C6|HSD3B5|ADH5|BDH2|H2-KE6|WWOX|AKR1C13
43713	0.0034	0.0288	8	(R)-2-hydroxyisocaproate dehydrogenase activity	7	1	RDH12|AKR1C6|HSD3B5|ADH5|BDH2|H2-KE6|WWOX|AKR1C13
34840	0.0034	0.0288	8	3-hydroxymenthone dehydrogenase activity	7	1	RDH12|AKR1C6|HSD3B5|ADH5|BDH2|H2-KE6|WWOX|AKR1C13
34831	0.0034	0.0288	8	(R)-(-)-1,2,3,4-tetrahydronaphthol dehydrogenase activity	7	1	RDH12|AKR1C6|HSD3B5|ADH5|BDH2|H2-KE6|WWOX|AKR1C13
35380	0.0034	0.0288	8	very long-chain-3-hydroxyacyl-CoA dehydrogenase activity	7	1	RDH12|AKR1C6|HSD3B5|ADH5|BDH2|H2-KE6|WWOX|AKR1C13
48258	0.0034	0.0288	8	3-ketoglucose-reductase activity	7	1	RDH12|AKR1C6|HSD3B5|ADH5|BDH2|H2-KE6|WWOX|AKR1C13
44103	0.0034	0.0288	8	L-arabinose 1-dehydrogenase (NADP+) activity	7	1	RDH12|AKR1C6|HSD3B5|ADH5|BDH2|H2-KE6|WWOX|AKR1C13
44105	0.0034	0.0288	8	L-xylulose reductase (NAD+) activity	7	1	RDH12|AKR1C6|HSD3B5|ADH5|BDH2|H2-KE6|WWOX|AKR1C13
32866	0.0034	0.0288	8	D-xylose:NADP reductase activity	7	1	RDH12|AKR1C6|HSD3B5|ADH5|BDH2|H2-KE6|WWOX|AKR1C13
32867	0.0034	0.0288	8	L-arabinose:NADP reductase activity	7	1	RDH12|AKR1C6|HSD3B5|ADH5|BDH2|H2-KE6|WWOX|AKR1C13
32442	0.0034	0.0288	8	phenylcoumaran benzylic ether reductase activity	7	1	RDH12|AKR1C6|HSD3B5|ADH5|BDH2|H2-KE6|WWOX|AKR1C13
33709	0.0034	0.0288	8	D-arabinitol dehydrogenase, D-ribulose forming (NADP+) activity	7	1	RDH12|AKR1C6|HSD3B5|ADH5|BDH2|H2-KE6|WWOX|AKR1C13
18453	0.0034	0.0288	8	2-hydroxytetrahydrofuran dehydrogenase activity	7	1	RDH12|AKR1C6|HSD3B5|ADH5|BDH2|H2-KE6|WWOX|AKR1C13
18452	0.0034	0.0288	8	5-exo-hydroxycamphor dehydrogenase activity	7	1	RDH12|AKR1C6|HSD3B5|ADH5|BDH2|H2-KE6|WWOX|AKR1C13
18451	0.0034	0.0288	8	epoxide dehydrogenase activity	7	1	RDH12|AKR1C6|HSD3B5|ADH5|BDH2|H2-KE6|WWOX|AKR1C13
19152	0.0034	0.0288	8	acetoin dehydrogenase activity	7	1	RDH12|AKR1C6|HSD3B5|ADH5|BDH2|H2-KE6|WWOX|AKR1C13
35410	0.00445	0.0343	8	dihydrotestosterone 17-beta-dehydrogenase activity	7	1	RDH12|AKR1C6|HSD3B5|ADH5|BDH2|H2-KE6|WWOX|AKR1C13
47617	0.00574	0.042	8	acyl-CoA hydrolase activity	7	1	ACOT9|ACOT1|ACOT13|LYPLA1|CES1E|ACOT4|PARK7|ACOT3
45236	2.76e-05	0.000562	8	CXCR chemokine receptor binding	2	6	CXCL1|CXCL13|CXCL2|CXCL9|TFF2|CXCL11|CXCL12|CXCL10
46977	5.55e-06	0.000136	8	TAP binding	1	7	H2-K1|H2-Q10|H2-Q4|TAP2|TAP1|H2-Q1|H2-D1|TAPBP
19956	5.37e-05	0.00101	8	chemokine binding	1	7	A2M|CCR7|CCR5|CCR1|CXCR6|CCR2|CXCR2|ACKR4
50656	1.57e-07	5.2e-06	7	3'-phosphoadenosine 5'-phosphosulfate binding	6	1	SULT2A5|SULT2A6|SULT2A1|SULT2A3|SULT1A1|SULT2A4|CHST15
15125	0.000272	0.00372	7	bile acid transmembrane transporter activity	6	1	SLCO1B2|SLCO1A4|ABCB11|SLC10A6|ABCC3|SLC10A5|SLC10A1
16854	0.000463	0.00592	7	racemase and epimerase activity	6	1	PBLD2|GALM|GNE|MCEE|SRR|DSE|PBLD1
4602	0.000748	0.00847	7	glutathione peroxidase activity	6	1	MGST3|GPX1|PRDX6|GSTK1|GPX3|GSTT1|GSTT2
16646	0.00115	0.0123	7	oxidoreductase activity, acting on the CH-NH group of donors, NAD or NADP as acceptor	6	1	MTHFD1|MTHFD2|PYCRL|ALDH1L1|DHFR|QDPR|ALDH4A1
4089	0.000272	0.00372	7	carbonate dehydratase activity	5	2	CAR13|CAR14|CAR8|CAR5A|CAR5B|CAR4|CAR3
43295	0.000748	0.00847	7	glutathione binding	5	2	GPX1|GSTM2|GSTM4|GSTA4|GPX3|GSTP1|GSTM7
1900750	0.000748	0.00847	7	oligopeptide binding	5	2	GPX1|GSTM2|GSTM4|GSTA4|GPX3|GSTP1|GSTM7
42608	0.000272	0.00372	7	T cell receptor binding	2	5	H2-K1|DOCK2|H2-Q10|H2-Q4|H2-Q1|H2-D1|CD1D1
4303	0.000422	0.00544	6	estradiol 17-beta-dehydrogenase activity	6	0	HSD17B11|HSD17B10|HSD17B2|AKR1C6|HSD17B6|H2-KE6
4806	0.0013	0.013	6	triglyceride lipase activity	6	0	AADAC|PNLIPRP1|LIPG|CES1D|LIPC|PNPLA3
16863	0.00207	0.0197	6	intramolecular oxidoreductase activity, transposing C=C bonds	6	0	HSD3B2|DCT|HSD3B3|EBPL|HSD3B1|EHHADH
50649	3.4e-05	0.000672	6	testosterone 6-beta-hydroxylase activity	5	1	CYP3A25|CYP3A16|CYP3A11|CYP3A59|CYP3A57|CYP3A44
16801	9.28e-05	0.00163	6	hydrolase activity, acting on ether bonds	5	1	AHCY|EPHX2|EPHX1|TMEM86B|AKR7A5|ALOX12
16832	0.000422	0.00544	6	aldehyde-lyase activity	5	1	ALDOA|SHMT1|SHMT2|ALDOC|HOGA1|DERA
70402	0.0013	0.013	6	NADPH binding	5	1	AKR1B10|QDPR|FASN|FDXR|SRD5A1|CRYZ
1846	0.000768	0.00863	6	opsonin binding	1	5	APCS|CD93|C4A|PHB|CFH|CLEC7A
4435	0.00643	0.0464	6	phosphatidylinositol phospholipase C activity	0	6	PLCL1|PLCB4|CCR1|PLCG2|CCL5|PLCB2
17099	7.55e-05	0.00138	5	very-long-chain-acyl-CoA dehydrogenase activity	5	0	ACADVL|ACAD8|ACAD9|ACAD11|ACAD10
16937	7.55e-05	0.00138	5	short-branched-chain-acyl-CoA dehydrogenase activity	5	0	ACADSB|ACAD8|ACAD9|ACAD11|ACAD10
4466	0.000241	0.00342	5	long-chain-acyl-CoA dehydrogenase activity	5	0	ACADVL|ACAD8|ACAD9|ACAD11|ACAD10
4312	0.000585	0.00694	5	fatty acid synthase activity	5	0	ELOVL5|MCAT|ELOVL2|FASN|ELOVL6
3857	0.000585	0.00694	5	3-hydroxyacyl-CoA dehydrogenase activity	5	0	HSD17B10|CRYL1|EHHADH|H2-KE6|HADH
3988	0.0012	0.0124	5	acetyl-CoA C-acyltransferase activity	5	0	ACAA2|ACAA1A|ACAT2|ACAA1B|ACAT3
16717	0.00219	0.0204	5	oxidoreductase activity, acting on paired donors, with oxidation of a pair of donors resulting in the reduction of molecular oxygen to two molecules of water	5	0	SCD1|SC5D|FADS1|FADS2|CYB5
3996	0.00219	0.0204	5	acyl-CoA ligase activity	5	0	ACSM1|SUCLG2|SUCLA2|SLC27A2|ACSF2
4774	0.00367	0.0301	5	succinate-CoA ligase activity	5	0	SUCLG2|SUCLG1|SUCLA2|SLC27A2|ACSF2
5542	0.00367	0.0301	5	folic acid binding	5	0	MTHFS|DMGDH|GNMT|SARDH|SLC46A1
16803	0.000241	0.00342	5	ether hydrolase activity	4	1	EPHX2|EPHX1|TMEM86B|AKR7A5|ALOX12
15245	0.0012	0.0124	5	fatty acid transporter activity	4	1	ABCC1|FABP1|FABP2|SLC27A2|SLC27A5
16661	0.00574	0.042	5	oxidoreductase activity, acting on other nitrogenous compounds as donors	5	2	MARC1|MARC2|FGGY|FN3K|CBS
31730	0.000241	0.00342	5	CCR5 chemokine receptor binding	1	4	NES|STAT1|CCL5|CCL4|STAT3
1730	1.38e-05	0.000301	5	2'-5'-oligoadenylate synthetase activity	0	5	OASL2|OAS3|OAS1A|OAS2|OAS1G
50786	0.000585	0.00694	5	RAGE receptor binding	0	5	HMGB2|S100A8|S100A9|FPR1|FPR2
45028	0.00574	0.042	5	G-protein coupled purinergic nucleotide receptor activity	0	5	P2RY13|P2RY10|P2RY6|P2RY2|GPR171
1608	0.00574	0.042	5	G-protein coupled nucleotide receptor activity	0	5	P2RY13|P2RY10|P2RY6|P2RY2|GPR171
104	0.00013	0.00219	4	succinate dehydrogenase activity	4	0	SDHA|SDHB|SDHC|SDHD
4046	0.00013	0.00219	4	aminoacylase activity	4	0	ASPA|ACY1|ACY3|CAT
43820	0.000592	0.00694	4	propionyl-CoA dehydrogenase activity	4	0	ACAD8|ACAD9|ACAD11|ACAD10
43830	0.000592	0.00694	4	thiol-driven fumarate reductase activity	4	0	ACAD8|ACAD9|ACAD11|ACAD10
34845	0.000592	0.00694	4	naphthyl-2-methyl-succinyl-CoA dehydrogenase activity	4	0	ACAD8|ACAD9|ACAD11|ACAD10
34916	0.000592	0.00694	4	2-methylhexanoyl-CoA dehydrogenase activity	4	0	ACAD8|ACAD9|ACAD11|ACAD10
52759	0.000592	0.00694	4	coenzyme F420-dependent 2,4,6-trinitrophenol hydride reductase activity	4	0	ACAD8|ACAD9|ACAD11|ACAD10
52758	0.000592	0.00694	4	coenzyme F420-dependent 2,4,6-trinitrophenol reductase activity	4	0	ACAD8|ACAD9|ACAD11|ACAD10
52760	0.000592	0.00694	4	coenzyme F420-dependent 2,4-dinitrophenol reductase activity	4	0	ACAD8|ACAD9|ACAD11|ACAD10
34580	0.000592	0.00694	4	4-methyloctanoyl-CoA dehydrogenase activity	4	0	ACAD8|ACAD9|ACAD11|ACAD10
34875	0.00163	0.0157	4	caffeine oxidase activity	4	0	CYP2C29|CYP1A2|CYP2C38|CYP2C39
16421	0.00163	0.0157	4	CoA carboxylase activity	4	0	MCCC2|MCCC1|PCCB|PCCA
70991	0.00163	0.0157	4	medium-chain-acyl-CoA dehydrogenase activity	4	0	ACAD8|ACAD9|ACAD11|ACAD10
33695	0.00163	0.0157	4	oxidoreductase activity, acting on CH or CH2 groups, quinone or similar compound as acceptor	4	0	CYP2C29|CYP1A2|CYP2C38|CYP2C39
46933	0.00163	0.0157	4	proton-transporting ATP synthase activity, rotational mechanism	4	0	ATP5E|ATP5B|ATP5O|ATP5A1
16885	0.00347	0.0288	4	ligase activity, forming carbon-carbon bonds	4	0	MCCC2|MCCC1|PCCB|PCCA
16714	0.00347	0.0288	4	oxidoreductase activity, acting on paired donors, with incorporation or reduction of molecular oxygen, reduced pteridine as one donor, and incorporation of one atom of oxygen	4	0	PCBD2|PCBD1|AGMO|PAH
1758	0.00636	0.046	4	retinal dehydrogenase activity	4	0	ALDH1A1|DHRS4|AKR1C6|ALDH1A7
4301	0.000592	0.00694	4	epoxide hydrolase activity	3	1	EPHX2|EPHX1|AKR7A5|ALOX12
8559	0.000592	0.00694	4	xenobiotic-transporting ATPase activity	3	1	ABCB1A|ABCC3|ABCC1|ABCB4
32052	0.00163	0.0157	4	bile acid binding	3	1	VDR|STARD5|PYGL|FABP1
42910	0.00163	0.0157	4	xenobiotic transporter activity	3	1	ABCB1A|ABCC3|ABCC1|ABCB4
4030	0.00347	0.0288	4	aldehyde dehydrogenase [NAD(P)+] activity	3	1	ALDH1L1|ADH4|ALDH3A2|ALDH3B1
19763	0.00163	0.0157	4	immunoglobulin receptor activity	1	3	FCER1G|PIGR|FCGR1|FCGR3
4908	0.00347	0.0288	4	interleukin-1 receptor activity	1	3	IL1R2|IL1R1|IL18RAP|IL1RAP
50700	0.00347	0.0288	4	CARD domain binding	1	3	MAVS|CARD11|NOD2|CARD9
48248	0.000592	0.00694	4	CXCR3 chemokine receptor binding	0	4	CXCL13|CXCL9|CXCL11|CXCL10
35325	0.00163	0.0157	4	Toll-like receptor binding	0	4	S100A8|S100A9|UNC93B1|SAA3
32795	0.00347	0.0288	4	heterotrimeric G-protein binding	0	4	F2RL1|CETN4|ADRA2A|F2R
19957	0.00347	0.0288	4	C-C chemokine binding	0	4	CCR7|CCR5|CCR1|CCR2
4505	0.00121	0.0124	3	phenylalanine 4-monooxygenase activity	3	0	PCBD2|PCBD1|PAH
47961	0.00121	0.0124	3	glycine N-acyltransferase activity	3	0	GLYAT|GM4952|KEG1
4769	0.00447	0.0343	3	steroid delta-isomerase activity	3	0	HSD3B2|HSD3B3|HSD3B1
16453	0.00447	0.0343	3	C-acetyltransferase activity	3	0	ACAA1A|ACAT2|ACAT3
9922	0.00447	0.0343	3	fatty acid elongase activity	3	0	ELOVL5|ELOVL2|ELOVL6
36137	0.00447	0.0343	3	kynurenine aminotransferase activity	3	0	AADAT|GOT2|CCBL2
71614	0.00447	0.0343	3	linoleic acid epoxygenase activity	3	0	CYP2C55|CYP2C54|CYP2C50
16681	0.00447	0.0343	3	oxidoreductase activity, acting on diphenols and related substances as donors, cytochrome as acceptor	3	0	UQCR11|UQCRFS1|UQCRQ
16899	0.00447	0.0343	3	oxidoreductase activity, acting on the CH-OH group of donors, oxygen as acceptor	3	0	HAO2|GULO|ALDH3A2
16212	0.00447	0.0343	3	kynurenine-oxoglutarate transaminase activity	3	0	AADAT|GOT2|CCBL2
8121	0.00447	0.0343	3	ubiquinol-cytochrome-c reductase activity	3	0	UQCR11|UQCRFS1|UQCRQ
4022	0.00447	0.0343	3	alcohol dehydrogenase (NAD) activity	3	0	ADH1|ADH4|ADH5
3985	0.00447	0.0343	3	acetyl-CoA C-acetyltransferase activity	3	0	ACAA1A|ACAT2|ACAT3
19976	0.00121	0.0124	3	interleukin-2 binding	0	3	IL2RB|IL2RA|IL2RG
46978	0.00121	0.0124	3	TAP1 binding	0	3	TAP2|TAP1|TAPBP
46979	0.00121	0.0124	3	TAP2 binding	0	3	TAP2|TAP1|TAPBP
35662	0.00447	0.0343	3	Toll-like receptor 4 binding	0	3	S100A8|S100A9|SAA3
70891	0.00447	0.0343	3	lipoteichoic acid binding	0	3	TLR2|LBP|CD14
31727	0.00447	0.0343	3	CCR2 chemokine receptor binding	0	3	CCL12|CCL2|CCL7
