# Supplementary material for: Transcriptomic analysis of mouse liver reveals a potential hepato-enteric pathogenic mechanism in acute Toxoplasma gondii infection
Source: Parasit Vectors. 2016 Aug 3;9:427. doi: 10.1186/s13071-016-1716-x (PMC4973073; doi:10.1186/s13071-016-1716-x)
Supplement: Additional file 5: Table S5. — Interaction between chemicals and differentially expressed genes involved in xenobiotics or drugs metabolism. (XLSX 188 kb) [file 13071_2016_1716_MOESM5_ESM.xlsx]

## Sheet: Sheet1
ChemicalName	ChemicalId	Symbol of Interactive Gene	GeneId	Organism	PubMedIds
Tetrachlorodibenzodioxin	D013749	AOX3	71724	Mus musculus	15664268|19770486|19933214
Tetrachlorodibenzodioxin	D013749	MAOB	4129	Mus musculus	17942748|19654925
Tetrachlorodibenzodioxin	D013749	CBR1	873	Mus musculus	16214954|17942748|18796159|19933214|20702594|21570461
Tetrachlorodibenzodioxin	D013749	ALDH3B1	221	Mus musculus	15034205|17942748|21570461
Tetrachlorodibenzodioxin	D013749	DHDH	27294	Mus musculus	21570461
Tetrachlorodibenzodioxin	D013749	HSD11B1	3290	Mus musculus	16960034|17035482|17942748|19654925|21570461
Tetrachlorodibenzodioxin	D013749	EPHX1	2052	Mus musculus	15328365|15800033|16611356|16960034|17942748|18163543|20702594|21570461|21846477|2208584|23994337
Tetrachlorodibenzodioxin	D013749	EPHX2	2053	Mus musculus	16054899
Tetrachlorodibenzodioxin	D013749	NQO1	1728	Mus musculus	10972992|11163336|11602686|14510636|15251184|15328365|15337587|15667827|15800033|16214954|16243960|16274885|16611356|16960034|17627975|17942748|18163543|18343893|18372398|18474416|18691609|18796159|19367690|19474220|19770486|19933214|20159946|2069718|20702594|20819909|21041162|21496263|21570461|21846477|21851831|21889950|22262711|22496397|22535251|22579925|23756648|23864506|23994337|24519526|2505…
Tetrachlorodibenzodioxin	D013749	ADH1	11522	Mus musculus	17942748|17949056|21570461
Tetrachlorodibenzodioxin	D013749	ADH5	128	Mus musculus	17942748|21570461
Tetrachlorodibenzodioxin	D013749	AKR1C12	622402	Mus musculus	21570461
Tetrachlorodibenzodioxin	D013749	AKR1C13	27384	Mus musculus	21570461
Tetrachlorodibenzodioxin	D013749	AKR1C14	105387	Mus musculus	18691609|19770486|19933214|21570461
Tetrachlorodibenzodioxin	D013749	AKR1C19	432720	Mus musculus	21570461
Tetrachlorodibenzodioxin	D013749	AKR1C20	116852	Mus musculus	20005886|21851831
Tetrachlorodibenzodioxin	D013749	AKR1C6	83702	Mus musculus	21354282
Tetrachlorodibenzodioxin	D013749	AKR7A5	110198	Mus musculus	19465110|21570461
Tetrachlorodibenzodioxin	D013749	FMO1	2326	Mus musculus	16214954|18765683|18796159|19770486|19933214|21570461
Tetrachlorodibenzodioxin	D013749	FMO2	2327	Mus musculus	16214954|18765683|19770486|20036217|21570461|25270620
Tetrachlorodibenzodioxin	D013749	FMO3	2328	Mus musculus	16054899|16214954|18765683|18796159|19770486|20036217|21889950|25270620
Tetrachlorodibenzodioxin	D013749	FMO5	2330	Mus musculus	16962184|17942748|18765683|19654925|19770486|21570461
Tetrachlorodibenzodioxin	D013749	CYP1A2	1544	Mus musculus	10448125|10986007|11043581|1313028|15003330|15034205|15252868|15722456|15902423|16214954|16636061|16929009|17949056|17997381|18163543|18295293|18372398|18434241|18796159|19695277|19770486|20007409|20595379|20702594|20819909|20935161|21095216|21354282|21534955|21851831|21889950|22082335|22230337|22491429|22496397|22535251|22579925|23231920|23423713|23674508|24213002|24713691|2505256|2512931|252706…
Tetrachlorodibenzodioxin	D013749	CYP1B1	1545	Mus musculus	10037446|10051580|10497882|11559018|12758056|12859982|14505802|14728982|15034205|15037607|15050417|15056816|15183014|15328365|15537747|15667827|15967407|16102516|16114106|16120747|16214954|16922920|16929009|16962184|16984957|17035482|17337447|17586704|17715397|17997381|18163543|18334230|18372398|18434241|18606429|18691609|18796159|18850075|19038280|19282623|19490989|19654925|19684285|19750107|197…
Tetrachlorodibenzodioxin	D013749	CYP26A1	1592	Mus musculus	19770486
Tetrachlorodibenzodioxin	D013749	CYP27A1	1593	Mus musculus	21570461|21846477
Tetrachlorodibenzodioxin	D013749	CYP2A12	13085	Mus musculus	21354282
Tetrachlorodibenzodioxin	D013749	CYP2A4	13086	Mus musculus	16214954
Tetrachlorodibenzodioxin	D013749	CYP2A5	13087	Mus musculus	15657367|17942748|18163543|19770486
Tetrachlorodibenzodioxin	D013749	CYP2B9	13094	Mus musculus	21570461
Tetrachlorodibenzodioxin	D013749	CYP2C29	13095	Mus musculus	17949056|19770486
Tetrachlorodibenzodioxin	D013749	CYP2C37	13096	Mus musculus	19770486
Tetrachlorodibenzodioxin	D013749	CYP2C38	13097	Mus musculus	19770486
Tetrachlorodibenzodioxin	D013749	CYP2C40	13099	Mus musculus	21354282
Tetrachlorodibenzodioxin	D013749	CYP2C55	72082	Mus musculus	19770486|20005886|21570461
Tetrachlorodibenzodioxin	D013749	CYP2C68	433247	Mus musculus	19770486|21354282
Tetrachlorodibenzodioxin	D013749	CYP2C70	226105	Mus musculus	17942748|18796159
Tetrachlorodibenzodioxin	D013749	CYP2D10	13101	Mus musculus	19770486
Tetrachlorodibenzodioxin	D013749	CYP2D26	76279	Mus musculus	17942748
Tetrachlorodibenzodioxin	D013749	CYP2D40	71754	Mus musculus	21570461
Tetrachlorodibenzodioxin	D013749	CYP2E1	1571	Mus musculus	16120747|17949056|19770486
Tetrachlorodibenzodioxin	D013749	CYP2F2	13107	Mus musculus	16962184|17942748|19770486
Tetrachlorodibenzodioxin	D013749	CYP2J5	13109	Mus musculus	17942748|19770486
Tetrachlorodibenzodioxin	D013749	CYP3A11	13112	Mus musculus	15591033|16214954|17942748|20005886|21095216|21851831|22496397|22978700|23846873
Tetrachlorodibenzodioxin	D013749	CYP46A1	10858	Mus musculus	18172886
Tetrachlorodibenzodioxin	D013749	CYP4A10	13117	Mus musculus	17949056|18172886|19770486
Tetrachlorodibenzodioxin	D013749	CYP4A14	13119	Mus musculus	16891777|17627975|18343893|19770486|22496397|23756648|25270620
Tetrachlorodibenzodioxin	D013749	CYP4F15	106648	Mus musculus	16214954|19770486
Tetrachlorodibenzodioxin	D013749	CYP4F16	70101	Mus musculus	15652763|16891777|21570461
Tetrachlorodibenzodioxin	D013749	CYP4V3	102294	Mus musculus	19770486|21570461
Tetrachlorodibenzodioxin	D013749	CYP7A1	1581	Mus musculus	19770486|21095216|21846477|23756648
Tetrachlorodibenzodioxin	D013749	CYP7B1	9420	Mus musculus	21570461|21846477
Tetrachlorodibenzodioxin	D013749	CYP8B1	1582	Mus musculus	21846477
Tetrachlorodibenzodioxin	D013749	GSTA1	2938	Mus musculus	16243960|18343893|18372398|19474220|22496397|22535251|22579925
Tetrachlorodibenzodioxin	D013749	GSTA2	2939	Mus musculus	15297030|15328365|15800033|16611356|16960034|17942748|19770486|20005886|20702594|21851831|23864506
Tetrachlorodibenzodioxin	D013749	GSTA4	2941	Mus musculus	15328365|15800033|16611356|19770486|21570461|22496397|23864506
Tetrachlorodibenzodioxin	D013749	GSTK1	373156	Mus musculus	19654925|19770486|21570461
Tetrachlorodibenzodioxin	D013749	GSTM1	2944	Mus musculus	15034205|16214954|17949056|18172886|18796159|19474220|20702594|21570461|22496397|9443932
Tetrachlorodibenzodioxin	D013749	GSTM2	2946	Mus musculus	16214954|18172886|18796159|19474220|20702594|21851831|22496397
Tetrachlorodibenzodioxin	D013749	GSTM3	2947	Mus musculus	16214954|17942748|18172886|18796159|19465110|19474220|22496397|24680724
Tetrachlorodibenzodioxin	D013749	GSTM4	2948	Mus musculus	16214954|18172886|18796159|20005886|21570461|21851831
Tetrachlorodibenzodioxin	D013749	GSTM6	14867	Mus musculus	18172886|19474220|21570461
Tetrachlorodibenzodioxin	D013749	GSTO1	9446	Mus musculus	21041162|21570461
Tetrachlorodibenzodioxin	D013749	GSTP1	2950	Mus musculus	15034205|18343893|19465110|20702594|21570461
Tetrachlorodibenzodioxin	D013749	GSTT1	2952	Mus musculus	22496397
Tetrachlorodibenzodioxin	D013749	GSTT2	2953	Mus musculus	15034205|17942748|19474220|20702594|21570461|21851831|22496397|23864506|23994337
Tetrachlorodibenzodioxin	D013749	GSTT3	103140	Mus musculus	19770486|20005886|21570461
Tetrachlorodibenzodioxin	D013749	MGST3	4259	Mus musculus	17942748|21570461|22496397
Tetrachlorodibenzodioxin	D013749	SULT1A1	6817	Mus musculus	19770486
Tetrachlorodibenzodioxin	D013749	UGT1A1	54658	Mus musculus	16155002|19144771|19474220|20194756|21041162|22213127|22496397|23756648|24713691
Tetrachlorodibenzodioxin	D013749	UGT1A5	54579	Mus musculus	19474220|22496397
Tetrachlorodibenzodioxin	D013749	UGT1A6A	94284	Mus musculus	15034205|19770486|21570461|22496397|7955076
Tetrachlorodibenzodioxin	D013749	UGT1A7C	394432	Mus musculus	18372398
Tetrachlorodibenzodioxin	D013749	UGT1A9	54600	Mus musculus	19144771|19474220|19770486|22496397
Tetrachlorodibenzodioxin	D013749	UGT2A3	79799	Mus musculus	19144771|19770486|22496397
Tetrachlorodibenzodioxin	D013749	UGT2B1	71773	Mus musculus	19144771|19770486|21570461|22496397
Tetrachlorodibenzodioxin	D013749	UGT2B34	100727	Mus musculus	19474220|22496397
Tetrachlorodibenzodioxin	D013749	UGT2B35	243085	Mus musculus	16214954|19144771|19474220|20702594|21846477|21889950|22496397
Tetrachlorodibenzodioxin	D013749	UGT2B36	231396	Mus musculus	19474220|21570461|22496397
pirinixic acid	C006253	AOX3	71724	Mus musculus	18445702|20813756|23811191
pirinixic acid	C006253	CBR1	873	Mus musculus	18301758|19710929|20059764|23811191
pirinixic acid	C006253	HSD11B1	3290	Mus musculus	11798191|16221962|17690133|20059764|20813756|23811191
pirinixic acid	C006253	EPHX1	2052	Mus musculus	15375163|16221962|17426115|23811191
pirinixic acid	C006253	EPHX2	2053	Mus musculus	15375163|17426115|18301758|18467677|19710929|20059764|20813756|20936131
pirinixic acid	C006253	NQO1	1728	Mus musculus	17950772|18301758|19136022|20059764|20813756|23811191
pirinixic acid	C006253	ADH1	11522	Mus musculus	17426115|19710929|20813756
pirinixic acid	C006253	ADH4	127	Mus musculus	17426115|18445702|19710929|23811191
pirinixic acid	C006253	AKR1C12	622402	Mus musculus	17426115
pirinixic acid	C006253	AKR1C13	27384	Mus musculus	17426115
pirinixic acid	C006253	AKR1C14	105387	Mus musculus	17426115|20813756
pirinixic acid	C006253	AKR1C19	432720	Mus musculus	20813756
pirinixic acid	C006253	AKR1C20	116852	Mus musculus	18445702|20813756
pirinixic acid	C006253	AKR1C6	83702	Mus musculus	20813756
pirinixic acid	C006253	FMO1	2326	Mus musculus	15375163|17426115|18301758|25270620
pirinixic acid	C006253	FMO2	2327	Mus musculus	19710929|23811191
pirinixic acid	C006253	FMO3	2328	Mus musculus	16221962|20813756|23811191
pirinixic acid	C006253	FMO5	2330	Mus musculus	16985257|17426115|18301758|18445702
pirinixic acid	C006253	CYP1A2	1544	Mus musculus	17962186|18467677|20059764|20813756|23811191
pirinixic acid	C006253	CYP1B1	1545	Mus musculus	16985257
pirinixic acid	C006253	CYP26A1	1592	Mus musculus	19710929|23811191
pirinixic acid	C006253	CYP27A1	1593	Mus musculus	17426115|17950772|23811191
pirinixic acid	C006253	CYP2A4	13086	Mus musculus	15375163|16221962|20813756|23811191
pirinixic acid	C006253	CYP2A5	13087	Mus musculus	18467677|20813756|20936131
pirinixic acid	C006253	CYP2B13	13089	Mus musculus	20813756|23811191
pirinixic acid	C006253	CYP2B9	13094	Mus musculus	11798191|20813756
pirinixic acid	C006253	CYP2C29	13095	Mus musculus	17405874|17950772|20813756
pirinixic acid	C006253	CYP2C37	13096	Mus musculus	16221962|17950772|18467677|20059764|20813756|20936131|23811191
pirinixic acid	C006253	CYP2C38	13097	Mus musculus	17405874|18301758
pirinixic acid	C006253	CYP2C39	13098	Mus musculus	15777286|17950772|19710929|20059764|20813756|20936131|23811191
pirinixic acid	C006253	CYP2C40	13099	Mus musculus	12727805|16221962|17405874|20059764|20813756|23811191
pirinixic acid	C006253	CYP2C44	226143	Mus musculus	17405874|17426115|20813756|23811191
pirinixic acid	C006253	CYP2C54	404195	Mus musculus	18467677|20813756|20936131|23811191
pirinixic acid	C006253	CYP2C55	72082	Mus musculus	18445702|20813756
pirinixic acid	C006253	CYP2C70	226105	Mus musculus	16221962|17950772|18467677|19136022|20813756|20936131|23811191
pirinixic acid	C006253	CYP2D10	13101	Mus musculus	20813756
pirinixic acid	C006253	CYP2D13	68444	Mus musculus	18467677|20813756
pirinixic acid	C006253	CYP2F2	13107	Mus musculus	15302862|15375163|20813756
pirinixic acid	C006253	CYP2G1	13108	Mus musculus	20813756|23811191
pirinixic acid	C006253	CYP2J5	13109	Mus musculus	18445702
pirinixic acid	C006253	CYP3A11	13112	Mus musculus	15375163|17962186|19176532|19850644
pirinixic acid	C006253	CYP3A25	56388	Mus musculus	18467677|19710929|19850644
pirinixic acid	C006253	CYP3A44	337924	Mus musculus	19710929|19850644|23811191
pirinixic acid	C006253	CYP4A10	13117	Mus musculus	12727805|15302862|15363585|15375163|15777286|16221962|16357043|17084873|17426115|17932310|18301758|18445702|18489776|19359353|19850644|20059764|20637823|20813756|23626729|23811191|25270620
pirinixic acid	C006253	CYP4A14	13119	Mus musculus	11798191|12727805|15302862|15375163|16221962|16357043|17084873|17950772|18301758|18445702|18467677|19593819|19850644|20059764|20813756|20936131|25270620
pirinixic acid	C006253	CYP4F15	106648	Mus musculus	18301758|18445702|19710929
pirinixic acid	C006253	CYP4F16	70101	Mus musculus	17426115|18489776
pirinixic acid	C006253	CYP4V3	102294	Mus musculus	19710929|20813756
pirinixic acid	C006253	CYP7A1	1581	Mus musculus	15777286|18445702|20059764|20813756|20936131|23811191
pirinixic acid	C006253	CYP7B1	9420	Mus musculus	15302862|15375163|19136022|20059764|20813756
pirinixic acid	C006253	CYP8B1	1582	Mus musculus	15777286|16221962|18445702|19176532|23811191
pirinixic acid	C006253	GSTA1	2938	Mus musculus	23811191
pirinixic acid	C006253	GSTA2	2939	Mus musculus	16221962|20059764|20936131|23811191
pirinixic acid	C006253	GSTA4	2941	Mus musculus	15226431|18467677|20059764|20936131
pirinixic acid	C006253	GSTK1	373156	Mus musculus	17426115|18301758|23811191
pirinixic acid	C006253	GSTM1	2944	Mus musculus	18467677|20813756
pirinixic acid	C006253	GSTM2	2946	Mus musculus	16221962|17426115|20059764|20936131|23811191
pirinixic acid	C006253	GSTM3	2947	Mus musculus	16221962|17426115
pirinixic acid	C006253	GSTM4	2948	Mus musculus	17426115|18301758|18467677|18489776|19710929|19850644|20936131|23811191
pirinixic acid	C006253	GSTM7	68312	Mus musculus	17426115
pirinixic acid	C006253	GSTP1	2950	Mus musculus	12727805|15226431|15375163|18467677|20813756|20936131
pirinixic acid	C006253	GSTT1	2952	Mus musculus	19710929
pirinixic acid	C006253	GSTT2	2953	Mus musculus	17426115|18301758|18445702|19136022|20813756|23811191
pirinixic acid	C006253	GSTT3	103140	Mus musculus	18467677|20813756|20936131
pirinixic acid	C006253	MGST3	4259	Mus musculus	11798191|16221962|17426115|18301758|20813756|23811191
pirinixic acid	C006253	SULT1A1	6817	Mus musculus	19710929|20059764|20813756|21318169|23811191
pirinixic acid	C006253	SULT1B1	27284	Mus musculus	16221962|20059764|20813756|23811191
pirinixic acid	C006253	SULT2A2	100043194	Mus musculus	16221962|23811191
pirinixic acid	C006253	SULT2A7	638251	Mus musculus	23811191
pirinixic acid	C006253	UGT1A1	54658	Mus musculus	17151188|23811191
pirinixic acid	C006253	UGT1A6A	94284	Mus musculus	17426115
pirinixic acid	C006253	UGT2A3	79799	Mus musculus	19136022|23811191
pirinixic acid	C006253	UGT2B1	71773	Mus musculus	20936131|23811191
pirinixic acid	C006253	UGT2B34	100727	Mus musculus	23811191
pirinixic acid	C006253	UGT2B5	22238	Mus musculus	17426115
Benzo(a)pyrene	D001564	AOX3	71724	Mus musculus	19770486|21569818|22228805
Benzo(a)pyrene	D001564	MAOB	4129	Mus musculus	20713471
Benzo(a)pyrene	D001564	CBR1	873	Mus musculus	19770486
Benzo(a)pyrene	D001564	ALDH3B1	221	Mus musculus	15034205|22228805
Benzo(a)pyrene	D001564	HSD11B1	3290	Mus musculus	22342234|23735875
Benzo(a)pyrene	D001564	EPHX1	2052	Mus musculus	19770486|21569818|22228805|22610609|22759596|8961944
Benzo(a)pyrene	D001564	NQO1	1728	Mus musculus	14625279|14645679|15337587|15894712|17682057|18694800|19449198|19770486|20713471|21042282|21362632|21569818|21569840|21715664|22249251|22613061|22935520|24374135|25230394
Benzo(a)pyrene	D001564	ADH1	11522	Mus musculus	22228805
Benzo(a)pyrene	D001564	ADH4	127	Mus musculus	19770486|20127859
Benzo(a)pyrene	D001564	ADH5	128	Mus musculus	22228805
Benzo(a)pyrene	D001564	AKR1C12	622402	Mus musculus	19770486|20127859|21715664
Benzo(a)pyrene	D001564	AKR1C13	27384	Mus musculus	19770486|20127859|21715664
Benzo(a)pyrene	D001564	AKR1C14	105387	Mus musculus	19770486|21569818
Benzo(a)pyrene	D001564	AKR1C19	432720	Mus musculus	19770486|21715664
Benzo(a)pyrene	D001564	AKR1C20	116852	Mus musculus	19770486
Benzo(a)pyrene	D001564	AKR1C6	83702	Mus musculus	19770486
Benzo(a)pyrene	D001564	FMO1	2326	Mus musculus	19770486|21569818|22228805
Benzo(a)pyrene	D001564	FMO2	2327	Mus musculus	19770486|21569818|22228805
Benzo(a)pyrene	D001564	FMO3	2328	Mus musculus	19770486|20570689|21569818|22228805
Benzo(a)pyrene	D001564	FMO5	2330	Mus musculus	19770486
Benzo(a)pyrene	D001564	CYP1A2	1544	Mus musculus	11171528|11356909|14562683|15034205|15863256|16256281|17997381|18321868|1849469|19406224|19770486|19896525|19961161|20371670|21715664|22466549|22613061|7750161|8961944
Benzo(a)pyrene	D001564	CYP1B1	1545	Mus musculus	11577022|12117779|15034205|15037607|15894712|17060372|17997381|18694800|19406224|19573549|19654925|19666105|19770486|20127859|20371670|20713471|21252291|21569818|21715664|22228805|22342234|22486318|22613061|22935520|23274566|23747951|24374135
Benzo(a)pyrene	D001564	CYP27A1	1593	Mus musculus	20127859|22228805
Benzo(a)pyrene	D001564	CYP2A5	13087	Mus musculus	19770486|22228805
Benzo(a)pyrene	D001564	CYP2B9	13094	Mus musculus	21964900
Benzo(a)pyrene	D001564	CYP2C29	13095	Mus musculus	19770486|20127859
Benzo(a)pyrene	D001564	CYP2C38	13097	Mus musculus	21964900|23735875
Benzo(a)pyrene	D001564	CYP2C40	13099	Mus musculus	20127859
Benzo(a)pyrene	D001564	CYP2C55	72082	Mus musculus	19770486|20127859
Benzo(a)pyrene	D001564	CYP2C68	433247	Mus musculus	19770486
Benzo(a)pyrene	D001564	CYP2D10	13101	Mus musculus	19770486
Benzo(a)pyrene	D001564	CYP2D40	71754	Mus musculus	22228805
Benzo(a)pyrene	D001564	CYP2E1	1571	Mus musculus	19770486|20127859
Benzo(a)pyrene	D001564	CYP2F2	13107	Mus musculus	22228805
Benzo(a)pyrene	D001564	CYP2G1	13108	Mus musculus	21964900
Benzo(a)pyrene	D001564	CYP2J5	13109	Mus musculus	19770486
Benzo(a)pyrene	D001564	CYP3A11	13112	Mus musculus	20127859
Benzo(a)pyrene	D001564	CYP3A16	13114	Mus musculus	20127859
Benzo(a)pyrene	D001564	CYP3A25	56388	Mus musculus	20127859
Benzo(a)pyrene	D001564	CYP3A44	337924	Mus musculus	21964900
Benzo(a)pyrene	D001564	CYP46A1	10858	Mus musculus	19654925
Benzo(a)pyrene	D001564	CYP4A14	13119	Mus musculus	19654925|19770486
Benzo(a)pyrene	D001564	CYP4F15	106648	Mus musculus	19770486
Benzo(a)pyrene	D001564	CYP4F16	70101	Mus musculus	20127859
Benzo(a)pyrene	D001564	CYP7A1	1581	Mus musculus	19770486
Benzo(a)pyrene	D001564	CYP7B1	9420	Mus musculus	22342234
Benzo(a)pyrene	D001564	CYP8B1	1582	Mus musculus	19770486|22228805
Benzo(a)pyrene	D001564	GSTA1	2938	Mus musculus	11961136|21569818|22613061|22935520|23735875
Benzo(a)pyrene	D001564	GSTA2	2939	Mus musculus	15297030|19654925|19770486|21569818|21715664|22935520|23735875
Benzo(a)pyrene	D001564	GSTA4	2941	Mus musculus	14625279|15034205|19573549|19770486|21715664|22228805
Benzo(a)pyrene	D001564	GSTK1	373156	Mus musculus	20127859
Benzo(a)pyrene	D001564	GSTM1	2944	Mus musculus	15034205|19770486|20127859|21569818|22228805
Benzo(a)pyrene	D001564	GSTM2	2946	Mus musculus	20127859
Benzo(a)pyrene	D001564	GSTM3	2947	Mus musculus	21569818|21964900
Benzo(a)pyrene	D001564	GSTM4	2948	Mus musculus	19654925|19770486|21964900|23735875
Benzo(a)pyrene	D001564	GSTM7	68312	Mus musculus	21964900
Benzo(a)pyrene	D001564	GSTO1	9446	Mus musculus	20127859|22228805|23735875
Benzo(a)pyrene	D001564	GSTP1	2950	Mus musculus	14625279|15034205|15894712|21569818|22228805
Benzo(a)pyrene	D001564	GSTT1	2952	Mus musculus	22228805
Benzo(a)pyrene	D001564	GSTT2	2953	Mus musculus	15034205|20127859
Benzo(a)pyrene	D001564	GSTT3	103140	Mus musculus	22228805
Benzo(a)pyrene	D001564	MGST3	4259	Mus musculus	19770486|22228805
Benzo(a)pyrene	D001564	SULT1A1	6817	Mus musculus	11181495|19770486
Benzo(a)pyrene	D001564	SULT1B1	27284	Mus musculus	19770486
Benzo(a)pyrene	D001564	UGT1A1	54658	Mus musculus	20127859
Benzo(a)pyrene	D001564	UGT1A5	54579	Mus musculus	20127859
Benzo(a)pyrene	D001564	UGT1A6A	94284	Mus musculus	15034205|19770486|20127859|22228805
Benzo(a)pyrene	D001564	UGT1A9	54600	Mus musculus	19770486|20127859
Benzo(a)pyrene	D001564	UGT2A3	79799	Mus musculus	20127859
Benzo(a)pyrene	D001564	UGT2B1	71773	Mus musculus	19770486
Benzo(a)pyrene	D001564	UGT2B34	100727	Mus musculus	19770486|20127859|23735875
Benzo(a)pyrene	D001564	UGT2B35	243085	Mus musculus	19770486|20127859|21715664
Benzo(a)pyrene	D001564	UGT2B5	22238	Mus musculus	19770486|20127859|3117546
Acetaminophen	D000082	AOX3	71724	Mus musculus	17562736
Acetaminophen	D000082	MAOB	4129	Mus musculus	17562736
Acetaminophen	D000082	ALDH3B1	221	Mus musculus	17562736
Acetaminophen	D000082	DHDH	27294	Mus musculus	25499718
Acetaminophen	D000082	HSD11B1	3290	Mus musculus	17562736|17585979
Acetaminophen	D000082	EPHX1	2052	Mus musculus	15122755|15606129|17562736
Acetaminophen	D000082	EPHX2	2053	Mus musculus	17585979
Acetaminophen	D000082	NQO1	1728	Mus musculus	12540782|15496496|17562736|17935745|19371629|20100502|25224400
Acetaminophen	D000082	ADH1	11522	Mus musculus	17562736|17585979
Acetaminophen	D000082	ADH4	127	Mus musculus	17562736
Acetaminophen	D000082	ADH5	128	Mus musculus	17562736
Acetaminophen	D000082	AKR1C12	622402	Mus musculus	17562736
Acetaminophen	D000082	AKR1C14	105387	Mus musculus	17562736
Acetaminophen	D000082	AKR1C20	116852	Mus musculus	17562736
Acetaminophen	D000082	AKR1C6	83702	Mus musculus	11264010|17562736|17585979
Acetaminophen	D000082	FMO1	2326	Mus musculus	11264010|17562736|17585979
Acetaminophen	D000082	FMO2	2327	Mus musculus	17562736
Acetaminophen	D000082	FMO3	2328	Mus musculus	18544908|24126418|24973094|25193093
Acetaminophen	D000082	FMO5	2330	Mus musculus	17562736
Acetaminophen	D000082	CYP1A2	1544	Mus musculus	10445756|10977129|11376689|12958197|14978233|15576447|16141365|16557553|16611625|16729303|17562736|17585979|19002106|19679878|21329376
Acetaminophen	D000082	CYP26A1	1592	Mus musculus	17562736
Acetaminophen	D000082	CYP27A1	1593	Mus musculus	17562736
Acetaminophen	D000082	CYP2A12	13085	Mus musculus	17562736
Acetaminophen	D000082	CYP2A5	13087	Mus musculus	15606129|21252290
Acetaminophen	D000082	CYP2B9	13094	Mus musculus	17585979
Acetaminophen	D000082	CYP2C29	13095	Mus musculus	17562736
Acetaminophen	D000082	CYP2C37	13096	Mus musculus	17562736|17585979
Acetaminophen	D000082	CYP2C39	13098	Mus musculus	17562736|17585979
Acetaminophen	D000082	CYP2C40	13099	Mus musculus	17562736|17585979
Acetaminophen	D000082	CYP2C44	226143	Mus musculus	17562736
Acetaminophen	D000082	CYP2C54	404195	Mus musculus	21329376
Acetaminophen	D000082	CYP2C55	72082	Mus musculus	17562736
Acetaminophen	D000082	CYP2C70	226105	Mus musculus	17562736|17585979
Acetaminophen	D000082	CYP2D13	68444	Mus musculus	17562736
Acetaminophen	D000082	CYP2E1	1571	Mus musculus	11323178|11376689|12594235|12958197|15576447|16393943|16557553|16729303|17562736|17585979|19002106|19256530|19679878|19799668|20067817|20166895|21329376|22683606|22939915|23333575|25319358
Acetaminophen	D000082	CYP2F2	13107	Mus musculus	17562736|17585979
Acetaminophen	D000082	CYP2G1	13108	Mus musculus	18544908
Acetaminophen	D000082	CYP2J5	13109	Mus musculus	17562736
Acetaminophen	D000082	CYP3A11	13112	Mus musculus	14978233|15576447|15606129|16611625|16729303|19002106|21329376|25319358
Acetaminophen	D000082	CYP3A16	13114	Mus musculus	15606129|17562736|18544908
Acetaminophen	D000082	CYP3A25	56388	Mus musculus	17562736|17585979
Acetaminophen	D000082	CYP4A10	13117	Mus musculus	17585979|18544908
Acetaminophen	D000082	CYP4A14	13119	Mus musculus	12958197|17585979|18544908
Acetaminophen	D000082	CYP4F15	106648	Mus musculus	17562736
Acetaminophen	D000082	CYP7A1	1581	Mus musculus	15030884|17562736|18544908
Acetaminophen	D000082	CYP7B1	9420	Mus musculus	17562736|18544908
Acetaminophen	D000082	CYP8B1	1582	Mus musculus	17562736|17585979|18544908
Acetaminophen	D000082	GSTA1	2938	Mus musculus	16611625|17562736|18544908|25499718
Acetaminophen	D000082	GSTA2	2939	Mus musculus	18544908
Acetaminophen	D000082	GSTK1	373156	Mus musculus	17562736|17585979
Acetaminophen	D000082	GSTM1	2944	Mus musculus	16611625|22687999|25499718
Acetaminophen	D000082	GSTM2	2946	Mus musculus	16611625|17562736|17585979
Acetaminophen	D000082	GSTM3	2947	Mus musculus	16611625
Acetaminophen	D000082	GSTM4	2948	Mus musculus	16611625|17562736
Acetaminophen	D000082	GSTM6	14867	Mus musculus	17562736
Acetaminophen	D000082	GSTM7	68312	Mus musculus	17562736
Acetaminophen	D000082	GSTP1	2950	Mus musculus	16611625|16729303|17562736|17585979|25499718
Acetaminophen	D000082	GSTT1	2952	Mus musculus	17562736|17585979|25499718
Acetaminophen	D000082	GSTT2	2953	Mus musculus	17585979
Acetaminophen	D000082	GSTT3	103140	Mus musculus	17562736
Acetaminophen	D000082	MGST3	4259	Mus musculus	17562736|17585979
Acetaminophen	D000082	SULT1A1	6817	Mus musculus	17585979
Acetaminophen	D000082	SULT1B1	27284	Mus musculus	17562736
Acetaminophen	D000082	SULT2A1	6822	Mus musculus	23308384
Acetaminophen	D000082	UGT1A1	54658	Mus musculus	17562736|23333575
Acetaminophen	D000082	UGT1A6A	94284	Mus musculus	23333575
Acetaminophen	D000082	UGT2A3	79799	Mus musculus	17562736
Acetaminophen	D000082	UGT2B1	71773	Mus musculus	17562736|23333575
Acetaminophen	D000082	UGT2B34	100727	Mus musculus	17562736
Acetaminophen	D000082	UGT2B35	243085	Mus musculus	17562736
Phenobarbital	D010634	AOX3	71724	Mus musculus	23091169
Phenobarbital	D010634	CBR1	873	Mus musculus	19482888|23091169
Phenobarbital	D010634	DHDH	27294	Mus musculus	23091169
Phenobarbital	D010634	EPHX1	2052	Mus musculus	19482888|19850644|21335049|23091169|3621371
Phenobarbital	D010634	NQO1	1728	Mus musculus	19136022|19270015|19482888|23091169
Phenobarbital	D010634	ADH4	127	Mus musculus	23091169
Phenobarbital	D010634	AKR1C14	105387	Mus musculus	19270015|23091169
Phenobarbital	D010634	AKR1C19	432720	Mus musculus	19270015|23091169
Phenobarbital	D010634	AKR1C20	116852	Mus musculus	19482888
Phenobarbital	D010634	FMO1	2326	Mus musculus	19482888
Phenobarbital	D010634	FMO2	2327	Mus musculus	19482888|23091169
Phenobarbital	D010634	FMO5	2330	Mus musculus	19270015|23091169
Phenobarbital	D010634	CYP1A2	1544	Mus musculus	10064569|16109766|17962186|18692084|20403969|23091169|23681119|9397191
Phenobarbital	D010634	CYP26A1	1592	Mus musculus	19270015|19482888|23091169
Phenobarbital	D010634	CYP27A1	1593	Mus musculus	19196849
Phenobarbital	D010634	CYP2A4	13086	Mus musculus	20403969
Phenobarbital	D010634	CYP2A5	13087	Mus musculus	11038160|11162586|12754101|20403969|22859313|23091169|7543189|9007836
Phenobarbital	D010634	CYP2B13	13089	Mus musculus	19270015|19482888|20403969|21335049|23091169
Phenobarbital	D010634	CYP2B9	13094	Mus musculus	14570766|19270015|19482888|19850644|20403969|21335049|22342832|23091169|7771797
Phenobarbital	D010634	CYP2C29	13095	Mus musculus	14570766|19482888|23091169|25270620
Phenobarbital	D010634	CYP2C37	13096	Mus musculus	16936065|19270015|20403969|23091169
Phenobarbital	D010634	CYP2C38	13097	Mus musculus	19270015|19482888|23091169|25270620
Phenobarbital	D010634	CYP2C39	13098	Mus musculus	19482888|20403969|23091169
Phenobarbital	D010634	CYP2C40	13099	Mus musculus	14570766
Phenobarbital	D010634	CYP2C44	226143	Mus musculus	23091169
Phenobarbital	D010634	CYP2C54	404195	Mus musculus	20403969|23091169
Phenobarbital	D010634	CYP2C55	72082	Mus musculus	19270015|19482888|20371638|20403969|23091169|25270620
Phenobarbital	D010634	CYP2C68	433247	Mus musculus	23091169
Phenobarbital	D010634	CYP2C70	226105	Mus musculus	19136022
Phenobarbital	D010634	CYP2D13	68444	Mus musculus	19482888
Phenobarbital	D010634	CYP2G1	13108	Mus musculus	23091169
Phenobarbital	D010634	CYP2J5	13109	Mus musculus	19482888|23091169
Phenobarbital	D010634	CYP3A11	13112	Mus musculus	12049174|15492232|15986414|16109766|17627975|17962186|18692084|19196849|19850644|20403969|23152187|23626729
Phenobarbital	D010634	CYP3A25	56388	Mus musculus	19850644
Phenobarbital	D010634	CYP3A44	337924	Mus musculus	19482888|19850644|23091169
Phenobarbital	D010634	CYP46A1	10858	Mus musculus	19482888|23091169
Phenobarbital	D010634	CYP4A10	13117	Mus musculus	19270015|19482888|23091169
Phenobarbital	D010634	CYP4A14	13119	Mus musculus	17627975|19270015|23091169
Phenobarbital	D010634	CYP4F15	106648	Mus musculus	23091169
Phenobarbital	D010634	CYP4V3	102294	Mus musculus	23091169
Phenobarbital	D010634	CYP7A1	1581	Mus musculus	15629111|19270015
Phenobarbital	D010634	CYP7B1	9420	Mus musculus	19136022|19196849|19482888|23091169
Phenobarbital	D010634	CYP8B1	1582	Mus musculus	19196849|19482888
Phenobarbital	D010634	GSTA1	2938	Mus musculus	20403969
Phenobarbital	D010634	GSTA2	2939	Mus musculus	19270015|19482888|20403969|23091169
Phenobarbital	D010634	GSTA4	2941	Mus musculus	18723825|19270015|19482888|23091169
Phenobarbital	D010634	GSTM1	2944	Mus musculus	18723825|20403969|23091169
Phenobarbital	D010634	GSTM2	2946	Mus musculus	19270015|19482888|20118494|20403969|21335049|23091169
Phenobarbital	D010634	GSTM3	2947	Mus musculus	18723825|19270015|19482888|20118494|20403969|21335049|23091169
Phenobarbital	D010634	GSTM4	2948	Mus musculus	19270015|19482888|23091169
Phenobarbital	D010634	GSTM6	14867	Mus musculus	19270015|19482888|20118494|23091169
Phenobarbital	D010634	GSTT1	2952	Mus musculus	18723825|23091169|9854036
Phenobarbital	D010634	GSTT2	2953	Mus musculus	19136022|19270015|23091169
Phenobarbital	D010634	GSTT3	103140	Mus musculus	19270015|19482888|19850644|23091169
Phenobarbital	D010634	MGST3	4259	Mus musculus	23091169
Phenobarbital	D010634	SULT2A1	6822	Mus musculus	14742670|15986414|20816995
Phenobarbital	D010634	SULT2A2	100043194	Mus musculus	23091169
Phenobarbital	D010634	UGT1A1	54658	Mus musculus	15986414|19144771|19196849|20816995|20932986|22213127|23681119
Phenobarbital	D010634	UGT2A3	79799	Mus musculus	19136022
Phenobarbital	D010634	UGT2B34	100727	Mus musculus	19270015|19482888|23091169
Phenobarbital	D010634	UGT2B35	243085	Mus musculus	23091169
Phenobarbital	D010634	UGT2B36	231396	Mus musculus	19144771
Phenobarbital	D010634	UGT2B37	112417	Mus musculus	19270015|23091169
Phenobarbital	D010634	UGT2B5	22238	Mus musculus	3117546
Dietary Fats	D004041	AOX3	71724	Mus musculus	19467301
Dietary Fats	D004041	MAOB	4129	Mus musculus	19467301
Dietary Fats	D004041	HSD11B1	3290	Mus musculus	18042831|18492830|19467301
Dietary Fats	D004041	EPHX1	2052	Mus musculus	19680557
Dietary Fats	D004041	EPHX2	2053	Mus musculus	19467301|23576437
Dietary Fats	D004041	NQO1	1728	Mus musculus	18042831|19680557|23756648
Dietary Fats	D004041	ADH1	11522	Mus musculus	18042831
Dietary Fats	D004041	AKR1C14	105387	Mus musculus	18457598
Dietary Fats	D004041	AKR1C19	432720	Mus musculus	19680557
Dietary Fats	D004041	AKR1C6	83702	Mus musculus	19467301
Dietary Fats	D004041	FMO1	2326	Mus musculus	18042831
Dietary Fats	D004041	FMO5	2330	Mus musculus	19467301
Dietary Fats	D004041	CYP1A2	1544	Mus musculus	22609946|23358370
Dietary Fats	D004041	CYP1B1	1545	Mus musculus	18042831|19750107|20435547
Dietary Fats	D004041	CYP27A1	1593	Mus musculus	18356535|19467301
Dietary Fats	D004041	CYP2A4	13086	Mus musculus	15238619|17086191
Dietary Fats	D004041	CYP2A5	13087	Mus musculus	17086191
Dietary Fats	D004041	CYP2B9	13094	Mus musculus	17086191|19680557|22609946
Dietary Fats	D004041	CYP2C29	13095	Mus musculus	18457598|19680557|22609946
Dietary Fats	D004041	CYP2C37	13096	Mus musculus	19467301|19680557
Dietary Fats	D004041	CYP2C40	13099	Mus musculus	15238619
Dietary Fats	D004041	CYP2C44	226143	Mus musculus	19467301
Dietary Fats	D004041	CYP2C55	72082	Mus musculus	19680557|22609946
Dietary Fats	D004041	CYP2D10	13101	Mus musculus	19467301
Dietary Fats	D004041	CYP2D26	76279	Mus musculus	19467301
Dietary Fats	D004041	CYP2E1	1571	Mus musculus	18042831|23358370|23438451|23954404|24211274|24661945
Dietary Fats	D004041	CYP2F2	13107	Mus musculus	18042831
Dietary Fats	D004041	CYP3A16	13114	Mus musculus	15238619
Dietary Fats	D004041	CYP3A25	56388	Mus musculus	19467301
Dietary Fats	D004041	CYP3A44	337924	Mus musculus	18042831
Dietary Fats	D004041	CYP4A10	13117	Mus musculus	16357043|18457598
Dietary Fats	D004041	CYP4A14	13119	Mus musculus	16357043|19680557|22609946
Dietary Fats	D004041	CYP4V3	102294	Mus musculus	18042831|19030233
Dietary Fats	D004041	CYP7A1	1581	Mus musculus	18292748|19467301|23665937|23756648
Dietary Fats	D004041	CYP7B1	9420	Mus musculus	15238619|22609946
Dietary Fats	D004041	CYP8B1	1582	Mus musculus	19680557|22609946
Dietary Fats	D004041	GSTA1	2938	Mus musculus	17086191|22609946
Dietary Fats	D004041	GSTA2	2939	Mus musculus	17086191|18457598|19680557
Dietary Fats	D004041	GSTA4	2941	Mus musculus	19680557
Dietary Fats	D004041	GSTM1	2944	Mus musculus	18367378|19680557
Dietary Fats	D004041	GSTM2	2946	Mus musculus	19680557
Dietary Fats	D004041	GSTM3	2947	Mus musculus	19680557
Dietary Fats	D004041	GSTM4	2948	Mus musculus	19680557
Dietary Fats	D004041	GSTM6	14867	Mus musculus	19680557
Dietary Fats	D004041	GSTT2	2953	Mus musculus	18042831|19467301
Dietary Fats	D004041	GSTT3	103140	Mus musculus	19680557|22609946
Dietary Fats	D004041	MGST3	4259	Mus musculus	19680557
Dietary Fats	D004041	SULT1A1	6817	Mus musculus	18042831
Dietary Fats	D004041	UGT1A1	54658	Mus musculus	18042831|23756648
Dietary Fats	D004041	UGT1A5	54579	Mus musculus	18042831
Dietary Fats	D004041	UGT1A6A	94284	Mus musculus	18042831
Dietary Fats	D004041	UGT1A7C	394432	Mus musculus	18042831
Dietary Fats	D004041	UGT1A9	54600	Mus musculus	18042831
Dietary Fats	D004041	UGT2A3	79799	Mus musculus	19467301|22609946
Dietary Fats	D004041	UGT2B37	112417	Mus musculus	19680557
Dietary Fats	D004041	UGT2B5	22238	Mus musculus	15238619|18457598
perfluorooctanoic acid	C023036	HSD11B1	3290	Mus musculus	17681415
perfluorooctanoic acid	C023036	EPHX1	2052	Mus musculus	18281256|19429403|23626681
perfluorooctanoic acid	C023036	EPHX2	2053	Mus musculus	17681415|18467677|19429403|20936131
perfluorooctanoic acid	C023036	NQO1	1728	Mus musculus	23626681
perfluorooctanoic acid	C023036	ADH1	11522	Mus musculus	19429403
perfluorooctanoic acid	C023036	ADH4	127	Mus musculus	20118188|23626681
perfluorooctanoic acid	C023036	AKR1C14	105387	Mus musculus	17681415
perfluorooctanoic acid	C023036	AKR1C20	116852	Mus musculus	18281256
perfluorooctanoic acid	C023036	AKR1C6	83702	Mus musculus	19429403
perfluorooctanoic acid	C023036	CYP1A2	1544	Mus musculus	18281256|20118188
perfluorooctanoic acid	C023036	CYP27A1	1593	Mus musculus	17681415|19429403
perfluorooctanoic acid	C023036	CYP2A4	13086	Mus musculus	18281256
perfluorooctanoic acid	C023036	CYP2A5	13087	Mus musculus	18467677|20936131
perfluorooctanoic acid	C023036	CYP2B13	13089	Mus musculus	18467677
perfluorooctanoic acid	C023036	CYP2B9	13094	Mus musculus	18281256
perfluorooctanoic acid	C023036	CYP2C29	13095	Mus musculus	18281256|18467677|20118188|23626681
perfluorooctanoic acid	C023036	CYP2C37	13096	Mus musculus	18467677|19429403|20936131
perfluorooctanoic acid	C023036	CYP2C39	13098	Mus musculus	19429403
perfluorooctanoic acid	C023036	CYP2C54	404195	Mus musculus	18467677
perfluorooctanoic acid	C023036	CYP2C55	72082	Mus musculus	18281256|18467677|20936131
perfluorooctanoic acid	C023036	CYP2C70	226105	Mus musculus	18467677|19429403|20936131
perfluorooctanoic acid	C023036	CYP2D10	13101	Mus musculus	18281256|19429403
perfluorooctanoic acid	C023036	CYP2D13	68444	Mus musculus	19429403
perfluorooctanoic acid	C023036	CYP2D26	76279	Mus musculus	19429403
perfluorooctanoic acid	C023036	CYP2E1	1571	Mus musculus	17681415|19429403|23626681
perfluorooctanoic acid	C023036	CYP2F2	13107	Mus musculus	19429403
perfluorooctanoic acid	C023036	CYP3A11	13112	Mus musculus	18467677|18648086|19429403|20936131|22154759
perfluorooctanoic acid	C023036	CYP3A25	56388	Mus musculus	18467677|19429403
perfluorooctanoic acid	C023036	CYP4A10	13117	Mus musculus	18281256|19751795|21499893|23143925|25092180
perfluorooctanoic acid	C023036	CYP4A14	13119	Mus musculus	17681415|18467677|18648086|19429403|20936131|22154759|23435180|23567314
perfluorooctanoic acid	C023036	CYP4F15	106648	Mus musculus	18281256
perfluorooctanoic acid	C023036	CYP7A1	1581	Mus musculus	17681415|19429403|20936131
perfluorooctanoic acid	C023036	CYP7B1	9420	Mus musculus	19429403
perfluorooctanoic acid	C023036	CYP8B1	1582	Mus musculus	17681415
perfluorooctanoic acid	C023036	GSTA1	2938	Mus musculus	20118188|20936131|23626681
perfluorooctanoic acid	C023036	GSTA2	2939	Mus musculus	19429403
perfluorooctanoic acid	C023036	GSTA4	2941	Mus musculus	19429403
perfluorooctanoic acid	C023036	GSTK1	373156	Mus musculus	18281256
perfluorooctanoic acid	C023036	GSTM1	2944	Mus musculus	18281256|18467677|19429403|23626681
perfluorooctanoic acid	C023036	GSTM2	2946	Mus musculus	18281256|20118188|20936131
perfluorooctanoic acid	C023036	GSTM3	2947	Mus musculus	18281256|19429403|20118188|23626681
perfluorooctanoic acid	C023036	GSTM4	2948	Mus musculus	18281256|18467677|19429403|20118188|20936131|23626681
perfluorooctanoic acid	C023036	GSTP1	2950	Mus musculus	18467677|19429403|20936131
perfluorooctanoic acid	C023036	GSTT1	2952	Mus musculus	19429403
perfluorooctanoic acid	C023036	GSTT2	2953	Mus musculus	18467677|19429403|20936131
perfluorooctanoic acid	C023036	GSTT3	103140	Mus musculus	18281256
perfluorooctanoic acid	C023036	MGST3	4259	Mus musculus	20118188|23626681
perfluorooctanoic acid	C023036	SULT1A1	6817	Mus musculus	17681415|18467677|20118188|21318169
perfluorooctanoic acid	C023036	UGT1A9	54600	Mus musculus	18281256
perfluorooctanoic acid	C023036	UGT2A3	79799	Mus musculus	18281256|19429403
perfluorooctanoic acid	C023036	UGT2B1	71773	Mus musculus	17681415|19429403
perfluorooctanoic acid	C023036	UGT2B34	100727	Mus musculus	18281256|19429403
perfluorooctanoic acid	C023036	UGT2B35	243085	Mus musculus	18281256
perfluorooctanoic acid	C023036	UGT2B36	231396	Mus musculus	19429403
perfluorooctanoic acid	C023036	UGT2B5	22238	Mus musculus	19429403|3117546
1,4-bis(2-(3,5-dichloropyridyloxy))benzene	C028474	AOX3	71724	Mus musculus	22698814
1,4-bis(2-(3,5-dichloropyridyloxy))benzene	C028474	EPHX1	2052	Mus musculus	19850644|22698814
1,4-bis(2-(3,5-dichloropyridyloxy))benzene	C028474	NQO1	1728	Mus musculus	22496397
1,4-bis(2-(3,5-dichloropyridyloxy))benzene	C028474	FMO5	2330	Mus musculus	22698814
1,4-bis(2-(3,5-dichloropyridyloxy))benzene	C028474	CYP1A2	1544	Mus musculus	16109766|22496397|22698814|23578392
1,4-bis(2-(3,5-dichloropyridyloxy))benzene	C028474	CYP26A1	1592	Mus musculus	21354444|22698814
1,4-bis(2-(3,5-dichloropyridyloxy))benzene	C028474	CYP27A1	1593	Mus musculus	19196849
1,4-bis(2-(3,5-dichloropyridyloxy))benzene	C028474	CYP2A22	233005	Mus musculus	22698814
1,4-bis(2-(3,5-dichloropyridyloxy))benzene	C028474	CYP2A4	13086	Mus musculus	19041682|22698814
1,4-bis(2-(3,5-dichloropyridyloxy))benzene	C028474	CYP2A5	13087	Mus musculus	22698814
1,4-bis(2-(3,5-dichloropyridyloxy))benzene	C028474	CYP2C29	13095	Mus musculus	19041682|22466549|22698814|25270620
1,4-bis(2-(3,5-dichloropyridyloxy))benzene	C028474	CYP2C37	13096	Mus musculus	22698814|25270620
1,4-bis(2-(3,5-dichloropyridyloxy))benzene	C028474	CYP2C38	13097	Mus musculus	25270620
1,4-bis(2-(3,5-dichloropyridyloxy))benzene	C028474	CYP2C39	13098	Mus musculus	22698814
1,4-bis(2-(3,5-dichloropyridyloxy))benzene	C028474	CYP2C40	13099	Mus musculus	19041682
1,4-bis(2-(3,5-dichloropyridyloxy))benzene	C028474	CYP2C54	404195	Mus musculus	25270620
1,4-bis(2-(3,5-dichloropyridyloxy))benzene	C028474	CYP2C55	72082	Mus musculus	20371638|21354444|22466549|22698814|25270620
1,4-bis(2-(3,5-dichloropyridyloxy))benzene	C028474	CYP2E1	1571	Mus musculus	21705713
1,4-bis(2-(3,5-dichloropyridyloxy))benzene	C028474	CYP2F2	13107	Mus musculus	23578392
1,4-bis(2-(3,5-dichloropyridyloxy))benzene	C028474	CYP3A11	13112	Mus musculus	12049174|15986414|16109766|17627975|18692084|19041682|19196849|19686701|19850644|22496397|22698814|23152187|23626729
1,4-bis(2-(3,5-dichloropyridyloxy))benzene	C028474	CYP3A16	13114	Mus musculus	22698814
1,4-bis(2-(3,5-dichloropyridyloxy))benzene	C028474	CYP3A25	56388	Mus musculus	19850644|22698814
1,4-bis(2-(3,5-dichloropyridyloxy))benzene	C028474	CYP3A44	337924	Mus musculus	19850644|22698814
1,4-bis(2-(3,5-dichloropyridyloxy))benzene	C028474	CYP4A10	13117	Mus musculus	22698814
1,4-bis(2-(3,5-dichloropyridyloxy))benzene	C028474	CYP4A14	13119	Mus musculus	17627975|21354444|22496397
1,4-bis(2-(3,5-dichloropyridyloxy))benzene	C028474	CYP7A1	1581	Mus musculus	15629111|19196849|21354444|22698814
1,4-bis(2-(3,5-dichloropyridyloxy))benzene	C028474	CYP7B1	9420	Mus musculus	19196849
1,4-bis(2-(3,5-dichloropyridyloxy))benzene	C028474	CYP8B1	1582	Mus musculus	19196849|21354444
1,4-bis(2-(3,5-dichloropyridyloxy))benzene	C028474	GSTA1	2938	Mus musculus	18692084|22496397
1,4-bis(2-(3,5-dichloropyridyloxy))benzene	C028474	GSTA2	2939	Mus musculus	21354444|22698814
1,4-bis(2-(3,5-dichloropyridyloxy))benzene	C028474	GSTA4	2941	Mus musculus	18723825|22496397|22698814
1,4-bis(2-(3,5-dichloropyridyloxy))benzene	C028474	GSTM1	2944	Mus musculus	18723825|22496397
1,4-bis(2-(3,5-dichloropyridyloxy))benzene	C028474	GSTM2	2946	Mus musculus	18723825|22496397|22698814|23578392
1,4-bis(2-(3,5-dichloropyridyloxy))benzene	C028474	GSTM3	2947	Mus musculus	18723825|22496397|23578392
1,4-bis(2-(3,5-dichloropyridyloxy))benzene	C028474	GSTM4	2948	Mus musculus	22496397|22698814
1,4-bis(2-(3,5-dichloropyridyloxy))benzene	C028474	GSTM6	14867	Mus musculus	23578392
1,4-bis(2-(3,5-dichloropyridyloxy))benzene	C028474	GSTP1	2950	Mus musculus	18692084
1,4-bis(2-(3,5-dichloropyridyloxy))benzene	C028474	GSTT1	2952	Mus musculus	18723825|22496397|22698814
1,4-bis(2-(3,5-dichloropyridyloxy))benzene	C028474	GSTT3	103140	Mus musculus	19850644|22698814|25270620
1,4-bis(2-(3,5-dichloropyridyloxy))benzene	C028474	SULT1A1	6817	Mus musculus	15004031
1,4-bis(2-(3,5-dichloropyridyloxy))benzene	C028474	SULT2A1	6822	Mus musculus	14742670|15004031|15986414
1,4-bis(2-(3,5-dichloropyridyloxy))benzene	C028474	SULT2A2	100043194	Mus musculus	22496397
1,4-bis(2-(3,5-dichloropyridyloxy))benzene	C028474	UGT1A1	54658	Mus musculus	15004031|15986414|19144771|19196849|22496397
1,4-bis(2-(3,5-dichloropyridyloxy))benzene	C028474	UGT1A9	54600	Mus musculus	19144771|22496397
1,4-bis(2-(3,5-dichloropyridyloxy))benzene	C028474	UGT2A3	79799	Mus musculus	19144771|22496397
1,4-bis(2-(3,5-dichloropyridyloxy))benzene	C028474	UGT2B1	71773	Mus musculus	22496397
1,4-bis(2-(3,5-dichloropyridyloxy))benzene	C028474	UGT2B34	100727	Mus musculus	19144771|22496397|22698814
1,4-bis(2-(3,5-dichloropyridyloxy))benzene	C028474	UGT2B35	243085	Mus musculus	22496397
1,4-bis(2-(3,5-dichloropyridyloxy))benzene	C028474	UGT2B36	231396	Mus musculus	19144771|22496397
Clofibrate	D002994	HSD11B1	3290	Mus musculus	17585979
Clofibrate	D002994	EPHX1	2052	Mus musculus	3318844|3621371|4049385
Clofibrate	D002994	EPHX2	2053	Mus musculus	17585979|3318844|3621371|4049385
Clofibrate	D002994	NQO1	1728	Mus musculus	17188792|17627975|22496397
Clofibrate	D002994	ADH1	11522	Mus musculus	17585979
Clofibrate	D002994	ADH5	128	Mus musculus	17585979
Clofibrate	D002994	AKR1C6	83702	Mus musculus	17585979
Clofibrate	D002994	AKR7A5	110198	Mus musculus	17585979
Clofibrate	D002994	FMO1	2326	Mus musculus	17585979
Clofibrate	D002994	FMO2	2327	Mus musculus	23811191
Clofibrate	D002994	CYP1A2	1544	Mus musculus	17585979
Clofibrate	D002994	CYP26A1	1592	Mus musculus	17585979
Clofibrate	D002994	CYP2B9	13094	Mus musculus	11356909|17585979
Clofibrate	D002994	CYP2C37	13096	Mus musculus	17585979
Clofibrate	D002994	CYP2C39	13098	Mus musculus	17585979
Clofibrate	D002994	CYP2C40	13099	Mus musculus	17585979
Clofibrate	D002994	CYP2C70	226105	Mus musculus	17585979
Clofibrate	D002994	CYP2E1	1571	Mus musculus	17585979
Clofibrate	D002994	CYP2F2	13107	Mus musculus	17585979
Clofibrate	D002994	CYP3A11	13112	Mus musculus	17627975|22496397
Clofibrate	D002994	CYP3A25	56388	Mus musculus	17585979
Clofibrate	D002994	CYP3A44	337924	Mus musculus	23811191
Clofibrate	D002994	CYP4A10	13117	Mus musculus	11356909|17585979|20637823|22342832|23811191|25270620
Clofibrate	D002994	CYP4A14	13119	Mus musculus	15919853|16467456|17585979|17627975|18488193|19144771|22342832|22496397|25270620
Clofibrate	D002994	CYP4F15	106648	Mus musculus	11160642
Clofibrate	D002994	CYP4F16	70101	Mus musculus	11160642
Clofibrate	D002994	CYP7A1	1581	Mus musculus	17585979
Clofibrate	D002994	CYP7B1	9420	Mus musculus	17585979
Clofibrate	D002994	CYP8B1	1582	Mus musculus	17585979
Clofibrate	D002994	GSTA1	2938	Mus musculus	22496397
Clofibrate	D002994	GSTK1	373156	Mus musculus	17585979|18723825
Clofibrate	D002994	GSTM1	2944	Mus musculus	22496397
Clofibrate	D002994	GSTM2	2946	Mus musculus	17585979|22496397
Clofibrate	D002994	GSTM3	2947	Mus musculus	22496397
Clofibrate	D002994	GSTM4	2948	Mus musculus	22496397
Clofibrate	D002994	GSTP1	2950	Mus musculus	17585979
Clofibrate	D002994	GSTT1	2952	Mus musculus	17585979|18723825
Clofibrate	D002994	GSTT2	2953	Mus musculus	17585979|18723825|22496397
Clofibrate	D002994	MGST3	4259	Mus musculus	17585979|18723825|22496397
Clofibrate	D002994	SULT1A1	6817	Mus musculus	17585979
Clofibrate	D002994	SULT1B1	27284	Mus musculus	17585979
Clofibrate	D002994	UGT1A5	54579	Mus musculus	22496397
Clofibrate	D002994	UGT1A6A	94284	Mus musculus	17585979
Clofibrate	D002994	UGT1A9	54600	Mus musculus	19144771|22496397
Clofibrate	D002994	UGT2A3	79799	Mus musculus	22496397
Clofibrate	D002994	UGT2B1	71773	Mus musculus	22496397
Clofibrate	D002994	UGT2B35	243085	Mus musculus	22496397
Clofibrate	D002994	UGT2B36	231396	Mus musculus	19144771|22496397
Clofibrate	D002994	UGT2B5	22238	Mus musculus	3117546
Cyclosporine	D016572	AOX3	71724	Mus musculus	19770486
Cyclosporine	D016572	MAOB	4129	Mus musculus	19770486|23830897
Cyclosporine	D016572	CBR1	873	Mus musculus	19770486
Cyclosporine	D016572	ALDH3B1	221	Mus musculus	19770486
Cyclosporine	D016572	DHDH	27294	Mus musculus	19770486
Cyclosporine	D016572	EPHX2	2053	Mus musculus	19770486|23830897
Cyclosporine	D016572	AKR1C14	105387	Mus musculus	19770486
Cyclosporine	D016572	AKR1C19	432720	Mus musculus	19770486
Cyclosporine	D016572	AKR1C20	116852	Mus musculus	19770486
Cyclosporine	D016572	FMO1	2326	Mus musculus	19770486
Cyclosporine	D016572	FMO2	2327	Mus musculus	21621594
Cyclosporine	D016572	FMO5	2330	Mus musculus	19770486|23830897
Cyclosporine	D016572	CYP2A5	13087	Mus musculus	19770486
Cyclosporine	D016572	CYP2C29	13095	Mus musculus	19770486
Cyclosporine	D016572	CYP2C37	13096	Mus musculus	19770486
Cyclosporine	D016572	CYP2C55	72082	Mus musculus	19770486
Cyclosporine	D016572	CYP2C68	433247	Mus musculus	19770486
Cyclosporine	D016572	CYP2E1	1571	Mus musculus	23830897
Cyclosporine	D016572	CYP2J5	13109	Mus musculus	19770486
Cyclosporine	D016572	CYP3A11	13112	Mus musculus	19770486
Cyclosporine	D016572	CYP3A25	56388	Mus musculus	19770486
Cyclosporine	D016572	CYP4A10	13117	Mus musculus	19770486
Cyclosporine	D016572	CYP4A14	13119	Mus musculus	19770486
Cyclosporine	D016572	CYP4V3	102294	Mus musculus	19770486
Cyclosporine	D016572	CYP7A1	1581	Mus musculus	19770486
Cyclosporine	D016572	CYP7B1	9420	Mus musculus	19770486
Cyclosporine	D016572	CYP8B1	1582	Mus musculus	19770486
Cyclosporine	D016572	GSTA4	2941	Mus musculus	19770486
Cyclosporine	D016572	GSTK1	373156	Mus musculus	19770486|23830897
Cyclosporine	D016572	GSTM3	2947	Mus musculus	19770486
Cyclosporine	D016572	GSTM4	2948	Mus musculus	23830897
Cyclosporine	D016572	GSTM7	68312	Mus musculus	19770486
Cyclosporine	D016572	GSTT1	2952	Mus musculus	19770486|23308384|23830897
Cyclosporine	D016572	GSTT3	103140	Mus musculus	19770486
Cyclosporine	D016572	SULT1A1	6817	Mus musculus	19770486
Cyclosporine	D016572	SULT1B1	27284	Mus musculus	19770486
Cyclosporine	D016572	SULT2A1	6822	Mus musculus	23308384
Cyclosporine	D016572	UGT1A6A	94284	Mus musculus	19770486
Cyclosporine	D016572	UGT2B1	71773	Mus musculus	19770486
Cyclosporine	D016572	UGT2B36	231396	Mus musculus	19770486
Cyclosporine	D016572	UGT2B5	22238	Mus musculus	19770486
Valproic Acid	D014635	AOX3	71724	Mus musculus	24535564
Valproic Acid	D014635	CBR1	873	Mus musculus	17292431
Valproic Acid	D014635	EPHX1	2052	Mus musculus	21427059
Valproic Acid	D014635	NQO1	1728	Mus musculus	24535564
Valproic Acid	D014635	ADH1	11522	Mus musculus	17292431|24896083
Valproic Acid	D014635	ADH4	127	Mus musculus	17292431
Valproic Acid	D014635	ADH5	128	Mus musculus	17292431
Valproic Acid	D014635	AKR1C13	27384	Mus musculus	17292431
Valproic Acid	D014635	AKR1C6	83702	Mus musculus	17292431
Valproic Acid	D014635	AKR7A5	110198	Mus musculus	12604212
Valproic Acid	D014635	FMO1	2326	Mus musculus	17963808
Valproic Acid	D014635	FMO2	2327	Mus musculus	17963808
Valproic Acid	D014635	FMO3	2328	Mus musculus	17292431
Valproic Acid	D014635	CYP1A2	1544	Mus musculus	17292431
Valproic Acid	D014635	CYP1B1	1545	Mus musculus	17292431|24896083
Valproic Acid	D014635	CYP26A1	1592	Mus musculus	19136453|20546886
Valproic Acid	D014635	CYP2A5	13087	Mus musculus	17963808
Valproic Acid	D014635	CYP2B13	13089	Mus musculus	17963808
Valproic Acid	D014635	CYP2B9	13094	Mus musculus	17963808|24489787
Valproic Acid	D014635	CYP2C37	13096	Mus musculus	17963808
Valproic Acid	D014635	CYP2C38	13097	Mus musculus	17963808
Valproic Acid	D014635	CYP2C39	13098	Mus musculus	17963808
Valproic Acid	D014635	CYP2C55	72082	Mus musculus	17292431
Valproic Acid	D014635	CYP2C70	226105	Mus musculus	24535564
Valproic Acid	D014635	CYP46A1	10858	Mus musculus	21427059|24489787
Valproic Acid	D014635	CYP4A10	13117	Mus musculus	17963808|24535564
Valproic Acid	D014635	CYP4A14	13119	Mus musculus	17292431|17963808|24535564
Valproic Acid	D014635	CYP4F15	106648	Mus musculus	24896083
Valproic Acid	D014635	CYP4F16	70101	Mus musculus	21427059
Valproic Acid	D014635	CYP7B1	9420	Mus musculus	24535564
Valproic Acid	D014635	CYP8B1	1582	Mus musculus	24489787
Valproic Acid	D014635	GSTA2	2939	Mus musculus	17292431
Valproic Acid	D014635	GSTA4	2941	Mus musculus	17292431
Valproic Acid	D014635	GSTM1	2944	Mus musculus	17292431
Valproic Acid	D014635	GSTM2	2946	Mus musculus	17292431|17963808
Valproic Acid	D014635	GSTM4	2948	Mus musculus	17292431
Valproic Acid	D014635	GSTM6	14867	Mus musculus	17292431
Valproic Acid	D014635	GSTP1	2950	Mus musculus	17292431
Valproic Acid	D014635	GSTT2	2953	Mus musculus	17963808|24535564
Valproic Acid	D014635	GSTT3	103140	Mus musculus	21427059|24535564
Valproic Acid	D014635	MGST3	4259	Mus musculus	17292431|21427059|24535564
Diethylhexyl Phthalate	D004051	HSD11B1	3290	Mus musculus	19245819
Diethylhexyl Phthalate	D004051	EPHX1	2052	Mus musculus	19850644|3318844|3621371
Diethylhexyl Phthalate	D004051	EPHX2	2053	Mus musculus	19850644|3318844|3621371
Diethylhexyl Phthalate	D004051	NQO1	1728	Mus musculus	17627975|23756648
Diethylhexyl Phthalate	D004051	AKR1C12	622402	Mus musculus	19850644
Diethylhexyl Phthalate	D004051	AKR1C19	432720	Mus musculus	19850644
Diethylhexyl Phthalate	D004051	CYP26A1	1592	Mus musculus	19245819
Diethylhexyl Phthalate	D004051	CYP2B13	13089	Mus musculus	19245819
Diethylhexyl Phthalate	D004051	CYP2B9	13094	Mus musculus	19850644
Diethylhexyl Phthalate	D004051	CYP2C29	13095	Mus musculus	19245819|19850644
Diethylhexyl Phthalate	D004051	CYP2C37	13096	Mus musculus	19850644
Diethylhexyl Phthalate	D004051	CYP2C38	13097	Mus musculus	19850644
Diethylhexyl Phthalate	D004051	CYP2C39	13098	Mus musculus	19850644
Diethylhexyl Phthalate	D004051	CYP2C40	13099	Mus musculus	19850644
Diethylhexyl Phthalate	D004051	CYP2C54	404195	Mus musculus	19850644
Diethylhexyl Phthalate	D004051	CYP2C55	72082	Mus musculus	19850644
Diethylhexyl Phthalate	D004051	CYP2C70	226105	Mus musculus	19850644
Diethylhexyl Phthalate	D004051	CYP2D13	68444	Mus musculus	19850644
Diethylhexyl Phthalate	D004051	CYP2J5	13109	Mus musculus	19245819
Diethylhexyl Phthalate	D004051	CYP3A11	13112	Mus musculus	19245819|19850644
Diethylhexyl Phthalate	D004051	CYP3A44	337924	Mus musculus	19850644
Diethylhexyl Phthalate	D004051	CYP4A10	13117	Mus musculus	11356909|19245819|19850644
Diethylhexyl Phthalate	D004051	CYP4A14	13119	Mus musculus	15919853|17627975|19144771|19245819|19850644|22159897|23756648|24496636
Diethylhexyl Phthalate	D004051	CYP7A1	1581	Mus musculus	19850644|23756648|25270622
Diethylhexyl Phthalate	D004051	CYP7B1	9420	Mus musculus	19245819
Diethylhexyl Phthalate	D004051	CYP8B1	1582	Mus musculus	19850644
Diethylhexyl Phthalate	D004051	GSTA2	2939	Mus musculus	19850644
Diethylhexyl Phthalate	D004051	GSTA4	2941	Mus musculus	19850644
Diethylhexyl Phthalate	D004051	GSTK1	373156	Mus musculus	19850644
Diethylhexyl Phthalate	D004051	GSTM1	2944	Mus musculus	19245819|19850644
Diethylhexyl Phthalate	D004051	GSTM3	2947	Mus musculus	19850644
Diethylhexyl Phthalate	D004051	GSTM4	2948	Mus musculus	19850644
Diethylhexyl Phthalate	D004051	GSTP1	2950	Mus musculus	19245819
Diethylhexyl Phthalate	D004051	GSTT2	2953	Mus musculus	19245819|19850644
Diethylhexyl Phthalate	D004051	GSTT3	103140	Mus musculus	19245819|19850644
Diethylhexyl Phthalate	D004051	SULT1A1	6817	Mus musculus	19850644
Diethylhexyl Phthalate	D004051	UGT1A1	54658	Mus musculus	19144771|23756648
Diethylhexyl Phthalate	D004051	UGT1A9	54600	Mus musculus	19850644
Diethylhexyl Phthalate	D004051	UGT2B1	71773	Mus musculus	19850644
Diethylhexyl Phthalate	D004051	UGT2B36	231396	Mus musculus	19144771
perfluorooctane sulfonic acid	C076994	EPHX1	2052	Mus musculus	19429403|20936131
perfluorooctane sulfonic acid	C076994	EPHX2	2053	Mus musculus	19429403|20936131
perfluorooctane sulfonic acid	C076994	ADH1	11522	Mus musculus	19429403
perfluorooctane sulfonic acid	C076994	AKR1C6	83702	Mus musculus	19429403
perfluorooctane sulfonic acid	C076994	CYP1A2	1544	Mus musculus	20936131
perfluorooctane sulfonic acid	C076994	CYP27A1	1593	Mus musculus	19429403
perfluorooctane sulfonic acid	C076994	CYP2A5	13087	Mus musculus	20936131
perfluorooctane sulfonic acid	C076994	CYP2C37	13096	Mus musculus	19429403
perfluorooctane sulfonic acid	C076994	CYP2C38	13097	Mus musculus	20936131
perfluorooctane sulfonic acid	C076994	CYP2C39	13098	Mus musculus	19429403
perfluorooctane sulfonic acid	C076994	CYP2C54	404195	Mus musculus	20936131
perfluorooctane sulfonic acid	C076994	CYP2C55	72082	Mus musculus	20936131
perfluorooctane sulfonic acid	C076994	CYP2C70	226105	Mus musculus	19429403|20936131
perfluorooctane sulfonic acid	C076994	CYP2D10	13101	Mus musculus	19429403
perfluorooctane sulfonic acid	C076994	CYP2D13	68444	Mus musculus	19429403
perfluorooctane sulfonic acid	C076994	CYP2D26	76279	Mus musculus	19429403
perfluorooctane sulfonic acid	C076994	CYP2E1	1571	Mus musculus	19429403
perfluorooctane sulfonic acid	C076994	CYP2F2	13107	Mus musculus	19429403
perfluorooctane sulfonic acid	C076994	CYP3A11	13112	Mus musculus	19429403
perfluorooctane sulfonic acid	C076994	CYP3A25	56388	Mus musculus	19429403
perfluorooctane sulfonic acid	C076994	CYP4A14	13119	Mus musculus	19429403|20936131|23567314
perfluorooctane sulfonic acid	C076994	CYP7A1	1581	Mus musculus	19429403|20936131|21705711|23567314
perfluorooctane sulfonic acid	C076994	CYP7B1	9420	Mus musculus	19429403
perfluorooctane sulfonic acid	C076994	GSTA1	2938	Mus musculus	20936131
perfluorooctane sulfonic acid	C076994	GSTA2	2939	Mus musculus	19429403
perfluorooctane sulfonic acid	C076994	GSTA4	2941	Mus musculus	19429403
perfluorooctane sulfonic acid	C076994	GSTM1	2944	Mus musculus	19429403
perfluorooctane sulfonic acid	C076994	GSTM3	2947	Mus musculus	19429403|20936131
perfluorooctane sulfonic acid	C076994	GSTM4	2948	Mus musculus	19429403|20936131
perfluorooctane sulfonic acid	C076994	GSTP1	2950	Mus musculus	19429403
perfluorooctane sulfonic acid	C076994	GSTT1	2952	Mus musculus	19429403
perfluorooctane sulfonic acid	C076994	GSTT2	2953	Mus musculus	19429403|20936131
perfluorooctane sulfonic acid	C076994	GSTT3	103140	Mus musculus	20936131
perfluorooctane sulfonic acid	C076994	MGST3	4259	Mus musculus	20936131
perfluorooctane sulfonic acid	C076994	UGT2A3	79799	Mus musculus	19429403
perfluorooctane sulfonic acid	C076994	UGT2B1	71773	Mus musculus	19429403
perfluorooctane sulfonic acid	C076994	UGT2B34	100727	Mus musculus	19429403
perfluorooctane sulfonic acid	C076994	UGT2B36	231396	Mus musculus	19429403
perfluorooctane sulfonic acid	C076994	UGT2B5	22238	Mus musculus	19429403
Nanotubes, Carbon	D037742	AOX3	71724	Mus musculus	25554681
Nanotubes, Carbon	D037742	MAOB	4129	Mus musculus	25554681
Nanotubes, Carbon	D037742	CBR1	873	Mus musculus	25554681
Nanotubes, Carbon	D037742	ALDH3B1	221	Mus musculus	25554681
Nanotubes, Carbon	D037742	DHDH	27294	Mus musculus	25554681
Nanotubes, Carbon	D037742	EPHX1	2052	Mus musculus	25554681
Nanotubes, Carbon	D037742	NQO1	1728	Mus musculus	17660506
Nanotubes, Carbon	D037742	ADH1	11522	Mus musculus	25554681
Nanotubes, Carbon	D037742	AKR1C14	105387	Mus musculus	25554681
Nanotubes, Carbon	D037742	AKR1C19	432720	Mus musculus	25554681
Nanotubes, Carbon	D037742	FMO1	2326	Mus musculus	25554681
Nanotubes, Carbon	D037742	FMO3	2328	Mus musculus	25554681
Nanotubes, Carbon	D037742	FMO5	2330	Mus musculus	25554681
Nanotubes, Carbon	D037742	CYP1B1	1545	Mus musculus	25554681
Nanotubes, Carbon	D037742	CYP2A4	13086	Mus musculus	25554681
Nanotubes, Carbon	D037742	CYP2B9	13094	Mus musculus	25554681
Nanotubes, Carbon	D037742	CYP2D10	13101	Mus musculus	25554681
Nanotubes, Carbon	D037742	CYP2E1	1571	Mus musculus	25554681
Nanotubes, Carbon	D037742	CYP2F2	13107	Mus musculus	21135415|25554681
Nanotubes, Carbon	D037742	CYP4A10	13117	Mus musculus	25554681
Nanotubes, Carbon	D037742	CYP4A14	13119	Mus musculus	25554681
Nanotubes, Carbon	D037742	CYP4F15	106648	Mus musculus	25554681
Nanotubes, Carbon	D037742	CYP4F16	70101	Mus musculus	25554681
Nanotubes, Carbon	D037742	CYP4V3	102294	Mus musculus	25554681
Nanotubes, Carbon	D037742	CYP7B1	9420	Mus musculus	25554681
Nanotubes, Carbon	D037742	GSTA1	2938	Mus musculus	25554681
Nanotubes, Carbon	D037742	GSTA2	2939	Mus musculus	25554681
Nanotubes, Carbon	D037742	GSTA4	2941	Mus musculus	25554681
Nanotubes, Carbon	D037742	GSTM1	2944	Mus musculus	25554681
Nanotubes, Carbon	D037742	GSTM2	2946	Mus musculus	25554681
Nanotubes, Carbon	D037742	GSTM3	2947	Mus musculus	25554681
Nanotubes, Carbon	D037742	GSTM4	2948	Mus musculus	25554681
Nanotubes, Carbon	D037742	GSTM6	14867	Mus musculus	25554681
Nanotubes, Carbon	D037742	GSTT1	2952	Mus musculus	25554681
Nanotubes, Carbon	D037742	GSTT3	103140	Mus musculus	25554681
Nanotubes, Carbon	D037742	MGST3	4259	Mus musculus	25554681
Nanotubes, Carbon	D037742	SULT1A1	6817	Mus musculus	25554681
Nanotubes, Carbon	D037742	UGT1A6A	94284	Mus musculus	25554681
Ethanol	D000431	HSD11B1	3290	Mus musculus	21955143
Ethanol	D000431	NQO1	1728	Mus musculus	19167417|23994065
Ethanol	D000431	ADH1	11522	Mus musculus	15920153|19637192|22554647|7646056|7943667
Ethanol	D000431	ADH4	127	Mus musculus	19637192
Ethanol	D000431	ADH5	128	Mus musculus	19637192
Ethanol	D000431	FMO1	2326	Mus musculus	19167417
Ethanol	D000431	FMO2	2327	Mus musculus	19167417
Ethanol	D000431	FMO3	2328	Mus musculus	19167417
Ethanol	D000431	FMO5	2330	Mus musculus	19167417
Ethanol	D000431	CYP1B1	1545	Mus musculus	22486318
Ethanol	D000431	CYP26A1	1592	Mus musculus	19167417
Ethanol	D000431	CYP27A1	1593	Mus musculus	23894352
Ethanol	D000431	CYP2A4	13086	Mus musculus	19167417
Ethanol	D000431	CYP2A5	13087	Mus musculus	19167417|22552773
Ethanol	D000431	CYP2B13	13089	Mus musculus	19167417
Ethanol	D000431	CYP2B9	13094	Mus musculus	19167417
Ethanol	D000431	CYP2C37	13096	Mus musculus	19167417
Ethanol	D000431	CYP2C38	13097	Mus musculus	19167417
Ethanol	D000431	CYP2C39	13098	Mus musculus	19167417
Ethanol	D000431	CYP2C55	72082	Mus musculus	19167417
Ethanol	D000431	CYP2E1	1571	Mus musculus	10667633|11515535|15582191|15920153|16317704|19063909|19951287|20118189|20615459|22138249|22552773|24146112|24155903|24892905
Ethanol	D000431	CYP3A11	13112	Mus musculus	24853400
Ethanol	D000431	CYP3A44	337924	Mus musculus	19167417
Ethanol	D000431	CYP4A10	13117	Mus musculus	19167417|20118189|20637825|24155903
Ethanol	D000431	CYP4A14	13119	Mus musculus	19167417|20637825
Ethanol	D000431	CYP7A1	1581	Mus musculus	19167417|23894352
Ethanol	D000431	CYP7B1	9420	Mus musculus	23894352
Ethanol	D000431	CYP8B1	1582	Mus musculus	19167417|23894352
Ethanol	D000431	GSTA2	2939	Mus musculus	19167417
Ethanol	D000431	GSTA4	2941	Mus musculus	19167417
Ethanol	D000431	GSTM2	2946	Mus musculus	19167417
Ethanol	D000431	GSTM3	2947	Mus musculus	19167417
Ethanol	D000431	GSTM4	2948	Mus musculus	19167417
Ethanol	D000431	GSTT3	103140	Mus musculus	19167417
Ethanol	D000431	MGST3	4259	Mus musculus	19167417
Ethanol	D000431	SULT1A1	6817	Mus musculus	19167417
Ethanol	D000431	UGT1A5	54579	Mus musculus	21955143
Aflatoxin B1	D016604	MAOB	4129	Mus musculus	19770486
Aflatoxin B1	D016604	EPHX1	2052	Mus musculus	12907637
Aflatoxin B1	D016604	ADH4	127	Mus musculus	19770486
Aflatoxin B1	D016604	AKR1C14	105387	Mus musculus	19770486
Aflatoxin B1	D016604	AKR1C20	116852	Mus musculus	19770486
Aflatoxin B1	D016604	AKR1C6	83702	Mus musculus	19770486
Aflatoxin B1	D016604	FMO5	2330	Mus musculus	19770486
Aflatoxin B1	D016604	CYP1A2	1544	Mus musculus	19770486
Aflatoxin B1	D016604	CYP2A5	13087	Mus musculus	19770486
Aflatoxin B1	D016604	CYP2C37	13096	Mus musculus	19770486
Aflatoxin B1	D016604	CYP2C44	226143	Mus musculus	19770486
Aflatoxin B1	D016604	CYP2C54	404195	Mus musculus	19770486
Aflatoxin B1	D016604	CYP2C55	72082	Mus musculus	19770486
Aflatoxin B1	D016604	CYP2C68	433247	Mus musculus	19770486
Aflatoxin B1	D016604	CYP2E1	1571	Mus musculus	19770486
Aflatoxin B1	D016604	CYP2F2	13107	Mus musculus	19770486
Aflatoxin B1	D016604	CYP2J5	13109	Mus musculus	19770486
Aflatoxin B1	D016604	CYP3A25	56388	Mus musculus	19770486
Aflatoxin B1	D016604	CYP4F15	106648	Mus musculus	19770486
Aflatoxin B1	D016604	CYP7A1	1581	Mus musculus	19770486
Aflatoxin B1	D016604	CYP7B1	9420	Mus musculus	19770486
Aflatoxin B1	D016604	CYP8B1	1582	Mus musculus	19770486
Aflatoxin B1	D016604	GSTA2	2939	Mus musculus	19770486
Aflatoxin B1	D016604	GSTA4	2941	Mus musculus	12907637
Aflatoxin B1	D016604	GSTK1	373156	Mus musculus	19770486
Aflatoxin B1	D016604	GSTM1	2944	Mus musculus	19770486
Aflatoxin B1	D016604	GSTM2	2946	Mus musculus	19770486
Aflatoxin B1	D016604	GSTM3	2947	Mus musculus	19770486
Aflatoxin B1	D016604	GSTM4	2948	Mus musculus	19770486
Aflatoxin B1	D016604	GSTM6	14867	Mus musculus	19770486
Aflatoxin B1	D016604	GSTM7	68312	Mus musculus	19770486
Aflatoxin B1	D016604	GSTT1	2952	Mus musculus	12907637
Aflatoxin B1	D016604	GSTT3	103140	Mus musculus	19770486
Aflatoxin B1	D016604	MGST3	4259	Mus musculus	19770486
Aflatoxin B1	D016604	SULT1A1	6817	Mus musculus	19770486
Aflatoxin B1	D016604	UGT1A6A	94284	Mus musculus	19770486
propiconazole	C045950	AOX3	71724	Mus musculus	21278054|22334560
propiconazole	C045950	CBR1	873	Mus musculus	21278054
propiconazole	C045950	DHDH	27294	Mus musculus	21278054
propiconazole	C045950	EPHX1	2052	Mus musculus	21278054|22334560
propiconazole	C045950	EPHX2	2053	Mus musculus	22334560
propiconazole	C045950	NQO1	1728	Mus musculus	21278054
propiconazole	C045950	ADH4	127	Mus musculus	19363144|21278054
propiconazole	C045950	FMO5	2330	Mus musculus	21278054
propiconazole	C045950	CYP1A2	1544	Mus musculus	16730040|19010342|22334560
propiconazole	C045950	CYP26A1	1592	Mus musculus	21278054
propiconazole	C045950	CYP2B9	13094	Mus musculus	22334560|23970803
propiconazole	C045950	CYP2C29	13095	Mus musculus	21278054
propiconazole	C045950	CYP2C37	13096	Mus musculus	16730040|21278054
propiconazole	C045950	CYP2C40	13099	Mus musculus	16730040
propiconazole	C045950	CYP2C54	404195	Mus musculus	21278054|22334560
propiconazole	C045950	CYP2C55	72082	Mus musculus	16730040|21278054|22334560|23970803
propiconazole	C045950	CYP2C68	433247	Mus musculus	22334560
propiconazole	C045950	CYP2D26	76279	Mus musculus	16730040
propiconazole	C045950	CYP2J5	13109	Mus musculus	21278054
propiconazole	C045950	CYP3A11	13112	Mus musculus	15603923|16730040|19010342
propiconazole	C045950	CYP4A10	13117	Mus musculus	21278054
propiconazole	C045950	CYP7A1	1581	Mus musculus	21278054
propiconazole	C045950	GSTA2	2939	Mus musculus	16730040|21278054|22334560
propiconazole	C045950	GSTM1	2944	Mus musculus	21278054|22334560
propiconazole	C045950	GSTM2	2946	Mus musculus	16730040|21278054|22334560
propiconazole	C045950	GSTM3	2947	Mus musculus	21278054|22334560|23970803
propiconazole	C045950	GSTM4	2948	Mus musculus	21278054|22334560
propiconazole	C045950	GSTT1	2952	Mus musculus	22334560
propiconazole	C045950	GSTT2	2953	Mus musculus	21278054
propiconazole	C045950	GSTT3	103140	Mus musculus	21278054|22334560|23970803
propiconazole	C045950	SULT1A1	6817	Mus musculus	21278054
propiconazole	C045950	UGT1A6A	94284	Mus musculus	22334560
propiconazole	C045950	UGT1A9	54600	Mus musculus	22334560
propiconazole	C045950	UGT2B1	71773	Mus musculus	21278054
propiconazole	C045950	UGT2B34	100727	Mus musculus	21278054|22334560
propiconazole	C045950	UGT2B35	243085	Mus musculus	21278054
palm oil	C041786	HSD11B1	3290	Mus musculus	18042831
palm oil	C041786	NQO1	1728	Mus musculus	18042831|19680557
palm oil	C041786	ADH1	11522	Mus musculus	18042831
palm oil	C041786	AKR1C19	432720	Mus musculus	19680557
palm oil	C041786	FMO1	2326	Mus musculus	18042831
palm oil	C041786	CYP1B1	1545	Mus musculus	18042831
palm oil	C041786	CYP2B9	13094	Mus musculus	19680557
palm oil	C041786	CYP2C29	13095	Mus musculus	19680557
palm oil	C041786	CYP2C37	13096	Mus musculus	19680557
palm oil	C041786	CYP2C55	72082	Mus musculus	19680557
palm oil	C041786	CYP2E1	1571	Mus musculus	18042831
palm oil	C041786	CYP2F2	13107	Mus musculus	18042831
palm oil	C041786	CYP3A44	337924	Mus musculus	18042831
palm oil	C041786	CYP4A14	13119	Mus musculus	19680557
palm oil	C041786	CYP4V3	102294	Mus musculus	18042831
palm oil	C041786	CYP8B1	1582	Mus musculus	19680557
palm oil	C041786	GSTA2	2939	Mus musculus	19680557
palm oil	C041786	GSTA4	2941	Mus musculus	19680557
palm oil	C041786	GSTM1	2944	Mus musculus	19680557
palm oil	C041786	GSTM2	2946	Mus musculus	19680557
palm oil	C041786	GSTM3	2947	Mus musculus	19680557
palm oil	C041786	GSTM4	2948	Mus musculus	19680557
palm oil	C041786	GSTM6	14867	Mus musculus	19680557
palm oil	C041786	GSTT2	2953	Mus musculus	18042831
palm oil	C041786	GSTT3	103140	Mus musculus	19680557
palm oil	C041786	MGST3	4259	Mus musculus	19680557
palm oil	C041786	SULT1A1	6817	Mus musculus	18042831
palm oil	C041786	UGT1A1	54658	Mus musculus	18042831
palm oil	C041786	UGT1A5	54579	Mus musculus	18042831
palm oil	C041786	UGT1A6A	94284	Mus musculus	18042831
palm oil	C041786	UGT1A7C	394432	Mus musculus	18042831
palm oil	C041786	UGT1A9	54600	Mus musculus	18042831
palm oil	C041786	UGT2B37	112417	Mus musculus	19680557
Potassium Dichromate	D011192	NQO1	1728	Mus musculus	14625279|17420218
Potassium Dichromate	D011192	ADH1	11522	Mus musculus	23608068
Potassium Dichromate	D011192	ADH4	127	Mus musculus	23608068
Potassium Dichromate	D011192	AKR1C20	116852	Mus musculus	23608068
Potassium Dichromate	D011192	AKR1C6	83702	Mus musculus	23608068
Potassium Dichromate	D011192	FMO2	2327	Mus musculus	23608068
Potassium Dichromate	D011192	FMO3	2328	Mus musculus	23608068
Potassium Dichromate	D011192	FMO5	2330	Mus musculus	23608068
Potassium Dichromate	D011192	CYP1A2	1544	Mus musculus	23608068
Potassium Dichromate	D011192	CYP1B1	1545	Mus musculus	23608068
Potassium Dichromate	D011192	CYP26A1	1592	Mus musculus	23608068
Potassium Dichromate	D011192	CYP2A12	13085	Mus musculus	23608068
Potassium Dichromate	D011192	CYP2A4	13086	Mus musculus	23608068
Potassium Dichromate	D011192	CYP2A5	13087	Mus musculus	23608068
Potassium Dichromate	D011192	CYP2B13	13089	Mus musculus	23608068
Potassium Dichromate	D011192	CYP2B9	13094	Mus musculus	23608068
Potassium Dichromate	D011192	CYP2C29	13095	Mus musculus	23608068
Potassium Dichromate	D011192	CYP2C37	13096	Mus musculus	23608068
Potassium Dichromate	D011192	CYP2C40	13099	Mus musculus	23608068
Potassium Dichromate	D011192	CYP2D10	13101	Mus musculus	23608068
Potassium Dichromate	D011192	CYP2D26	76279	Mus musculus	23608068
Potassium Dichromate	D011192	CYP2E1	1571	Mus musculus	23608068
Potassium Dichromate	D011192	CYP2J5	13109	Mus musculus	23608068
Potassium Dichromate	D011192	CYP3A11	13112	Mus musculus	23608068
Potassium Dichromate	D011192	CYP3A25	56388	Mus musculus	23608068
Potassium Dichromate	D011192	CYP3A44	337924	Mus musculus	23608068
Potassium Dichromate	D011192	CYP4A14	13119	Mus musculus	23608068
Potassium Dichromate	D011192	CYP4F15	106648	Mus musculus	23608068
Potassium Dichromate	D011192	GSTA4	2941	Mus musculus	14625279
Potassium Dichromate	D011192	GSTM7	68312	Mus musculus	23608068
Potassium Dichromate	D011192	GSTP1	2950	Mus musculus	14625279
Potassium Dichromate	D011192	SULT2A4	434121	Mus musculus	23608068
Potassium Dichromate	D011192	UGT2B37	112417	Mus musculus	23608068
Tamoxifen	D013629	EPHX1	2052	Mus musculus	17555576
Tamoxifen	D013629	NQO1	1728	Mus musculus	17555576
Tamoxifen	D013629	ADH1	11522	Mus musculus	17555576
Tamoxifen	D013629	AKR1C20	116852	Mus musculus	25123088
Tamoxifen	D013629	FMO1	2326	Mus musculus	17555576
Tamoxifen	D013629	FMO3	2328	Mus musculus	25123088
Tamoxifen	D013629	FMO5	2330	Mus musculus	20937368
Tamoxifen	D013629	CYP1A2	1544	Mus musculus	18420780
Tamoxifen	D013629	CYP1B1	1545	Mus musculus	18420780
Tamoxifen	D013629	CYP26A1	1592	Mus musculus	20937368
Tamoxifen	D013629	CYP2A4	13086	Mus musculus	18420780|25123088
Tamoxifen	D013629	CYP2B9	13094	Mus musculus	7771797
Tamoxifen	D013629	CYP2C29	13095	Mus musculus	18420780
Tamoxifen	D013629	CYP2C44	226143	Mus musculus	25123088
Tamoxifen	D013629	CYP2C68	433247	Mus musculus	25123088
Tamoxifen	D013629	CYP2D40	71754	Mus musculus	25123088
Tamoxifen	D013629	CYP2E1	1571	Mus musculus	18420780
Tamoxifen	D013629	CYP2F2	13107	Mus musculus	25123088
Tamoxifen	D013629	CYP2G1	13108	Mus musculus	25123088
Tamoxifen	D013629	CYP3A11	13112	Mus musculus	18420780
Tamoxifen	D013629	CYP4F15	106648	Mus musculus	20937368
Tamoxifen	D013629	CYP7A1	1581	Mus musculus	20937368
Tamoxifen	D013629	CYP7B1	9420	Mus musculus	17555576
Tamoxifen	D013629	CYP8B1	1582	Mus musculus	25123088
Tamoxifen	D013629	GSTA2	2939	Mus musculus	17555576
Tamoxifen	D013629	GSTA4	2941	Mus musculus	20937368
Tamoxifen	D013629	GSTM3	2947	Mus musculus	17555576
Tamoxifen	D013629	GSTP1	2950	Mus musculus	25123088
Tamoxifen	D013629	GSTT2	2953	Mus musculus	17555576
Tamoxifen	D013629	GSTT3	103140	Mus musculus	20937368
Pregnenolone Carbonitrile	D011285	EPHX1	2052	Mus musculus	20359477
Pregnenolone Carbonitrile	D011285	NQO1	1728	Mus musculus	17627975
Pregnenolone Carbonitrile	D011285	CYP2C37	13096	Mus musculus	22698814
Pregnenolone Carbonitrile	D011285	CYP2C55	72082	Mus musculus	20371638|22698814
Pregnenolone Carbonitrile	D011285	CYP3A11	13112	Mus musculus	15075359|15456840|15541768|15710363|15919853|15986414|16155002|16267138|17627975|19144771|20359477|20693526|21920351|21933665|22024132|22466549|22496397|22698814|22982774|23626729
Pregnenolone Carbonitrile	D011285	CYP3A25	56388	Mus musculus	20359477
Pregnenolone Carbonitrile	D011285	CYP3A44	337924	Mus musculus	22698814
Pregnenolone Carbonitrile	D011285	CYP4A10	13117	Mus musculus	20359477|22698814|23626729
Pregnenolone Carbonitrile	D011285	CYP4A14	13119	Mus musculus	17627975|20359477
Pregnenolone Carbonitrile	D011285	CYP7A1	1581	Mus musculus	15629111|20359477|22982774
Pregnenolone Carbonitrile	D011285	CYP8B1	1582	Mus musculus	20359477
Pregnenolone Carbonitrile	D011285	GSTA1	2938	Mus musculus	20693526|22496397
Pregnenolone Carbonitrile	D011285	GSTA2	2939	Mus musculus	22698814
Pregnenolone Carbonitrile	D011285	GSTA4	2941	Mus musculus	22496397|22698814
Pregnenolone Carbonitrile	D011285	GSTM1	2944	Mus musculus	18723825|20693526|22496397
Pregnenolone Carbonitrile	D011285	GSTM2	2946	Mus musculus	18723825|20693526|22496397
Pregnenolone Carbonitrile	D011285	GSTM3	2947	Mus musculus	18723825|22496397
Pregnenolone Carbonitrile	D011285	GSTM4	2948	Mus musculus	22496397
Pregnenolone Carbonitrile	D011285	GSTT2	2953	Mus musculus	22496397
Pregnenolone Carbonitrile	D011285	MGST3	4259	Mus musculus	18723825
Pregnenolone Carbonitrile	D011285	SULT2A1	6822	Mus musculus	12370413|14742670|15541768
Pregnenolone Carbonitrile	D011285	SULT2A2	100043194	Mus musculus	22496397
Pregnenolone Carbonitrile	D011285	UGT1A1	54658	Mus musculus	16155002|19144771|22496397
Pregnenolone Carbonitrile	D011285	UGT1A5	54579	Mus musculus	22496397
Pregnenolone Carbonitrile	D011285	UGT1A9	54600	Mus musculus	19144771|22496397
Pregnenolone Carbonitrile	D011285	UGT2A3	79799	Mus musculus	19144771
Pregnenolone Carbonitrile	D011285	UGT2B34	100727	Mus musculus	19144771|22496397
Pregnenolone Carbonitrile	D011285	UGT2B35	243085	Mus musculus	19144771
pyrazole	C031280	EPHX1	2052	Mus musculus	17945193
pyrazole	C031280	NQO1	1728	Mus musculus	17945193
pyrazole	C031280	ADH1	11522	Mus musculus	16289176|7646056
pyrazole	C031280	CYP2A5	13087	Mus musculus	11038160|11901218|12499123|14610226|17945193|18068688|7543189|9698299
pyrazole	C031280	CYP2C29	13095	Mus musculus	17945193
pyrazole	C031280	CYP2C37	13096	Mus musculus	17945193
pyrazole	C031280	CYP2C38	13097	Mus musculus	17945193
pyrazole	C031280	CYP2C44	226143	Mus musculus	17945193
pyrazole	C031280	CYP2C54	404195	Mus musculus	17945193
pyrazole	C031280	CYP2E1	1571	Mus musculus	19679878|9698299
pyrazole	C031280	CYP2F2	13107	Mus musculus	17945193
pyrazole	C031280	CYP3A11	13112	Mus musculus	17945193
pyrazole	C031280	CYP3A25	56388	Mus musculus	17945193
pyrazole	C031280	CYP4F15	106648	Mus musculus	17945193
pyrazole	C031280	CYP4V3	102294	Mus musculus	17945193
pyrazole	C031280	CYP7A1	1581	Mus musculus	17945193
pyrazole	C031280	CYP8B1	1582	Mus musculus	17945193
pyrazole	C031280	GSTA1	2938	Mus musculus	17945193
pyrazole	C031280	GSTK1	373156	Mus musculus	17945193
pyrazole	C031280	GSTM1	2944	Mus musculus	14610226|17945193
pyrazole	C031280	GSTM4	2948	Mus musculus	17945193
pyrazole	C031280	GSTT1	2952	Mus musculus	17945193
pyrazole	C031280	GSTT3	103140	Mus musculus	17945193
pyrazole	C031280	SULT1A1	6817	Mus musculus	17945193
pyrazole	C031280	SULT1B1	27284	Mus musculus	17945193
pyrazole	C031280	UGT2B34	100727	Mus musculus	17945193
pyrazole	C031280	UGT2B35	243085	Mus musculus	17945193
pyrazole	C031280	UGT2B37	112417	Mus musculus	17945193
Trichloroethylene	D014241	AOX3	71724	Mus musculus	25549359
Trichloroethylene	D014241	EPHX2	2053	Mus musculus	15363585
Trichloroethylene	D014241	CYP1A2	1544	Mus musculus	19254012
Trichloroethylene	D014241	CYP2A12	13085	Mus musculus	19254012
Trichloroethylene	D014241	CYP2A5	13087	Mus musculus	19448997
Trichloroethylene	D014241	CYP2C37	13096	Mus musculus	25549359
Trichloroethylene	D014241	CYP2C39	13098	Mus musculus	19254012|19448997
Trichloroethylene	D014241	CYP2C54	404195	Mus musculus	25549359
Trichloroethylene	D014241	CYP2C68	433247	Mus musculus	25549359
Trichloroethylene	D014241	CYP2C70	226105	Mus musculus	19448997
Trichloroethylene	D014241	CYP2E1	1571	Mus musculus	10753203|10774820|18565563|8461037
Trichloroethylene	D014241	CYP2F2	13107	Mus musculus	19448997
Trichloroethylene	D014241	CYP3A44	337924	Mus musculus	25549359
Trichloroethylene	D014241	CYP4A10	13117	Mus musculus	15363585|21135412|23575800|25549359
Trichloroethylene	D014241	CYP4A14	13119	Mus musculus	25549359
Trichloroethylene	D014241	CYP4V3	102294	Mus musculus	19448997|25549359
Trichloroethylene	D014241	CYP7A1	1581	Mus musculus	19254012|25549359
Trichloroethylene	D014241	CYP7B1	9420	Mus musculus	25549359
Trichloroethylene	D014241	GSTA2	2939	Mus musculus	25549359
Trichloroethylene	D014241	GSTM3	2947	Mus musculus	25549359
Trichloroethylene	D014241	GSTO1	9446	Mus musculus	15363585
Trichloroethylene	D014241	GSTT1	2952	Mus musculus	19448997
Trichloroethylene	D014241	GSTT2	2953	Mus musculus	25549359
Trichloroethylene	D014241	GSTT3	103140	Mus musculus	19254012
Trichloroethylene	D014241	MGST3	4259	Mus musculus	25549359
Trichloroethylene	D014241	SULT2A7	638251	Mus musculus	25549359
Trichloroethylene	D014241	UGT1A1	54658	Mus musculus	19254012
Trichloroethylene	D014241	UGT2B1	71773	Mus musculus	25549359
Dexamethasone	D003907	CBR1	873	Mus musculus	22733784
Dexamethasone	D003907	HSD11B1	3290	Mus musculus	19344079|22733784
Dexamethasone	D003907	EPHX2	2053	Mus musculus	16054899
Dexamethasone	D003907	NQO1	1728	Mus musculus	17180084|21041162
Dexamethasone	D003907	ADH1	11522	Mus musculus	22733784
Dexamethasone	D003907	FMO1	2326	Mus musculus	16054899|22733784
Dexamethasone	D003907	FMO3	2328	Mus musculus	16054899|22733784
Dexamethasone	D003907	CYP1B1	1545	Mus musculus	15967407|21041162
Dexamethasone	D003907	CYP2B9	13094	Mus musculus	7771797
Dexamethasone	D003907	CYP2E1	1571	Mus musculus	21041162
Dexamethasone	D003907	CYP2F2	13107	Mus musculus	22733784
Dexamethasone	D003907	CYP3A11	13112	Mus musculus	14570766|15075359|15617534|15919853|17627975|19144771|22342832
Dexamethasone	D003907	CYP3A16	13114	Mus musculus	14570766
Dexamethasone	D003907	CYP3A25	56388	Mus musculus	14570766
Dexamethasone	D003907	CYP3A44	337924	Mus musculus	14570766
Dexamethasone	D003907	CYP4A14	13119	Mus musculus	17627975
Dexamethasone	D003907	GSTA4	2941	Mus musculus	16054899
Dexamethasone	D003907	GSTM1	2944	Mus musculus	21041162|22733784
Dexamethasone	D003907	GSTM2	2946	Mus musculus	18723825
Dexamethasone	D003907	GSTM3	2947	Mus musculus	18723825
Dexamethasone	D003907	GSTT1	2952	Mus musculus	16054899
Dexamethasone	D003907	MGST3	4259	Mus musculus	18723825|22733784
Dexamethasone	D003907	SULT1A1	6817	Mus musculus	16054899|22733784
Dexamethasone	D003907	SULT2A1	6822	Mus musculus	15541768
Dexamethasone	D003907	UGT1A1	54658	Mus musculus	16155002|19144771|21041162
Dexamethasone	D003907	UGT1A7C	394432	Mus musculus	22733784
Dexamethasone	D003907	UGT1A9	54600	Mus musculus	19144771
titanium dioxide	C009495	CBR1	873	Mus musculus	23131501
titanium dioxide	C009495	ALDH3B1	221	Mus musculus	23557971
titanium dioxide	C009495	HSD11B1	3290	Mus musculus	23557971
titanium dioxide	C009495	EPHX1	2052	Mus musculus	23557971
titanium dioxide	C009495	EPHX2	2053	Mus musculus	23131501|23557971
titanium dioxide	C009495	ADH1	11522	Mus musculus	23131501
titanium dioxide	C009495	AKR1C19	432720	Mus musculus	23131501|23557971
titanium dioxide	C009495	AKR1C6	83702	Mus musculus	23557971
titanium dioxide	C009495	FMO1	2326	Mus musculus	23557971
titanium dioxide	C009495	FMO2	2327	Mus musculus	23557971
titanium dioxide	C009495	FMO3	2328	Mus musculus	23557971
titanium dioxide	C009495	CYP1B1	1545	Mus musculus	23557971
titanium dioxide	C009495	CYP2A4	13086	Mus musculus	23557971
titanium dioxide	C009495	CYP2A5	13087	Mus musculus	23131501|23557971
titanium dioxide	C009495	CYP2B13	13089	Mus musculus	23557971
titanium dioxide	C009495	CYP2B9	13094	Mus musculus	23557971
titanium dioxide	C009495	CYP2C40	13099	Mus musculus	23557971
titanium dioxide	C009495	CYP2D26	76279	Mus musculus	23557971
titanium dioxide	C009495	CYP2E1	1571	Mus musculus	23557971
titanium dioxide	C009495	CYP2F2	13107	Mus musculus	23131501
titanium dioxide	C009495	CYP4F15	106648	Mus musculus	23557971
titanium dioxide	C009495	CYP7B1	9420	Mus musculus	23557971
titanium dioxide	C009495	GSTA1	2938	Mus musculus	23557971
titanium dioxide	C009495	GSTM1	2944	Mus musculus	23557971
titanium dioxide	C009495	GSTM3	2947	Mus musculus	23557971
titanium dioxide	C009495	GSTO1	9446	Mus musculus	23557971
titanium dioxide	C009495	SULT1A1	6817	Mus musculus	23557971
sodium arsenite	C017947	HSD11B1	3290	Mus musculus	17350061
sodium arsenite	C017947	NQO1	1728	Mus musculus	11979426|16274885|16517059|16785233|18838692|21396911|22535251
sodium arsenite	C017947	AKR1C6	83702	Mus musculus	17077188|17350061|17451858
sodium arsenite	C017947	CYP1A2	1544	Mus musculus	17451858|22535251
sodium arsenite	C017947	CYP1B1	1545	Mus musculus	11353140
sodium arsenite	C017947	CYP2A4	13086	Mus musculus	14691202|16452187|16507464|17350061|17451858|19665456
sodium arsenite	C017947	CYP2A5	13087	Mus musculus	11979426
sodium arsenite	C017947	CYP2B9	13094	Mus musculus	11353140|16507464|17350061
sodium arsenite	C017947	CYP2E1	1571	Mus musculus	17350061|17451858
sodium arsenite	C017947	CYP2F2	13107	Mus musculus	16368122|16507464|17350061
sodium arsenite	C017947	CYP2J5	13109	Mus musculus	14691202|17350061
sodium arsenite	C017947	CYP3A25	56388	Mus musculus	11353140|17350061|17451858
sodium arsenite	C017947	CYP4A10	13117	Mus musculus	17350061|17451858
sodium arsenite	C017947	CYP4A14	13119	Mus musculus	17350061|17451858
sodium arsenite	C017947	CYP7B1	9420	Mus musculus	14691202|16368122|16507464
sodium arsenite	C017947	GSTA1	2938	Mus musculus	11979426|16014739|16517059|22535251|7568053
sodium arsenite	C017947	GSTA2	2939	Mus musculus	25485709
sodium arsenite	C017947	GSTA4	2941	Mus musculus	16368122|16507464|17451858
sodium arsenite	C017947	GSTM2	2946	Mus musculus	14691202
sodium arsenite	C017947	GSTM3	2947	Mus musculus	16507464
sodium arsenite	C017947	GSTO1	9446	Mus musculus	17450228
sodium arsenite	C017947	GSTP1	2950	Mus musculus	14971641|16507464|17451858
sodium arsenite	C017947	GSTT1	2952	Mus musculus	16368122|16507464|17451858
sodium arsenite	C017947	GSTT2	2953	Mus musculus	14691202
sodium arsenite	C017947	SULT2A1	6822	Mus musculus	17451858
sodium arsenite	C017947	UGT1A1	54658	Mus musculus	17350061
2,4,5,2',4',5'-hexachlorobiphenyl	C014024	NQO1	1728	Mus musculus	21851831|23756648
2,4,5,2',4',5'-hexachlorobiphenyl	C014024	AKR1C19	432720	Mus musculus	21851831
2,4,5,2',4',5'-hexachlorobiphenyl	C014024	AKR1C20	116852	Mus musculus	20005886|21851831|25510870
2,4,5,2',4',5'-hexachlorobiphenyl	C014024	FMO5	2330	Mus musculus	20005886
2,4,5,2',4',5'-hexachlorobiphenyl	C014024	CYP1A2	1544	Mus musculus	20961953|21571617|21851831
2,4,5,2',4',5'-hexachlorobiphenyl	C014024	CYP2B13	13089	Mus musculus	21851831
2,4,5,2',4',5'-hexachlorobiphenyl	C014024	CYP2B9	13094	Mus musculus	20005886|21851831|25510870
2,4,5,2',4',5'-hexachlorobiphenyl	C014024	CYP2C38	13097	Mus musculus	25510870
2,4,5,2',4',5'-hexachlorobiphenyl	C014024	CYP2C54	404195	Mus musculus	20005886
2,4,5,2',4',5'-hexachlorobiphenyl	C014024	CYP2C55	72082	Mus musculus	20005886|21851831
2,4,5,2',4',5'-hexachlorobiphenyl	C014024	CYP3A11	13112	Mus musculus	20005886|21851831
2,4,5,2',4',5'-hexachlorobiphenyl	C014024	CYP3A25	56388	Mus musculus	20005886|21851831
2,4,5,2',4',5'-hexachlorobiphenyl	C014024	CYP46A1	10858	Mus musculus	25510870
2,4,5,2',4',5'-hexachlorobiphenyl	C014024	CYP4A14	13119	Mus musculus	23756648
2,4,5,2',4',5'-hexachlorobiphenyl	C014024	CYP7A1	1581	Mus musculus	23756648
2,4,5,2',4',5'-hexachlorobiphenyl	C014024	GSTA2	2939	Mus musculus	20005886|21851831
2,4,5,2',4',5'-hexachlorobiphenyl	C014024	GSTA4	2941	Mus musculus	25510870
2,4,5,2',4',5'-hexachlorobiphenyl	C014024	GSTM1	2944	Mus musculus	23457121
2,4,5,2',4',5'-hexachlorobiphenyl	C014024	GSTM2	2946	Mus musculus	21851831
2,4,5,2',4',5'-hexachlorobiphenyl	C014024	GSTM3	2947	Mus musculus	23457121
2,4,5,2',4',5'-hexachlorobiphenyl	C014024	GSTM4	2948	Mus musculus	20005886|21851831
2,4,5,2',4',5'-hexachlorobiphenyl	C014024	GSTT2	2953	Mus musculus	21851831|25510870
2,4,5,2',4',5'-hexachlorobiphenyl	C014024	GSTT3	103140	Mus musculus	20005886
2,4,5,2',4',5'-hexachlorobiphenyl	C014024	MGST3	4259	Mus musculus	25510870
2,4,5,2',4',5'-hexachlorobiphenyl	C014024	UGT1A1	54658	Mus musculus	23756648
beta-Naphthoflavone	D019324	AOX3	71724	Mus musculus	19737545
beta-Naphthoflavone	D019324	CBR1	873	Mus musculus	19737545
beta-Naphthoflavone	D019324	EPHX1	2052	Mus musculus	23994337|3621371
beta-Naphthoflavone	D019324	NQO1	1728	Mus musculus	14510636|15337587|15627257|17627975|19737545|21745492|23994337
beta-Naphthoflavone	D019324	AKR1C14	105387	Mus musculus	19737545
beta-Naphthoflavone	D019324	AKR1C19	432720	Mus musculus	19737545
beta-Naphthoflavone	D019324	CYP1A2	1544	Mus musculus	19737545|21745492|2208584|22342832|22491429|25174530
beta-Naphthoflavone	D019324	CYP1B1	1545	Mus musculus	19737545|20930378
beta-Naphthoflavone	D019324	CYP2A4	13086	Mus musculus	19737545
beta-Naphthoflavone	D019324	CYP2B9	13094	Mus musculus	19737545
beta-Naphthoflavone	D019324	CYP3A11	13112	Mus musculus	17627975|19737545
beta-Naphthoflavone	D019324	CYP4A14	13119	Mus musculus	17627975
beta-Naphthoflavone	D019324	GSTA1	2938	Mus musculus	15627257|2049074
beta-Naphthoflavone	D019324	GSTA2	2939	Mus musculus	15297030|2049074
beta-Naphthoflavone	D019324	GSTM1	2944	Mus musculus	18723825
beta-Naphthoflavone	D019324	GSTM2	2946	Mus musculus	19737545
beta-Naphthoflavone	D019324	GSTM3	2947	Mus musculus	19737545
beta-Naphthoflavone	D019324	GSTM4	2948	Mus musculus	19737545
beta-Naphthoflavone	D019324	GSTT2	2953	Mus musculus	23994337
beta-Naphthoflavone	D019324	UGT1A1	54658	Mus musculus	19144771
beta-Naphthoflavone	D019324	UGT1A5	54579	Mus musculus	19144771
beta-Naphthoflavone	D019324	UGT1A9	54600	Mus musculus	19144771
beta-Naphthoflavone	D019324	UGT2A3	79799	Mus musculus	19144771
beta-Naphthoflavone	D019324	UGT2B35	243085	Mus musculus	19737545
beta-Naphthoflavone	D019324	UGT2B5	22238	Mus musculus	19737545
Carbon Tetrachloride	D002251	HSD11B1	3290	Mus musculus	17484886
Carbon Tetrachloride	D002251	EPHX1	2052	Mus musculus	17484886
Carbon Tetrachloride	D002251	EPHX2	2053	Mus musculus	17484886
Carbon Tetrachloride	D002251	NQO1	1728	Mus musculus	15496496|17484886
Carbon Tetrachloride	D002251	FMO3	2328	Mus musculus	25193093
Carbon Tetrachloride	D002251	CYP1A2	1544	Mus musculus	16445600|17084009|18038451
Carbon Tetrachloride	D002251	CYP1B1	1545	Mus musculus	17484886
Carbon Tetrachloride	D002251	CYP27A1	1593	Mus musculus	17484886|24381012
Carbon Tetrachloride	D002251	CYP2C38	13097	Mus musculus	25270620
Carbon Tetrachloride	D002251	CYP2E1	1571	Mus musculus	10355542|12466116|12759355|15056808|15962327|15983038|16445600|17038628|17084009|17610925|18038451|19393728|19793341|19913046|23279844|23994094|25270620|25445725
Carbon Tetrachloride	D002251	CYP2J5	13109	Mus musculus	15056808
Carbon Tetrachloride	D002251	CYP3A11	13112	Mus musculus	16273607|18038451
Carbon Tetrachloride	D002251	CYP4V3	102294	Mus musculus	17484886
Carbon Tetrachloride	D002251	CYP7B1	9420	Mus musculus	17484886
Carbon Tetrachloride	D002251	GSTA1	2938	Mus musculus	17484886
Carbon Tetrachloride	D002251	GSTA2	2939	Mus musculus	17484886
Carbon Tetrachloride	D002251	GSTA4	2941	Mus musculus	17484886
Carbon Tetrachloride	D002251	GSTM1	2944	Mus musculus	15650968
Carbon Tetrachloride	D002251	GSTM3	2947	Mus musculus	16006527
Carbon Tetrachloride	D002251	GSTM4	2948	Mus musculus	17484886
Carbon Tetrachloride	D002251	GSTP1	2950	Mus musculus	17484886
Carbon Tetrachloride	D002251	GSTT1	2952	Mus musculus	17484886
Carbon Tetrachloride	D002251	MGST3	4259	Mus musculus	17484886
Carbon Tetrachloride	D002251	SULT1A1	6817	Mus musculus	15056808
Carbon Tetrachloride	D002251	UGT2B35	243085	Mus musculus	15056808
Diethylnitrosamine	D004052	CBR1	873	Mus musculus	12771043|21607683
Diethylnitrosamine	D004052	EPHX1	2052	Mus musculus	17854601|21607683
Diethylnitrosamine	D004052	NQO1	1728	Mus musculus	19690152|20101389|21607683
Diethylnitrosamine	D004052	FMO3	2328	Mus musculus	18691550
Diethylnitrosamine	D004052	CYP1A2	1544	Mus musculus	20118626
Diethylnitrosamine	D004052	CYP26A1	1592	Mus musculus	12771043
Diethylnitrosamine	D004052	CYP2A22	233005	Mus musculus	21607683
Diethylnitrosamine	D004052	CYP2A5	13087	Mus musculus	17917374|19690152|20101389|23968726
Diethylnitrosamine	D004052	CYP2B9	13094	Mus musculus	17917374|19690152
Diethylnitrosamine	D004052	CYP2C29	13095	Mus musculus	12771043
Diethylnitrosamine	D004052	CYP2D13	68444	Mus musculus	17942915
Diethylnitrosamine	D004052	CYP2D40	71754	Mus musculus	21607683
Diethylnitrosamine	D004052	CYP2E1	1571	Mus musculus	18056438
Diethylnitrosamine	D004052	CYP3A11	13112	Mus musculus	15492232
Diethylnitrosamine	D004052	CYP3A44	337924	Mus musculus	17942915
Diethylnitrosamine	D004052	CYP4A10	13117	Mus musculus	12771043|17917374|19100860
Diethylnitrosamine	D004052	CYP4A14	13119	Mus musculus	12771043
Diethylnitrosamine	D004052	CYP4F16	70101	Mus musculus	17942915
Diethylnitrosamine	D004052	CYP7A1	1581	Mus musculus	17917374|18691550
Diethylnitrosamine	D004052	CYP7B1	9420	Mus musculus	12771043
Diethylnitrosamine	D004052	GSTM1	2944	Mus musculus	23457121
Diethylnitrosamine	D004052	GSTM2	2946	Mus musculus	17942915|19182440
Diethylnitrosamine	D004052	GSTM3	2947	Mus musculus	17917374|23457121
Diethylnitrosamine	D004052	GSTM4	2948	Mus musculus	23968726
Diethylnitrosamine	D004052	UGT2B1	71773	Mus musculus	17942915
Ethinyl Estradiol	D004997	MAOB	4129	Mus musculus	17942748
Ethinyl Estradiol	D004997	CBR1	873	Mus musculus	17555576|17942748
Ethinyl Estradiol	D004997	ALDH3B1	221	Mus musculus	17942748
Ethinyl Estradiol	D004997	HSD11B1	3290	Mus musculus	17942748
Ethinyl Estradiol	D004997	EPHX1	2052	Mus musculus	16174780|17555576|17942748
Ethinyl Estradiol	D004997	NQO1	1728	Mus musculus	17555576|17942748
Ethinyl Estradiol	D004997	ADH1	11522	Mus musculus	17555576|17942748
Ethinyl Estradiol	D004997	ADH5	128	Mus musculus	17942748
Ethinyl Estradiol	D004997	FMO1	2326	Mus musculus	17555576
Ethinyl Estradiol	D004997	FMO5	2330	Mus musculus	17942748
Ethinyl Estradiol	D004997	CYP2A5	13087	Mus musculus	17942748
Ethinyl Estradiol	D004997	CYP2C70	226105	Mus musculus	17942748
Ethinyl Estradiol	D004997	CYP2D26	76279	Mus musculus	17942748
Ethinyl Estradiol	D004997	CYP2F2	13107	Mus musculus	17942748
Ethinyl Estradiol	D004997	CYP2J5	13109	Mus musculus	17942748
Ethinyl Estradiol	D004997	CYP3A11	13112	Mus musculus	17942748
Ethinyl Estradiol	D004997	CYP7A1	1581	Mus musculus	16606610
Ethinyl Estradiol	D004997	CYP7B1	9420	Mus musculus	12072388|16606610|17555576
Ethinyl Estradiol	D004997	CYP8B1	1582	Mus musculus	16606610
Ethinyl Estradiol	D004997	GSTA2	2939	Mus musculus	17555576|17942748
Ethinyl Estradiol	D004997	GSTA4	2941	Mus musculus	14976129|17942748
Ethinyl Estradiol	D004997	GSTM3	2947	Mus musculus	17555576|17942748
Ethinyl Estradiol	D004997	GSTM6	14867	Mus musculus	14976129
Ethinyl Estradiol	D004997	GSTT2	2953	Mus musculus	14976129|17555576|17942748
Ethinyl Estradiol	D004997	MGST3	4259	Mus musculus	17942748
Testosterone	D013739	AOX3	71724	Mus musculus	21669218
Testosterone	D013739	HSD11B1	3290	Mus musculus	19693291
Testosterone	D013739	ADH1	11522	Mus musculus	19693291
Testosterone	D013739	AKR1C20	116852	Mus musculus	16508162
Testosterone	D013739	FMO1	2326	Mus musculus	20600201|21669218
Testosterone	D013739	FMO2	2327	Mus musculus	20844152|21669218
Testosterone	D013739	FMO3	2328	Mus musculus	20844152|21669218
Testosterone	D013739	CYP1B1	1545	Mus musculus	18420780
Testosterone	D013739	CYP2A4	13086	Mus musculus	10490589|18420780
Testosterone	D013739	CYP2B13	13089	Mus musculus	20844152
Testosterone	D013739	CYP2B9	13094	Mus musculus	20844152|21669218|7771797
Testosterone	D013739	CYP2C29	13095	Mus musculus	18420780
Testosterone	D013739	CYP2C38	13097	Mus musculus	21669218
Testosterone	D013739	CYP2C39	13098	Mus musculus	21669218
Testosterone	D013739	CYP2C68	433247	Mus musculus	21669218
Testosterone	D013739	CYP2E1	1571	Mus musculus	20403060|7839370
Testosterone	D013739	CYP2G1	13108	Mus musculus	19693291
Testosterone	D013739	CYP3A11	13112	Mus musculus	18420780
Testosterone	D013739	CYP3A44	337924	Mus musculus	20844152|21669218
Testosterone	D013739	CYP4F16	70101	Mus musculus	21669218
Testosterone	D013739	CYP7A1	1581	Mus musculus	21669218
Testosterone	D013739	CYP7B1	9420	Mus musculus	20844152|21669218
Testosterone	D013739	GSTM2	2946	Mus musculus	20403060
Testosterone	D013739	SULT2A2	100043194	Mus musculus	20844152|21669218
Testosterone	D013739	UGT2B1	71773	Mus musculus	20844152
Tetracycline	D013752	MAOB	4129	Mus musculus	24489787
Tetracycline	D013752	EPHX1	2052	Mus musculus	24489787
Tetracycline	D013752	EPHX2	2053	Mus musculus	24489787
Tetracycline	D013752	NQO1	1728	Mus musculus	24489787
Tetracycline	D013752	CYP26A1	1592	Mus musculus	16917069
Tetracycline	D013752	CYP27A1	1593	Mus musculus	24489787
Tetracycline	D013752	CYP2A12	13085	Mus musculus	16917069
Tetracycline	D013752	CYP2A4	13086	Mus musculus	16917069
Tetracycline	D013752	CYP2A5	13087	Mus musculus	16917069
Tetracycline	D013752	CYP2C37	13096	Mus musculus	16917069
Tetracycline	D013752	CYP2C38	13097	Mus musculus	16917069
Tetracycline	D013752	CYP2C39	13098	Mus musculus	16917069
Tetracycline	D013752	CYP2C70	226105	Mus musculus	16917069
Tetracycline	D013752	CYP2D13	68444	Mus musculus	16917069
Tetracycline	D013752	CYP2E1	1571	Mus musculus	19427351
Tetracycline	D013752	CYP2J5	13109	Mus musculus	16917069
Tetracycline	D013752	CYP3A44	337924	Mus musculus	16917069
Tetracycline	D013752	CYP46A1	10858	Mus musculus	16917069
Tetracycline	D013752	CYP4A10	13117	Mus musculus	19427351
Tetracycline	D013752	CYP4F15	106648	Mus musculus	24489787
Tetracycline	D013752	CYP7A1	1581	Mus musculus	16917069
Tetracycline	D013752	CYP7B1	9420	Mus musculus	24489787
Tetracycline	D013752	CYP8B1	1582	Mus musculus	16917069|24489787
Tetracycline	D013752	UGT2A3	79799	Mus musculus	16917069
Cadmium Chloride	D019256	EPHX1	2052	Mus musculus	20061341|24982889
Cadmium Chloride	D019256	EPHX2	2053	Mus musculus	20061341
Cadmium Chloride	D019256	NQO1	1728	Mus musculus	11958953|16274885|16517059|18512965|18838692|20061341|25409916
Cadmium Chloride	D019256	ADH1	11522	Mus musculus	24982889
Cadmium Chloride	D019256	CYP1B1	1545	Mus musculus	11958953
Cadmium Chloride	D019256	CYP2A5	13087	Mus musculus	15041070|16183037|17303623
Cadmium Chloride	D019256	CYP2C38	13097	Mus musculus	20371981
Cadmium Chloride	D019256	CYP2E1	1571	Mus musculus	11958953
Cadmium Chloride	D019256	CYP2F2	13107	Mus musculus	11171528|11958953|24982889
Cadmium Chloride	D019256	CYP3A11	13112	Mus musculus	11171528|11958953
Cadmium Chloride	D019256	CYP3A25	56388	Mus musculus	11958953
Cadmium Chloride	D019256	CYP46A1	10858	Mus musculus	24982889
Cadmium Chloride	D019256	CYP7B1	9420	Mus musculus	11958953
Cadmium Chloride	D019256	GSTA1	2938	Mus musculus	16517059
Cadmium Chloride	D019256	GSTA2	2939	Mus musculus	20061341|22914987
Cadmium Chloride	D019256	GSTA4	2941	Mus musculus	20061341
Cadmium Chloride	D019256	GSTK1	373156	Mus musculus	20061341
Cadmium Chloride	D019256	GSTM2	2946	Mus musculus	15501611|19840844
Cadmium Chloride	D019256	GSTO1	9446	Mus musculus	19840844
Cadmium Chloride	D019256	GSTP1	2950	Mus musculus	19840844
Cadmium Chloride	D019256	UGT1A1	54658	Mus musculus	11958953
Cadmium Chloride	D019256	UGT2B5	22238	Mus musculus	11958953
Estradiol	D004958	AOX3	71724	Mus musculus	19484750
Estradiol	D004958	DHDH	27294	Mus musculus	19484750
Estradiol	D004958	HSD11B1	3290	Mus musculus	19484750
Estradiol	D004958	ADH1	11522	Mus musculus	14664709
Estradiol	D004958	AKR1C12	622402	Mus musculus	19484750
Estradiol	D004958	FMO1	2326	Mus musculus	14664709
Estradiol	D004958	CYP1B1	1545	Mus musculus	16280380
Estradiol	D004958	CYP26A1	1592	Mus musculus	16955405
Estradiol	D004958	CYP2A4	13086	Mus musculus	10490589
Estradiol	D004958	CYP2C29	13095	Mus musculus	16280380
Estradiol	D004958	CYP2E1	1571	Mus musculus	19484750
Estradiol	D004958	CYP2F2	13107	Mus musculus	16085760|19484750
Estradiol	D004958	CYP2G1	13108	Mus musculus	19693291
Estradiol	D004958	CYP4F15	106648	Mus musculus	19484750
Estradiol	D004958	CYP7B1	9420	Mus musculus	19484750|23144751
Estradiol	D004958	GSTA1	2938	Mus musculus	19484750
Estradiol	D004958	GSTM3	2947	Mus musculus	14664709
Estradiol	D004958	GSTO1	9446	Mus musculus	15289156|15598610
Estradiol	D004958	GSTT1	2952	Mus musculus	14664709
Estradiol	D004958	GSTT2	2953	Mus musculus	15289156|15598610
Estradiol	D004958	MGST3	4259	Mus musculus	15289156
Estradiol	D004958	SULT1A1	6817	Mus musculus	11181495
fumonisin B1	C056933	HSD11B1	3290	Mus musculus	16221962
fumonisin B1	C056933	EPHX1	2052	Mus musculus	16221962
fumonisin B1	C056933	FMO3	2328	Mus musculus	16221962
fumonisin B1	C056933	FMO5	2330	Mus musculus	16221962
fumonisin B1	C056933	CYP2A4	13086	Mus musculus	16221962
fumonisin B1	C056933	CYP2C29	13095	Mus musculus	16221962
fumonisin B1	C056933	CYP2C37	13096	Mus musculus	16221962
fumonisin B1	C056933	CYP2C40	13099	Mus musculus	16221962
fumonisin B1	C056933	CYP2C70	226105	Mus musculus	16221962
fumonisin B1	C056933	CYP2E1	1571	Mus musculus	16221962
fumonisin B1	C056933	CYP3A11	13112	Mus musculus	16221962
fumonisin B1	C056933	CYP3A16	13114	Mus musculus	16221962
fumonisin B1	C056933	CYP3A25	56388	Mus musculus	16221962
fumonisin B1	C056933	CYP4A10	13117	Mus musculus	16221962
fumonisin B1	C056933	CYP4A14	13119	Mus musculus	16221962
fumonisin B1	C056933	CYP8B1	1582	Mus musculus	16221962
fumonisin B1	C056933	GSTA2	2939	Mus musculus	16221962
fumonisin B1	C056933	GSTM1	2944	Mus musculus	16221962
fumonisin B1	C056933	GSTM2	2946	Mus musculus	16221962
fumonisin B1	C056933	GSTM3	2947	Mus musculus	16221962
fumonisin B1	C056933	SULT2A2	100043194	Mus musculus	16221962
oltipraz	C026209	NQO1	1728	Mus musculus	11309284|15919853|17627975|18488193|19144771|19785463|22496397
oltipraz	C026209	CYP1A2	1544	Mus musculus	22496397
oltipraz	C026209	CYP3A11	13112	Mus musculus	22496397
oltipraz	C026209	CYP4A14	13119	Mus musculus	22496397
oltipraz	C026209	GSTA1	2938	Mus musculus	11309284|22496397
oltipraz	C026209	GSTA2	2939	Mus musculus	11309284
oltipraz	C026209	GSTA4	2941	Mus musculus	11309284|18723825|22496397
oltipraz	C026209	GSTM1	2944	Mus musculus	18723825|22496397
oltipraz	C026209	GSTM2	2946	Mus musculus	18723825|22496397
oltipraz	C026209	GSTM3	2947	Mus musculus	18723825|22496397
oltipraz	C026209	GSTM4	2948	Mus musculus	18723825|22496397
oltipraz	C026209	GSTP1	2950	Mus musculus	15374950
oltipraz	C026209	MGST3	4259	Mus musculus	18723825|22496397
oltipraz	C026209	UGT1A1	54658	Mus musculus	19144771
oltipraz	C026209	UGT1A5	54579	Mus musculus	19144771
oltipraz	C026209	UGT1A6A	94284	Mus musculus	22496397
oltipraz	C026209	UGT2A3	79799	Mus musculus	22496397
oltipraz	C026209	UGT2B1	71773	Mus musculus	19144771|22496397
oltipraz	C026209	UGT2B34	100727	Mus musculus	22496397
oltipraz	C026209	UGT2B35	243085	Mus musculus	22496397
oltipraz	C026209	UGT2B36	231396	Mus musculus	22496397
4,4'-diaminodiphenylmethane	C009505	EPHX2	2053	Mus musculus	18648102
4,4'-diaminodiphenylmethane	C009505	ADH5	128	Mus musculus	18648102
4,4'-diaminodiphenylmethane	C009505	AKR1C20	116852	Mus musculus	18648102
4,4'-diaminodiphenylmethane	C009505	AKR7A5	110198	Mus musculus	18648102
4,4'-diaminodiphenylmethane	C009505	FMO1	2326	Mus musculus	18648102
4,4'-diaminodiphenylmethane	C009505	FMO3	2328	Mus musculus	18648102
4,4'-diaminodiphenylmethane	C009505	CYP26A1	1592	Mus musculus	18648102
4,4'-diaminodiphenylmethane	C009505	CYP27A1	1593	Mus musculus	18648102
4,4'-diaminodiphenylmethane	C009505	CYP2B9	13094	Mus musculus	18648102
4,4'-diaminodiphenylmethane	C009505	CYP2C39	13098	Mus musculus	18648102
4,4'-diaminodiphenylmethane	C009505	CYP2D26	76279	Mus musculus	18648102
4,4'-diaminodiphenylmethane	C009505	CYP46A1	10858	Mus musculus	18648102
4,4'-diaminodiphenylmethane	C009505	CYP4A14	13119	Mus musculus	18648102
4,4'-diaminodiphenylmethane	C009505	CYP4V3	102294	Mus musculus	18648102
4,4'-diaminodiphenylmethane	C009505	CYP8B1	1582	Mus musculus	18648102
4,4'-diaminodiphenylmethane	C009505	GSTA4	2941	Mus musculus	18648102
4,4'-diaminodiphenylmethane	C009505	GSTM1	2944	Mus musculus	18648102
4,4'-diaminodiphenylmethane	C009505	GSTM2	2946	Mus musculus	18648102
4,4'-diaminodiphenylmethane	C009505	GSTM6	14867	Mus musculus	18648102
4,4'-diaminodiphenylmethane	C009505	GSTT1	2952	Mus musculus	18648102
Lithocholic Acid	D008095	EPHX1	2052	Mus musculus	20359477
Lithocholic Acid	D008095	NQO1	1728	Mus musculus	17724089|20977460
Lithocholic Acid	D008095	AKR1C19	432720	Mus musculus	15930748
Lithocholic Acid	D008095	CYP1A2	1544	Mus musculus	18420780
Lithocholic Acid	D008095	CYP1B1	1545	Mus musculus	18420780
Lithocholic Acid	D008095	CYP27A1	1593	Mus musculus	19196849|20359477
Lithocholic Acid	D008095	CYP2A4	13086	Mus musculus	18420780
Lithocholic Acid	D008095	CYP2C29	13095	Mus musculus	18420780
Lithocholic Acid	D008095	CYP2E1	1571	Mus musculus	18420780
Lithocholic Acid	D008095	CYP3A11	13112	Mus musculus	15358766|15489543|15824121|18420780|19196849|20359477|22982774|23034213
Lithocholic Acid	D008095	CYP3A25	56388	Mus musculus	20359477
Lithocholic Acid	D008095	CYP4A10	13117	Mus musculus	20359477
Lithocholic Acid	D008095	CYP4A14	13119	Mus musculus	20359477
Lithocholic Acid	D008095	CYP7A1	1581	Mus musculus	16436656|19196849|20359477|20671298|22531947|22982774|23034213
Lithocholic Acid	D008095	CYP7B1	9420	Mus musculus	19196849
Lithocholic Acid	D008095	CYP8B1	1582	Mus musculus	16436656|19196849|20359477
Lithocholic Acid	D008095	GSTA4	2941	Mus musculus	20977460
Lithocholic Acid	D008095	GSTM1	2944	Mus musculus	20977460
Lithocholic Acid	D008095	SULT2A2	100043194	Mus musculus	15824121
Lithocholic Acid	D008095	UGT1A1	54658	Mus musculus	19196849
Tobacco Smoke Pollution	D014028	CBR1	873	Mus musculus	22595367
Tobacco Smoke Pollution	D014028	HSD11B1	3290	Mus musculus	24096154
Tobacco Smoke Pollution	D014028	EPHX2	2053	Mus musculus	15289447|20133372
Tobacco Smoke Pollution	D014028	NQO1	1728	Mus musculus	20133372|22935520|24633890
Tobacco Smoke Pollution	D014028	ADH1	11522	Mus musculus	22609517
Tobacco Smoke Pollution	D014028	AKR1C19	432720	Mus musculus	20133372
Tobacco Smoke Pollution	D014028	FMO5	2330	Mus musculus	20133372
Tobacco Smoke Pollution	D014028	CYP1B1	1545	Mus musculus	20133372|22935520|23274566|24096154
Tobacco Smoke Pollution	D014028	CYP2A5	13087	Mus musculus	20133372
Tobacco Smoke Pollution	D014028	CYP2F2	13107	Mus musculus	24096154
Tobacco Smoke Pollution	D014028	CYP7B1	9420	Mus musculus	20133372
Tobacco Smoke Pollution	D014028	GSTA1	2938	Mus musculus	22935520
Tobacco Smoke Pollution	D014028	GSTA2	2939	Mus musculus	17494027|20133372|22935520|24096154
Tobacco Smoke Pollution	D014028	GSTA4	2941	Mus musculus	17494027
Tobacco Smoke Pollution	D014028	GSTM1	2944	Mus musculus	22609517|24096154
Tobacco Smoke Pollution	D014028	GSTO1	9446	Mus musculus	24096154
Tobacco Smoke Pollution	D014028	GSTP1	2950	Mus musculus	22935520|24096154
Tobacco Smoke Pollution	D014028	GSTT1	2952	Mus musculus	20133372
Tobacco Smoke Pollution	D014028	UGT1A1	54658	Mus musculus	15289447
Tobacco Smoke Pollution	D014028	UGT1A6A	94284	Mus musculus	15289447
Choline	D002794	ALDH3B1	221	Mus musculus	20938992
Choline	D002794	NQO1	1728	Mus musculus	18488193|20350562
Choline	D002794	ADH5	128	Mus musculus	20938992
Choline	D002794	FMO2	2327	Mus musculus	20938992
Choline	D002794	CYP1B1	1545	Mus musculus	20938992
Choline	D002794	CYP27A1	1593	Mus musculus	22872676
Choline	D002794	CYP2B13	13089	Mus musculus	20938992
Choline	D002794	CYP2B9	13094	Mus musculus	20938992
Choline	D002794	CYP2C29	13095	Mus musculus	22872676
Choline	D002794	CYP2C38	13097	Mus musculus	20938992
Choline	D002794	CYP2C39	13098	Mus musculus	20938992
Choline	D002794	CYP2E1	1571	Mus musculus	18952117|20118189|22872676
Choline	D002794	CYP4A10	13117	Mus musculus	20118189
Choline	D002794	CYP4A14	13119	Mus musculus	18488193|18952117|19593819|20350562|22872676
Choline	D002794	CYP4F16	70101	Mus musculus	20938992
Choline	D002794	CYP7B1	9420	Mus musculus	22872676
Choline	D002794	CYP8B1	1582	Mus musculus	18952117
Choline	D002794	GSTA4	2941	Mus musculus	20938992
Choline	D002794	SULT2A2	100043194	Mus musculus	20938992
Ciguatoxins	D002922	EPHX1	2052	Mus musculus	18353800
Ciguatoxins	D002922	EPHX2	2053	Mus musculus	18353800
Ciguatoxins	D002922	NQO1	1728	Mus musculus	18353800
Ciguatoxins	D002922	FMO2	2327	Mus musculus	18353800
Ciguatoxins	D002922	CYP26A1	1592	Mus musculus	18353800
Ciguatoxins	D002922	CYP27A1	1593	Mus musculus	18353800
Ciguatoxins	D002922	CYP2B13	13089	Mus musculus	18353800
Ciguatoxins	D002922	CYP2B9	13094	Mus musculus	18353800
Ciguatoxins	D002922	CYP2E1	1571	Mus musculus	18353800
Ciguatoxins	D002922	CYP3A44	337924	Mus musculus	18353800
Ciguatoxins	D002922	CYP4A10	13117	Mus musculus	18353800
Ciguatoxins	D002922	CYP4A14	13119	Mus musculus	18353800
Ciguatoxins	D002922	CYP7A1	1581	Mus musculus	18353800
Ciguatoxins	D002922	CYP8B1	1582	Mus musculus	18353800
Ciguatoxins	D002922	GSTA1	2938	Mus musculus	18353800
Ciguatoxins	D002922	GSTA2	2939	Mus musculus	18353800
Ciguatoxins	D002922	GSTT2	2953	Mus musculus	18353800
Ciguatoxins	D002922	GSTT3	103140	Mus musculus	18353800
Ciguatoxins	D002922	MGST3	4259	Mus musculus	18353800
Methionine	D008715	ALDH3B1	221	Mus musculus	20938992
Methionine	D008715	NQO1	1728	Mus musculus	18488193|20350562
Methionine	D008715	ADH5	128	Mus musculus	20938992
Methionine	D008715	FMO2	2327	Mus musculus	20938992
Methionine	D008715	CYP1B1	1545	Mus musculus	20938992
Methionine	D008715	CYP27A1	1593	Mus musculus	22872676
Methionine	D008715	CYP2B13	13089	Mus musculus	20938992
Methionine	D008715	CYP2B9	13094	Mus musculus	20938992
Methionine	D008715	CYP2C29	13095	Mus musculus	22872676
Methionine	D008715	CYP2C38	13097	Mus musculus	20938992
Methionine	D008715	CYP2C39	13098	Mus musculus	20938992
Methionine	D008715	CYP2E1	1571	Mus musculus	18952117|20118189|22872676
Methionine	D008715	CYP4A10	13117	Mus musculus	20118189
Methionine	D008715	CYP4A14	13119	Mus musculus	18488193|18952117|19593819|20350562|22872676
Methionine	D008715	CYP4F16	70101	Mus musculus	20938992
Methionine	D008715	CYP7B1	9420	Mus musculus	22872676
Methionine	D008715	CYP8B1	1582	Mus musculus	18952117
Methionine	D008715	GSTA4	2941	Mus musculus	20938992
Methionine	D008715	SULT2A2	100043194	Mus musculus	20938992
Ozone	D010126	EPHX1	2052	Mus musculus	12763052
Ozone	D010126	NQO1	1728	Mus musculus	19059883
Ozone	D010126	FMO1	2326	Mus musculus	12763052
Ozone	D010126	CYP1A2	1544	Mus musculus	16183385
Ozone	D010126	CYP2A5	13087	Mus musculus	12763052|16183385
Ozone	D010126	CYP2C29	13095	Mus musculus	16183385
Ozone	D010126	CYP2D10	13101	Mus musculus	16183385
Ozone	D010126	CYP2E1	1571	Mus musculus	12763052
Ozone	D010126	CYP2F2	13107	Mus musculus	12763052|9700096
Ozone	D010126	CYP3A11	13112	Mus musculus	16183385
Ozone	D010126	CYP3A16	13114	Mus musculus	16183385
Ozone	D010126	CYP4A14	13119	Mus musculus	16183385
Ozone	D010126	CYP7B1	9420	Mus musculus	16183385|21543283
Ozone	D010126	CYP8B1	1582	Mus musculus	16183385
Ozone	D010126	GSTA1	2938	Mus musculus	17095637
Ozone	D010126	GSTA2	2939	Mus musculus	17095637
Ozone	D010126	GSTM1	2944	Mus musculus	12763052
Ozone	D010126	GSTM3	2947	Mus musculus	12763052
Ozone	D010126	SULT1A1	6817	Mus musculus	17095637
Quercetin	D011794	EPHX2	2053	Mus musculus	3621371
Quercetin	D011794	NQO1	1728	Mus musculus	22334599
Quercetin	D011794	AKR7A5	110198	Mus musculus	12604212
Quercetin	D011794	CYP1A2	1544	Mus musculus	18420780
Quercetin	D011794	CYP1B1	1545	Mus musculus	18420780|22334599
Quercetin	D011794	CYP2A4	13086	Mus musculus	18420780
Quercetin	D011794	CYP2C29	13095	Mus musculus	18420780
Quercetin	D011794	CYP2C39	13098	Mus musculus	16455785
Quercetin	D011794	CYP2E1	1571	Mus musculus	18420780
Quercetin	D011794	CYP3A11	13112	Mus musculus	18420780
Quercetin	D011794	GSTA1	2938	Mus musculus	19270413
Quercetin	D011794	GSTA2	2939	Mus musculus	16455785
Quercetin	D011794	GSTA4	2941	Mus musculus	16455785
Quercetin	D011794	GSTK1	373156	Mus musculus	16455785
Quercetin	D011794	GSTM3	2947	Mus musculus	16455785
Quercetin	D011794	GSTM6	14867	Mus musculus	16455785
Quercetin	D011794	GSTP1	2950	Mus musculus	22334599
Quercetin	D011794	GSTT1	2952	Mus musculus	16455785
Quercetin	D011794	SULT1B1	27284	Mus musculus	19270413
3,4,3',4'-tetrachlorobiphenyl	C028451	AOX3	71724	Mus musculus	19467301
3,4,3',4'-tetrachlorobiphenyl	C028451	MAOB	4129	Mus musculus	19467301
3,4,3',4'-tetrachlorobiphenyl	C028451	HSD11B1	3290	Mus musculus	19467301
3,4,3',4'-tetrachlorobiphenyl	C028451	EPHX2	2053	Mus musculus	19467301
3,4,3',4'-tetrachlorobiphenyl	C028451	NQO1	1728	Mus musculus	24231106
3,4,3',4'-tetrachlorobiphenyl	C028451	AKR1C6	83702	Mus musculus	19467301
3,4,3',4'-tetrachlorobiphenyl	C028451	FMO5	2330	Mus musculus	19467301
3,4,3',4'-tetrachlorobiphenyl	C028451	CYP1A2	1544	Mus musculus	12117779|19467301|20961953|21571617
3,4,3',4'-tetrachlorobiphenyl	C028451	CYP1B1	1545	Mus musculus	12117779
3,4,3',4'-tetrachlorobiphenyl	C028451	CYP27A1	1593	Mus musculus	19467301
3,4,3',4'-tetrachlorobiphenyl	C028451	CYP2C37	13096	Mus musculus	19467301
3,4,3',4'-tetrachlorobiphenyl	C028451	CYP2C44	226143	Mus musculus	19467301
3,4,3',4'-tetrachlorobiphenyl	C028451	CYP2D10	13101	Mus musculus	19467301
3,4,3',4'-tetrachlorobiphenyl	C028451	CYP2D26	76279	Mus musculus	19467301
3,4,3',4'-tetrachlorobiphenyl	C028451	CYP3A25	56388	Mus musculus	19467301
3,4,3',4'-tetrachlorobiphenyl	C028451	CYP7A1	1581	Mus musculus	19467301
3,4,3',4'-tetrachlorobiphenyl	C028451	GSTT2	2953	Mus musculus	19467301
3,4,3',4'-tetrachlorobiphenyl	C028451	UGT2A3	79799	Mus musculus	19467301
Butylated Hydroxyanisole	D002083	EPHX1	2052	Mus musculus	3621371
Butylated Hydroxyanisole	D002083	EPHX2	2053	Mus musculus	3621371
Butylated Hydroxyanisole	D002083	NQO1	1728	Mus musculus	10092053|11309284|15919853|16403784|17627975|19144771
Butylated Hydroxyanisole	D002083	CYP1A2	1544	Mus musculus	25174530
Butylated Hydroxyanisole	D002083	CYP4A14	13119	Mus musculus	17627975
Butylated Hydroxyanisole	D002083	GSTA1	2938	Mus musculus	11309284|11991805|16426233|1859377|2049074|2597111
Butylated Hydroxyanisole	D002083	GSTA2	2939	Mus musculus	11309284|11991805|16426233|1859377|2049074
Butylated Hydroxyanisole	D002083	GSTA4	2941	Mus musculus	11309284|18723825
Butylated Hydroxyanisole	D002083	GSTM1	2944	Mus musculus	11309284|11895860|11991805|18723825|2597111
Butylated Hydroxyanisole	D002083	GSTM2	2946	Mus musculus	11991805|1859377|18723825
Butylated Hydroxyanisole	D002083	GSTM3	2947	Mus musculus	11991805|18723825|6822548
Butylated Hydroxyanisole	D002083	GSTM4	2948	Mus musculus	11991805|1859377|18723825
Butylated Hydroxyanisole	D002083	GSTM6	14867	Mus musculus	11991805
Butylated Hydroxyanisole	D002083	GSTO1	9446	Mus musculus	18723825
Butylated Hydroxyanisole	D002083	GSTP1	2950	Mus musculus	11895860|2597111
Butylated Hydroxyanisole	D002083	MGST3	4259	Mus musculus	18723825
Butylated Hydroxyanisole	D002083	UGT1A1	54658	Mus musculus	19144771
Butylated Hydroxyanisole	D002083	UGT2B1	71773	Mus musculus	19144771
cyproconazole	C093628	AOX3	71724	Mus musculus	22334560
cyproconazole	C093628	EPHX1	2052	Mus musculus	22334560
cyproconazole	C093628	EPHX2	2053	Mus musculus	22334560
cyproconazole	C093628	CYP1A2	1544	Mus musculus	22334560
cyproconazole	C093628	CYP2B9	13094	Mus musculus	22334560
cyproconazole	C093628	CYP2C54	404195	Mus musculus	22334560
cyproconazole	C093628	CYP2C55	72082	Mus musculus	22334560|23970803
cyproconazole	C093628	CYP2C68	433247	Mus musculus	22334560
cyproconazole	C093628	GSTA2	2939	Mus musculus	22334560
cyproconazole	C093628	GSTM1	2944	Mus musculus	22334560
cyproconazole	C093628	GSTM2	2946	Mus musculus	22334560
cyproconazole	C093628	GSTM3	2947	Mus musculus	22334560|23970803
cyproconazole	C093628	GSTM4	2948	Mus musculus	22334560
cyproconazole	C093628	GSTT1	2952	Mus musculus	22334560
cyproconazole	C093628	GSTT3	103140	Mus musculus	22334560
cyproconazole	C093628	UGT1A6A	94284	Mus musculus	22334560
cyproconazole	C093628	UGT1A9	54600	Mus musculus	22334560
cyproconazole	C093628	UGT2B34	100727	Mus musculus	22334560
epoxiconazole	C109476	AOX3	71724	Mus musculus	22334560
epoxiconazole	C109476	EPHX1	2052	Mus musculus	22334560
epoxiconazole	C109476	EPHX2	2053	Mus musculus	22334560
epoxiconazole	C109476	CYP1A2	1544	Mus musculus	22334560
epoxiconazole	C109476	CYP2B9	13094	Mus musculus	22334560|23970803
epoxiconazole	C109476	CYP2C54	404195	Mus musculus	22334560|23970803
epoxiconazole	C109476	CYP2C55	72082	Mus musculus	22334560|23970803
epoxiconazole	C109476	CYP2C68	433247	Mus musculus	22334560
epoxiconazole	C109476	GSTA2	2939	Mus musculus	22334560
epoxiconazole	C109476	GSTM1	2944	Mus musculus	22334560
epoxiconazole	C109476	GSTM2	2946	Mus musculus	22334560
epoxiconazole	C109476	GSTM3	2947	Mus musculus	22334560|23970803
epoxiconazole	C109476	GSTM4	2948	Mus musculus	22334560
epoxiconazole	C109476	GSTT1	2952	Mus musculus	22334560
epoxiconazole	C109476	GSTT3	103140	Mus musculus	22334560|23970803
epoxiconazole	C109476	UGT1A6A	94284	Mus musculus	22334560
epoxiconazole	C109476	UGT1A9	54600	Mus musculus	22334560
epoxiconazole	C109476	UGT2B34	100727	Mus musculus	22334560
Pentachlorophenol	D010416	CBR1	873	Mus musculus	23892564
Pentachlorophenol	D010416	EPHX1	2052	Mus musculus	23892564
Pentachlorophenol	D010416	NQO1	1728	Mus musculus	23892564
Pentachlorophenol	D010416	AKR1C20	116852	Mus musculus	23892564
Pentachlorophenol	D010416	FMO1	2326	Mus musculus	23892564
Pentachlorophenol	D010416	FMO2	2327	Mus musculus	23892564
Pentachlorophenol	D010416	CYP1A2	1544	Mus musculus	23892564
Pentachlorophenol	D010416	CYP2D13	68444	Mus musculus	23892564
Pentachlorophenol	D010416	CYP4F16	70101	Mus musculus	23892564
Pentachlorophenol	D010416	CYP7A1	1581	Mus musculus	23892564
Pentachlorophenol	D010416	GSTA2	2939	Mus musculus	23892564
Pentachlorophenol	D010416	GSTA4	2941	Mus musculus	23892564
Pentachlorophenol	D010416	GSTM1	2944	Mus musculus	23892564
Pentachlorophenol	D010416	GSTM2	2946	Mus musculus	23892564
Pentachlorophenol	D010416	GSTM3	2947	Mus musculus	23892564
Pentachlorophenol	D010416	GSTM4	2948	Mus musculus	23892564
Pentachlorophenol	D010416	MGST3	4259	Mus musculus	23892564
Pentachlorophenol	D010416	UGT2B35	243085	Mus musculus	23892564
resveratrol	C059514	MAOB	4129	Mus musculus	22610192|23499958
resveratrol	C059514	HSD11B1	3290	Mus musculus	23814014
resveratrol	C059514	EPHX1	2052	Mus musculus	23525482
resveratrol	C059514	NQO1	1728	Mus musculus	17316918|18694800|23142320|24231106
resveratrol	C059514	CYP1A2	1544	Mus musculus	16684708|18420780|18789925
resveratrol	C059514	CYP1B1	1545	Mus musculus	18420780|18694800|19329757|20103723
resveratrol	C059514	CYP27A1	1593	Mus musculus	22610192
resveratrol	C059514	CYP2A4	13086	Mus musculus	17086191|18420780
resveratrol	C059514	CYP2A5	13087	Mus musculus	17086191
resveratrol	C059514	CYP2B9	13094	Mus musculus	17086191
resveratrol	C059514	CYP2C29	13095	Mus musculus	18420780
resveratrol	C059514	CYP2E1	1571	Mus musculus	16684708|18420780|18789925|22610192
resveratrol	C059514	CYP3A11	13112	Mus musculus	18420780
resveratrol	C059514	CYP7A1	1581	Mus musculus	22607622|23146569
resveratrol	C059514	GSTA1	2938	Mus musculus	17086191|18789925
resveratrol	C059514	GSTA2	2939	Mus musculus	17086191
resveratrol	C059514	GSTK1	373156	Mus musculus	20980258
resveratrol	C059514	GSTO1	9446	Mus musculus	22610192
Cholic Acid	D019826	FMO3	2328	Mus musculus	17521389
Cholic Acid	D019826	CYP2A4	13086	Mus musculus	17521389
Cholic Acid	D019826	CYP2B13	13089	Mus musculus	17521389
Cholic Acid	D019826	CYP2B9	13094	Mus musculus	17521389
Cholic Acid	D019826	CYP4A10	13117	Mus musculus	17521389
Cholic Acid	D019826	CYP4A14	13119	Mus musculus	17521389
Cholic Acid	D019826	CYP7A1	1581	Mus musculus	12072388|15694933|17521389|20671298|22540009
Cholic Acid	D019826	CYP7B1	9420	Mus musculus	20671298
Cholic Acid	D019826	CYP8B1	1582	Mus musculus	17521389
Cholic Acid	D019826	GSTA2	2939	Mus musculus	17521389
Cholic Acid	D019826	GSTA4	2941	Mus musculus	17521389
Cholic Acid	D019826	GSTM2	2946	Mus musculus	17521389
Cholic Acid	D019826	GSTM3	2947	Mus musculus	17521389
Cholic Acid	D019826	GSTT2	2953	Mus musculus	17521389
Cholic Acid	D019826	MGST3	4259	Mus musculus	17521389
Cholic Acid	D019826	SULT1A1	6817	Mus musculus	17521389
Cholic Acid	D019826	SULT2A1	6822	Mus musculus	17521389|22961653
Folic Acid	D005492	ALDH3B1	221	Mus musculus	20938992
Folic Acid	D005492	ADH5	128	Mus musculus	20938992
Folic Acid	D005492	FMO2	2327	Mus musculus	20938992
Folic Acid	D005492	CYP1B1	1545	Mus musculus	20938992
Folic Acid	D005492	CYP27A1	1593	Mus musculus	22872676
Folic Acid	D005492	CYP2B13	13089	Mus musculus	20938992
Folic Acid	D005492	CYP2B9	13094	Mus musculus	20938992
Folic Acid	D005492	CYP2C29	13095	Mus musculus	22872676
Folic Acid	D005492	CYP2C38	13097	Mus musculus	20938992
Folic Acid	D005492	CYP2C39	13098	Mus musculus	20938992
Folic Acid	D005492	CYP2E1	1571	Mus musculus	20118189|22872676
Folic Acid	D005492	CYP4A10	13117	Mus musculus	20118189
Folic Acid	D005492	CYP4A14	13119	Mus musculus	22872676
Folic Acid	D005492	CYP4F16	70101	Mus musculus	20938992
Folic Acid	D005492	CYP7B1	9420	Mus musculus	22872676
Folic Acid	D005492	GSTA4	2941	Mus musculus	20938992
Folic Acid	D005492	SULT2A2	100043194	Mus musculus	20938992
furan	C039281	CBR1	873	Mus musculus	24183702
furan	C039281	EPHX1	2052	Mus musculus	24183702
furan	C039281	EPHX2	2053	Mus musculus	20194422
furan	C039281	NQO1	1728	Mus musculus	24183702|24910943
furan	C039281	CYP2A4	13086	Mus musculus	24183702
furan	C039281	CYP2A5	13087	Mus musculus	20194422
furan	C039281	CYP2C29	13095	Mus musculus	20194422
furan	C039281	CYP2G1	13108	Mus musculus	24183702
furan	C039281	CYP3A16	13114	Mus musculus	24183702
furan	C039281	CYP4A10	13117	Mus musculus	20194422
furan	C039281	CYP4A14	13119	Mus musculus	20194422
furan	C039281	GSTA1	2938	Mus musculus	24183702|24910943
furan	C039281	GSTA2	2939	Mus musculus	24183702
furan	C039281	GSTM1	2944	Mus musculus	20194422|24183702
furan	C039281	GSTM3	2947	Mus musculus	20194422
furan	C039281	UGT1A6A	94284	Mus musculus	24183702
furan	C039281	UGT2B35	243085	Mus musculus	24183702
andrographolide	C030419	AOX3	71724	Mus musculus	19737545
andrographolide	C030419	CBR1	873	Mus musculus	19737545
andrographolide	C030419	NQO1	1728	Mus musculus	19737545
andrographolide	C030419	AKR1C14	105387	Mus musculus	19737545
andrographolide	C030419	AKR1C19	432720	Mus musculus	19737545
andrographolide	C030419	CYP1A2	1544	Mus musculus	17825862|19737545
andrographolide	C030419	CYP1B1	1545	Mus musculus	17825862|19737545
andrographolide	C030419	CYP2A4	13086	Mus musculus	19737545
andrographolide	C030419	CYP2B9	13094	Mus musculus	19737545
andrographolide	C030419	CYP3A11	13112	Mus musculus	19737545
andrographolide	C030419	CYP8B1	1582	Mus musculus	19737545
andrographolide	C030419	GSTM2	2946	Mus musculus	19737545
andrographolide	C030419	GSTM3	2947	Mus musculus	19737545
andrographolide	C030419	GSTM4	2948	Mus musculus	19737545
andrographolide	C030419	UGT2B35	243085	Mus musculus	19737545
andrographolide	C030419	UGT2B5	22238	Mus musculus	19737545
dicyclanil	C121718	EPHX1	2052	Mus musculus	15664270
dicyclanil	C121718	EPHX2	2053	Mus musculus	15664270
dicyclanil	C121718	CYP1A2	1544	Mus musculus	15664270|20118626
dicyclanil	C121718	CYP2C29	13095	Mus musculus	15664270
dicyclanil	C121718	CYP2C37	13096	Mus musculus	15664270
dicyclanil	C121718	CYP2F2	13107	Mus musculus	15664270
dicyclanil	C121718	CYP46A1	10858	Mus musculus	15664270
dicyclanil	C121718	GSTA1	2938	Mus musculus	15664270
dicyclanil	C121718	GSTA2	2939	Mus musculus	15664270
dicyclanil	C121718	GSTA4	2941	Mus musculus	15664270
dicyclanil	C121718	GSTM1	2944	Mus musculus	15664270
dicyclanil	C121718	GSTM2	2946	Mus musculus	15664270|19182440
dicyclanil	C121718	GSTM3	2947	Mus musculus	15664270
dicyclanil	C121718	GSTM6	14867	Mus musculus	15664270
dicyclanil	C121718	UGT1A1	54658	Mus musculus	15664270
dicyclanil	C121718	UGT2B5	22238	Mus musculus	15664270
Lipopolysaccharides	D008070	HSD11B1	3290	Mus musculus	16847310
Lipopolysaccharides	D008070	EPHX2	2053	Mus musculus	19896470
Lipopolysaccharides	D008070	NQO1	1728	Mus musculus	15627257
Lipopolysaccharides	D008070	FMO5	2330	Mus musculus	23107598
Lipopolysaccharides	D008070	CYP1A2	1544	Mus musculus	22466549
Lipopolysaccharides	D008070	CYP2C29	13095	Mus musculus	22466549
Lipopolysaccharides	D008070	CYP2C55	72082	Mus musculus	22466549
Lipopolysaccharides	D008070	CYP2E1	1571	Mus musculus	20615459
Lipopolysaccharides	D008070	CYP3A11	13112	Mus musculus	15312236|15617534|15976188|22466549
Lipopolysaccharides	D008070	CYP4A10	13117	Mus musculus	21689150
Lipopolysaccharides	D008070	CYP4A14	13119	Mus musculus	21689150
Lipopolysaccharides	D008070	CYP4F15	106648	Mus musculus	11160642
Lipopolysaccharides	D008070	CYP4F16	70101	Mus musculus	11160642
Lipopolysaccharides	D008070	GSTA1	2938	Mus musculus	15627257
Lipopolysaccharides	D008070	GSTM1	2944	Mus musculus	23107598
Lipopolysaccharides	D008070	GSTP1	2950	Mus musculus	16023107
tallow	C013698	EPHX1	2052	Mus musculus	19680557
tallow	C013698	NQO1	1728	Mus musculus	19680557
tallow	C013698	AKR1C19	432720	Mus musculus	19680557
tallow	C013698	CYP2C29	13095	Mus musculus	19680557
tallow	C013698	CYP2C55	72082	Mus musculus	19680557
tallow	C013698	CYP4A14	13119	Mus musculus	19680557
tallow	C013698	CYP8B1	1582	Mus musculus	19680557
tallow	C013698	GSTA2	2939	Mus musculus	19680557
tallow	C013698	GSTA4	2941	Mus musculus	19680557
tallow	C013698	GSTM1	2944	Mus musculus	19680557
tallow	C013698	GSTM2	2946	Mus musculus	19680557
tallow	C013698	GSTM3	2947	Mus musculus	19680557
tallow	C013698	GSTM4	2948	Mus musculus	19680557
tallow	C013698	GSTM6	14867	Mus musculus	19680557
tallow	C013698	MGST3	4259	Mus musculus	19680557
tallow	C013698	UGT2B37	112417	Mus musculus	19680557
Vancomycin	D014640	CBR1	873	Mus musculus	18930951
Vancomycin	D014640	AKR1C19	432720	Mus musculus	18930951
Vancomycin	D014640	AKR1C20	116852	Mus musculus	18930951
Vancomycin	D014640	AKR7A5	110198	Mus musculus	18930951
Vancomycin	D014640	FMO2	2327	Mus musculus	18930951
Vancomycin	D014640	CYP1B1	1545	Mus musculus	18930951
Vancomycin	D014640	CYP27A1	1593	Mus musculus	18930951
Vancomycin	D014640	CYP2C44	226143	Mus musculus	18930951
Vancomycin	D014640	CYP2D26	76279	Mus musculus	18930951
Vancomycin	D014640	CYP4A14	13119	Mus musculus	18930951
Vancomycin	D014640	CYP7A1	1581	Mus musculus	24657338
Vancomycin	D014640	CYP8B1	1582	Mus musculus	24657338
Vancomycin	D014640	GSTA2	2939	Mus musculus	18930951
Vancomycin	D014640	GSTA4	2941	Mus musculus	18930951
Vancomycin	D014640	GSTK1	373156	Mus musculus	18930951
Vancomycin	D014640	GSTM7	68312	Mus musculus	18930951
arsenite	C015001	EPHX1	2052	Mus musculus	18929588
arsenite	C015001	EPHX2	2053	Mus musculus	18929588
arsenite	C015001	NQO1	1728	Mus musculus	15345372|15894712|18474416|19933842
arsenite	C015001	AKR1C13	27384	Mus musculus	18929588
arsenite	C015001	CYP1B1	1545	Mus musculus	15894712
arsenite	C015001	CYP2A4	13086	Mus musculus	18991936
arsenite	C015001	CYP4V3	102294	Mus musculus	18191166
arsenite	C015001	GSTA1	2938	Mus musculus	19933842
arsenite	C015001	GSTA2	2939	Mus musculus	15345372|18929588
arsenite	C015001	GSTA4	2941	Mus musculus	18929588
arsenite	C015001	GSTM1	2944	Mus musculus	18929588
arsenite	C015001	GSTM7	68312	Mus musculus	18929588
arsenite	C015001	GSTO1	9446	Mus musculus	18929588
arsenite	C015001	GSTP1	2950	Mus musculus	15345372|15894712
arsenite	C015001	GSTT1	2952	Mus musculus	15345372
Griseofulvin	D006118	CBR1	873	Mus musculus	12735108
Griseofulvin	D006118	NQO1	1728	Mus musculus	12735108
Griseofulvin	D006118	CYP1A2	1544	Mus musculus	12735108
Griseofulvin	D006118	CYP2A4	13086	Mus musculus	12735108
Griseofulvin	D006118	CYP2A5	13087	Mus musculus	11038160|7543189|9007836|9698299
Griseofulvin	D006118	CYP2B13	13089	Mus musculus	12735108
Griseofulvin	D006118	CYP2B9	13094	Mus musculus	12735108
Griseofulvin	D006118	CYP2C29	13095	Mus musculus	12735108
Griseofulvin	D006118	CYP3A11	13112	Mus musculus	12735108
Griseofulvin	D006118	CYP3A25	56388	Mus musculus	12735108
Griseofulvin	D006118	CYP4A10	13117	Mus musculus	12735108
Griseofulvin	D006118	CYP4A14	13119	Mus musculus	12735108
Griseofulvin	D006118	CYP7B1	9420	Mus musculus	12735108
Griseofulvin	D006118	GSTM2	2946	Mus musculus	12735108
Griseofulvin	D006118	UGT1A1	54658	Mus musculus	12735108
Mercuric Chloride	D008627	EPHX2	2053	Mus musculus	24472606
Mercuric Chloride	D008627	NQO1	1728	Mus musculus	18838692|23202902
Mercuric Chloride	D008627	CYP1B1	1545	Mus musculus	21435368|24472606
Mercuric Chloride	D008627	CYP2B9	13094	Mus musculus	24472606
Mercuric Chloride	D008627	CYP2C29	13095	Mus musculus	24472606
Mercuric Chloride	D008627	CYP2C38	13097	Mus musculus	24472606
Mercuric Chloride	D008627	CYP3A11	13112	Mus musculus	21435368
Mercuric Chloride	D008627	CYP3A25	56388	Mus musculus	21435368
Mercuric Chloride	D008627	CYP4A10	13117	Mus musculus	21435368|24472606
Mercuric Chloride	D008627	CYP4A14	13119	Mus musculus	24472606
Mercuric Chloride	D008627	CYP4F15	106648	Mus musculus	24472606
Mercuric Chloride	D008627	CYP4F16	70101	Mus musculus	24472606
Mercuric Chloride	D008627	GSTA1	2938	Mus musculus	7568053|9434069
Mercuric Chloride	D008627	GSTA2	2939	Mus musculus	9434069
Mercuric Chloride	D008627	GSTM1	2944	Mus musculus	9434069
Phlorhizin	D010695	AOX3	71724	Mus musculus	22538082
Phlorhizin	D010695	MAOB	4129	Mus musculus	22538082
Phlorhizin	D010695	EPHX1	2052	Mus musculus	22538082
Phlorhizin	D010695	ADH5	128	Mus musculus	22538082
Phlorhizin	D010695	FMO1	2326	Mus musculus	22538082
Phlorhizin	D010695	CYP1A2	1544	Mus musculus	22538082
Phlorhizin	D010695	CYP2D13	68444	Mus musculus	22538082
Phlorhizin	D010695	CYP2J5	13109	Mus musculus	22538082
Phlorhizin	D010695	GSTA4	2941	Mus musculus	22538082
Phlorhizin	D010695	GSTK1	373156	Mus musculus	22538082
Phlorhizin	D010695	GSTM1	2944	Mus musculus	22538082
Phlorhizin	D010695	GSTM2	2946	Mus musculus	22538082
Phlorhizin	D010695	GSTM4	2948	Mus musculus	22538082
Phlorhizin	D010695	GSTP1	2950	Mus musculus	22538082
Phlorhizin	D010695	GSTT1	2952	Mus musculus	22538082
cyanoginosin LR	C057862	CBR1	873	Mus musculus	17654400
cyanoginosin LR	C057862	NQO1	1728	Mus musculus	17654400
cyanoginosin LR	C057862	CYP1A2	1544	Mus musculus	17383702
cyanoginosin LR	C057862	CYP26A1	1592	Mus musculus	17383702
cyanoginosin LR	C057862	CYP2E1	1571	Mus musculus	21684301
cyanoginosin LR	C057862	CYP8B1	1582	Mus musculus	17383702
cyanoginosin LR	C057862	GSTA2	2939	Mus musculus	17654400
cyanoginosin LR	C057862	GSTA4	2941	Mus musculus	17654400
cyanoginosin LR	C057862	GSTK1	373156	Mus musculus	17654400
cyanoginosin LR	C057862	GSTM1	2944	Mus musculus	17383702|17654400
cyanoginosin LR	C057862	GSTM2	2946	Mus musculus	17654400
cyanoginosin LR	C057862	GSTM3	2947	Mus musculus	17654400
cyanoginosin LR	C057862	GSTM4	2948	Mus musculus	17654400
cyanoginosin LR	C057862	GSTM6	14867	Mus musculus	17383702|17654400
trimellitic anhydride	C015559	MAOB	4129	Mus musculus	19042947
trimellitic anhydride	C015559	EPHX2	2053	Mus musculus	19042947
trimellitic anhydride	C015559	NQO1	1728	Mus musculus	19042947
trimellitic anhydride	C015559	ADH1	11522	Mus musculus	19042947
trimellitic anhydride	C015559	AKR1C14	105387	Mus musculus	19042947
trimellitic anhydride	C015559	FMO1	2326	Mus musculus	19042947
trimellitic anhydride	C015559	FMO2	2327	Mus musculus	19042947
trimellitic anhydride	C015559	CYP2D13	68444	Mus musculus	24675093
trimellitic anhydride	C015559	GSTA4	2941	Mus musculus	19042947
trimellitic anhydride	C015559	GSTM1	2944	Mus musculus	19042947
trimellitic anhydride	C015559	GSTM3	2947	Mus musculus	19042947
trimellitic anhydride	C015559	GSTT2	2953	Mus musculus	19042947
trimellitic anhydride	C015559	MGST3	4259	Mus musculus	19042947
trimellitic anhydride	C015559	SULT1A1	6817	Mus musculus	19042947
3,4,5,3',4'-pentachlorobiphenyl	C023035	CBR1	873	Mus musculus	20702594
3,4,5,3',4'-pentachlorobiphenyl	C023035	EPHX1	2052	Mus musculus	23994337
3,4,5,3',4'-pentachlorobiphenyl	C023035	NQO1	1728	Mus musculus	17627975|18042819|20702594|23994337|24709675
3,4,5,3',4'-pentachlorobiphenyl	C023035	CYP1A2	1544	Mus musculus	10986007|20702594|20961953|21335049|21571617|23674508
3,4,5,3',4'-pentachlorobiphenyl	C023035	CYP4A14	13119	Mus musculus	17627975|21335049
3,4,5,3',4'-pentachlorobiphenyl	C023035	GSTA2	2939	Mus musculus	20702594
3,4,5,3',4'-pentachlorobiphenyl	C023035	GSTM1	2944	Mus musculus	18723825
3,4,5,3',4'-pentachlorobiphenyl	C023035	GSTM2	2946	Mus musculus	18042819|20702594
3,4,5,3',4'-pentachlorobiphenyl	C023035	GSTT2	2953	Mus musculus	23994337
3,4,5,3',4'-pentachlorobiphenyl	C023035	MGST3	4259	Mus musculus	18723825
3,4,5,3',4'-pentachlorobiphenyl	C023035	UGT1A1	54658	Mus musculus	19144771
3,4,5,3',4'-pentachlorobiphenyl	C023035	UGT1A9	54600	Mus musculus	19144771
3,4,5,3',4'-pentachlorobiphenyl	C023035	UGT2B35	243085	Mus musculus	19144771
allyl sulfide	C038491	NQO1	1728	Mus musculus	17353348|17627975
allyl sulfide	C038491	CYP2E1	1571	Mus musculus	21684301|22138249
allyl sulfide	C038491	CYP3A11	13112	Mus musculus	17627975
allyl sulfide	C038491	CYP4A14	13119	Mus musculus	17627975
allyl sulfide	C038491	GSTA4	2941	Mus musculus	18723825
allyl sulfide	C038491	GSTM1	2944	Mus musculus	18723825
allyl sulfide	C038491	GSTM2	2946	Mus musculus	18723825
allyl sulfide	C038491	GSTM3	2947	Mus musculus	18723825
allyl sulfide	C038491	GSTM4	2948	Mus musculus	18723825
allyl sulfide	C038491	UGT1A9	54600	Mus musculus	19144771
allyl sulfide	C038491	UGT2A3	79799	Mus musculus	19144771
allyl sulfide	C038491	UGT2B35	243085	Mus musculus	19144771
allyl sulfide	C038491	UGT2B36	231396	Mus musculus	19144771
ciprofibrate	C019304	CBR1	873	Mus musculus	12771043
ciprofibrate	C019304	CYP1A2	1544	Mus musculus	17962186
ciprofibrate	C019304	CYP26A1	1592	Mus musculus	12771043
ciprofibrate	C019304	CYP2C29	13095	Mus musculus	12771043
ciprofibrate	C019304	CYP3A11	13112	Mus musculus	17962186
ciprofibrate	C019304	CYP4A10	13117	Mus musculus	12771043
ciprofibrate	C019304	CYP4A14	13119	Mus musculus	12771043|15919853|17627975|19144771
ciprofibrate	C019304	CYP7B1	9420	Mus musculus	12771043
ciprofibrate	C019304	GSTK1	373156	Mus musculus	18723825
ciprofibrate	C019304	GSTT2	2953	Mus musculus	18723825
ciprofibrate	C019304	UGT1A1	54658	Mus musculus	19144771
ciprofibrate	C019304	UGT1A9	54600	Mus musculus	19144771
ciprofibrate	C019304	UGT2B36	231396	Mus musculus	19144771
Ethoxyquin	D005015	NQO1	1728	Mus musculus	11309284|15919853|17627975|19144771
Ethoxyquin	D005015	GSTA1	2938	Mus musculus	11309284
Ethoxyquin	D005015	GSTA2	2939	Mus musculus	11309284
Ethoxyquin	D005015	GSTA4	2941	Mus musculus	11309284|18723825
Ethoxyquin	D005015	GSTM1	2944	Mus musculus	11309284|18723825
Ethoxyquin	D005015	GSTM2	2946	Mus musculus	18723825
Ethoxyquin	D005015	GSTM3	2947	Mus musculus	18723825
Ethoxyquin	D005015	GSTM4	2948	Mus musculus	18723825
Ethoxyquin	D005015	GSTM6	14867	Mus musculus	18723825
Ethoxyquin	D005015	GSTT1	2952	Mus musculus	18723825
Ethoxyquin	D005015	MGST3	4259	Mus musculus	18723825
Ethoxyquin	D005015	UGT1A1	54658	Mus musculus	19144771
Ethoxyquin	D005015	UGT1A5	54579	Mus musculus	19144771
o,p'-DDT	C016340	NQO1	1728	Mus musculus	18925944
o,p'-DDT	C016340	CYP1A2	1544	Mus musculus	18925944
o,p'-DDT	C016340	CYP2B13	13089	Mus musculus	18925944
o,p'-DDT	C016340	CYP2B9	13094	Mus musculus	18925944
o,p'-DDT	C016340	CYP2C39	13098	Mus musculus	18925944
o,p'-DDT	C016340	CYP2C55	72082	Mus musculus	18925944
o,p'-DDT	C016340	CYP7A1	1581	Mus musculus	18925944
o,p'-DDT	C016340	CYP7B1	9420	Mus musculus	18925944
o,p'-DDT	C016340	GSTA1	2938	Mus musculus	18925944
o,p'-DDT	C016340	GSTA2	2939	Mus musculus	18925944
o,p'-DDT	C016340	GSTM2	2946	Mus musculus	18925944
o,p'-DDT	C016340	GSTT3	103140	Mus musculus	18925944
o,p'-DDT	C016340	UGT2B35	243085	Mus musculus	18925944
Plant Extracts	D010936	CBR1	873	Mus musculus	23262642
Plant Extracts	D010936	NQO1	1728	Mus musculus	15570060|23262642|24646717
Plant Extracts	D010936	CYP1A2	1544	Mus musculus	18158835|23262642
Plant Extracts	D010936	CYP1B1	1545	Mus musculus	19329757|20103723
Plant Extracts	D010936	CYP2C29	13095	Mus musculus	22178802
Plant Extracts	D010936	CYP2E1	1571	Mus musculus	23279844|23994094
Plant Extracts	D010936	CYP3A11	13112	Mus musculus	22178802
Plant Extracts	D010936	GSTA1	2938	Mus musculus	15570060
Plant Extracts	D010936	GSTA2	2939	Mus musculus	15570060
Plant Extracts	D010936	GSTM1	2944	Mus musculus	15570060
Plant Extracts	D010936	GSTM2	2946	Mus musculus	15570060|19182440|22178802
Plant Extracts	D010936	GSTM3	2947	Mus musculus	23262642
Plant Extracts	D010936	SULT2A1	6822	Mus musculus	14742670
sodium bichromate	C016104	CBR1	873	Mus musculus	22155349
sodium bichromate	C016104	EPHX1	2052	Mus musculus	22155349
sodium bichromate	C016104	NQO1	1728	Mus musculus	22613061
sodium bichromate	C016104	FMO1	2326	Mus musculus	22155349
sodium bichromate	C016104	CYP1A2	1544	Mus musculus	22613061
sodium bichromate	C016104	CYP1B1	1545	Mus musculus	22613061
sodium bichromate	C016104	CYP3A11	13112	Mus musculus	22155349
sodium bichromate	C016104	GSTA1	2938	Mus musculus	22613061
sodium bichromate	C016104	GSTA4	2941	Mus musculus	22155349
sodium bichromate	C016104	GSTM2	2946	Mus musculus	22155349
sodium bichromate	C016104	GSTP1	2950	Mus musculus	22155349
sodium bichromate	C016104	GSTT2	2953	Mus musculus	22155349
sodium bichromate	C016104	UGT2B5	22238	Mus musculus	22155349
Tunicamycin	D014415	NQO1	1728	Mus musculus	22959925
Tunicamycin	D014415	FMO1	2326	Mus musculus	17127020
Tunicamycin	D014415	CYP2C37	13096	Mus musculus	17127020
Tunicamycin	D014415	CYP2G1	13108	Mus musculus	17127020
Tunicamycin	D014415	CYP3A44	337924	Mus musculus	17127020
Tunicamycin	D014415	CYP8B1	1582	Mus musculus	17127020
Tunicamycin	D014415	GSTA4	2941	Mus musculus	17127020
Tunicamycin	D014415	GSTK1	373156	Mus musculus	17127020
Tunicamycin	D014415	GSTM3	2947	Mus musculus	17127020
Tunicamycin	D014415	GSTM7	68312	Mus musculus	17127020
Tunicamycin	D014415	GSTT1	2952	Mus musculus	17127020
Tunicamycin	D014415	MGST3	4259	Mus musculus	17127020
Tunicamycin	D014415	SULT1B1	27284	Mus musculus	17127020
2,3,7,8-tetrachlorodibenzofuran	C014211	EPHX1	2052	Mus musculus	20702594
2,3,7,8-tetrachlorodibenzofuran	C014211	NQO1	1728	Mus musculus	18343893|20702594
2,3,7,8-tetrachlorodibenzofuran	C014211	CYP1A2	1544	Mus musculus	20702594|24713691
2,3,7,8-tetrachlorodibenzofuran	C014211	CYP4A14	13119	Mus musculus	18343893
2,3,7,8-tetrachlorodibenzofuran	C014211	GSTA1	2938	Mus musculus	18343893
2,3,7,8-tetrachlorodibenzofuran	C014211	GSTA2	2939	Mus musculus	20702594
2,3,7,8-tetrachlorodibenzofuran	C014211	GSTM1	2944	Mus musculus	20702594
2,3,7,8-tetrachlorodibenzofuran	C014211	GSTM2	2946	Mus musculus	20702594
2,3,7,8-tetrachlorodibenzofuran	C014211	GSTP1	2950	Mus musculus	18343893|20702594
2,3,7,8-tetrachlorodibenzofuran	C014211	GSTT2	2953	Mus musculus	20702594
2,3,7,8-tetrachlorodibenzofuran	C014211	UGT1A1	54658	Mus musculus	24713691
2,3,7,8-tetrachlorodibenzofuran	C014211	UGT2B35	243085	Mus musculus	20702594
Chloroprene	D002737	CBR1	873	Mus musculus	23125180
Chloroprene	D002737	EPHX1	2052	Mus musculus	23125180
Chloroprene	D002737	NQO1	1728	Mus musculus	23125180
[truncated: 1,957 more rows]
