# Supplementary material for: Transcriptomic analysis of mouse liver reveals a potential hepato-enteric pathogenic mechanism in acute Toxoplasma gondii infection
Source: Parasit Vectors. 2016 Aug 3;9:427. doi: 10.1186/s13071-016-1716-x (PMC4973073; doi:10.1186/s13071-016-1716-x)
Supplement: Additional file 6: Table S6. — Relationship between differentially expressed genes and liver diseases. (XLSX 44 kb) [file 13071_2016_1716_MOESM6_ESM.xlsx]

## Sheet: Sheet1
Disease	Up-regulated gene number	Down-regualted gene number	The involved Gene
Carcinoma, Hepatocellular	30	35	Hsd3B2, Slc2A2, Usp2, Gstm1, Cdh13, Nr0B2, Ephx1, Cyp2E1, Cbr1, Ccnd1, Tert, Srebf1, Idh1, Mlxipl, Pygl, Tst, Cebpa, Irs1, Cxcl12, Gnmt, Gjb1, Fasn, Prdx6, Ar, Cyr61, Me1, Esr1, Etfa, Abcb4, Hgfac, Park7, Phb, Atp5H, Eno1, Umps, Hgf, Gstp1, Rb1, Tnfsf10, Akr1B10, Rps6Ka3, Ccl3, Itih3, Egfr, Cp, Apcs, Iqgap1, Cebpd, Pkm, Btg2, Afp, Vcam1, Fst, Fos, Hmgb2, Socs3, Ubd, Cd274, Pycard, Mpo, Ccr1, Acsl…
Liver Cirrhosis, Experimental	25	30	Hao2, Ghr, Gsta2, Cyp1A2, Dio1, Cml1, Gck, Fmo1, Mme, Rgn, Bdh1, Gstm1, Cyp3A11, Gulo, Igfbp2, Nr0B2, Slc10A1, Aldh1A1, Hsd17B2, Gpt, Alb, Sult2A1, Adh4, Hsd17B6, Aldh1B1, Aldh1L1, Aldh2, Nt5E, Col3A1, Abcb1A, Hgf, Serpina3K, Csad, Nos3, Hpse, Mgat5, Tnf, Lbp, Rnase4, Ccl2, Hmox1, Nos2, Afp, Il1B, Sult1E1, Ifng, Igfbp1, Lcn2, Csf3, Osm, Socs1, Timp1, Mmp9, Il10, Mmp8,
Drug-Induced Liver Injury	20	23	Cyp2A5, Fmo3, Gstt1, Nr1I3, Gstm1, Cat, Ugt1A9, Ttr, Cyp2E1, Dgat2, Gpt, Pon1, Apoe, Alb, Hpd, Ppara, Sod1, Selenbp1, Gstm2, Mdh1, Ahr, Col3A1, Eno1, Gstp1, Cxcl10, Pzp, C3, Tnf, Oas1A, Il1A, Ccl2, Hmox1, Fga, Ccr2, Hpx, Il1B, Cxcl1, Slpi, Ifng, Ltf, Lcn2, Csf3, Il1R2,
Inflammation	34	5	Crhr2, Rorc, Ppara, Abcb4, Ahr, Serpina3K, Myd88, F2R, Dusp10, Tnf, Icam1, Ccl3, Tlr2, Trex1, Il1A, Tlr4, Ccl2, Hmox1, Egr1, Casp1, Nos2, Nlrp3, Procr, Ccl11, Il1B, Plaur, Irf7, Mpo, Cxcl2, Ccl4, Ifng, Ltf, Tlr9, Lcn2, F2Rl1, Timp1, Ido1, Mmp9, Il10,
Liver Diseases	21	11	Cyp1A2, Slco1A1, Ddah1, Hspa1A, Sc5D, Cyp7B1, Il1Rap, Sod1, Ahr, Col3A1, Nqo1, Timp3, Tnf, Cd86, Tyrobp, Ccl2, Hmox1, Ccr2, Nos2, Cd3D, Crispld2, Afp, Alox5Ap, Socs3, Srsf5, Ccr1, Trem1, Csf3, Hk3, Socs1, Mmp9, Il1R2,
Liver Neoplasms	17	13	Nr1I3, Gstm1, Nudt7, Cyp2E1, Gnmt, Acot1, Gjb1, Ppara, Chn2, Pls1, Esr1, Ahr, Higd2A, Hgf, Atf3, Tnfsf10, Tnf, Slc11A2, Ndrg1, Zdhhc2, Stat3, Apcs, Pqlc3, Hmox1, Serpine1, Fst, Gpx3, Ltf, Csf3, Cdkn2A,
Atherosclerosis	17	9	Gstm1, Hspa1B, Pon1, Apoe, Abcg5, Sod1, Cyp27A1, Esr1, Ahr, Abca1, Nos3, Tnf, Icam1, Ccl3, Stat3, Tlr4, Ccl2, Cyba, Nos2, Serpine1, Vcam1, Hp, Alox5Ap, Socs3, Ccl4, Ifng,
Cholestasis	10	12	Cyp7A1, Slco1A1, Cyp8B1, Slco1A4, Cyp3A11, Abcb11, Cyp4A14, Cyp7B1, Cyp27A1, Slc23A1, Abcc3, Nqo1, Tnf, Icam1, Fga, Egr1, Nos2, Serpine1, Vcam1, Ccl7, Cxcl2, Mapk13,
Liver Neoplasms, Experimental	9	12	Car3, Cyp2C29, Cyp1A2, Nr1I3, Rgn, Cyp2F2, Cyp3A16, Cyp2E1, Cyp2A4, Gjb1, Tsc22D1, Sox4, Hgf, Gstp1, Tnfrsf10B, Rb1, Pml, Mpeg1, Afp, Cxcl9, Socs1,
Fatty Liver	6	11	Slc2A2, Cat, Cyp2E1, Scd1, Srebf1, Gpx1, Gpt, Cyp7B1, Ppara, Foxa1, Col3A1, F2R, Tnf, Birc3, Tlr4, Ucp2, Serpine1
Drug Hypersensitivity	11	3	Gstm1, Hspa1A, Hnmt, Gstp1, Ptgs1, Tnf, Ccl24, Il4Ra, Tbxas1, Fcer1G, Nlrp3, Gzmb, Ccl11, Il10
Necrosis	9	5	Cat, Cyp2E1, Rbp4, Mgmt, Sod1, Gstp1, Gatm, Tnf, Nos2, Arg2, Il1B, Ifng, Il1Rn, Mycn
Drug-Related Side Effects and Adverse Reactions	4	9	Cyp1A2, Shmt1, Cyp2E1, Ugt1A1, Alb, Ppara, Dhfr, Bche, Hspb6, Hmox1, Fga, Igfbp1, Csf3
Liver Cirrhosis	9	4	Alb, Cyp27A1, Abcb4, Col3A1, Hgf, F2R, Ctgf, Tmem67, Plau, Ccl2, Thbs1, Stat1, Cd14
Multiple Sclerosis	10	3	Apoe, Bche, Kif1B, Icam1, Cblb, Tnfsf14, Vcam1, Irf8, Slc11A1, Il1B, Il2Ra, Il7R, Ptprc
Non-alcoholic Fatty Liver Disease	4	9	Gstt1, Pnpla3, Gsta1, Gstm1, Srebf1, Ppara, Lama1, Abcb4, Scarb1, Gstp1, Il1A, Prf1, Cd14
Amphetamine-Related Disorders	5	6	Gstt1, Gstm1, Cdh13, Ephx1, Marc2, Marc1, Gstp1, Rapgef5, Cd55, Fos, Serpina5
Fibrosis	8	2	Alb, Col3A1, Dcn, Tnf, Hmox1, Thbs1, Lepr, Adra2A, Il1Rn, Csf3
Substance-Related Disorders	6	4	Cdh13, Ehhadh, Faah, Mpc1, Farp1, Prkch, Cxcl14, Pmaip1, Cd274, Frmd4A
Ischemia	7	2	Cxcl12, Sod1, Nos3, Cd68, Xdh, Cp, Plau, Hmox1, Egr1
Liver Cirrhosis, Biliary	8	1	Abcb4, Cxcl10, Cd80, Ccl5, Cd3D, Cxcl9, Ubd, Il7R, Igfbp1
Liver Failure, Acute	7	2	Alb, Serpinc1, Hgf, Tnf, Gpnmb, Cd74, Fst, Il1Rn, Csf3
Hyperglycemia	3	6	Gck, Hsd11B1, Gpx1, Col3A1, Nqo1, Prdx4, Nos3, Prkcb, Lepr
Cocaine-Related Disorders	2	5	Crhr2, Homer2, Slc1A2, Bche, Scarb1, Egr1, Fos
Hypercholesterolemia	3	4	Cyp7A1, Pon1, Apoe, Col3A1, Abca1, Icam1, Vcam1
Liver Cirrhosis, Alcoholic	3	4	Pnpla3, Cat, Cyp2E1, Col3A1, Tnf, Mpo, Timp1
Hepatitis	4	2	Cat, Gnmt, F2R, Hmox1, Gzmb, Ifng
Hepatitis, Autoimmune	6	0	C1S, Ccl2, Ccl5, Cxcl1, Ifng, Il10
Hyperlipidemias	2	4	Lipc, Apoe, Irs1, Ppara, Nos3, Adrb2
Hyperlipoproteinemia Type II	1	5	Lipc, Apoa2, Pon1, Apoe, Apoc3, Abca1
Lipidoses	2	4	Fads2, Nr0B2, Fabp1, Hpn, Slc2A3, Asns
Cholangiocarcinoma	3	2	Rnf43, Gnas, Egfr, Peg3, Nos2
Metabolic Syndrome X	3	2	Nr1I3, Pon1, Nos3, Lbp, Ccl2
Venous Thromboembolism	2	3	Serpind1, Serpinc1, Proc, Tnf, Fga
Drug Eruptions	1	3	Ttr, Cyp2E1, Apoc3, Mpo
Hepatomegaly	1	3	Cyp1A2, Nr1I3, Ppara, Lepr
Hyperbilirubinemia	2	2	Ugt1A1, Slco1B2, Tnf, Csf3
Hyperlipoproteinemias	0	4	Lipc, Pon1, Apoc3, Ppara
Liver Diseases, Parasitic	1	2	Rnf43, Gnas, Peg3
